# Supplementary material for: Transcriptomic profiling of the salt-stress response in the halophyte Halogeton glomeratus
Source: BMC Genomics. 2015 Mar 11;16(1):169. doi: 10.1186/s12864-015-1373-z (PMC4363069; doi:10.1186/s12864-015-1373-z)
Supplement: Additional file 1: Table S2. — GO and COG analyses of all unigenes. [file 12864_2015_1373_MOESM1_ESM.xls]

## Sheet: GO
Additional file 1: Table S2. All-unigene GO analysis
Ontology	Class	number_of_All-Unigene	genes_of_All-Unigene
biological_process	biological adhesion	149	CL2245.Contig1_All;Unigene19752_All;CL1930.Contig1_All;CL1930.Contig3_All;CL1930.Contig4_All;CL4354.Contig1_All;CL4354.Contig2_All;CL4989.Contig2_All;CL4989.Contig4_All;CL4989.Contig5_All;CL4989.Contig6_All;CL4989.Contig7_All;CL4989.Contig8_All;CL4989.Contig9_All;Unigene17610_All;Unigene33585_All;Unigene5690_All;Unigene6378_All;Unigene11960_All;Unigene5149_All;CL5469.Contig1_All;CL5469.Contig3_Al…
biological_process	biological regulation	5300	Unigene20726_All;CL106.Contig1_All;CL106.Contig2_All;CL5833.Contig1_All;CL5833.Contig2_All;Unigene6407_All;Unigene6822_All;CL2775.Contig1_All;CL2775.Contig2_All;CL2775.Contig3_All;CL3945.Contig1_All;CL3945.Contig2_All;Unigene17055_All;Unigene6960_All;CL1653.Contig1_All;CL1653.Contig2_All;CL1653.Contig3_All;CL1653.Contig4_All;CL5002.Contig1_All;CL5002.Contig2_All;Unigene12011_All;Unigene17447_All;…
ll;CL1241.Contig1_All;CL1241.Contig2_All;CL201.Contig2_All;CL201.Contig4_All;CL2243.Contig2_All;CL2334.Contig1_All;CL273.Contig4_All;CL2753.Contig1_All;CL2753.Contig2_All;CL2753.Contig3_All;CL2753.Contig4_All;CL3286.Contig1_All;CL3470.Contig2_All;CL3597.Contig1_All;CL3597.Contig2_All;CL3597.Contig3_All;CL4642.Contig2_All;CL4651.Contig1_All;CL4651.Contig2_All;CL4651.Contig3_All;CL4849.Contig2_All;…
g5_All;Unigene1047_All;Unigene1158_All;Unigene11841_All;Unigene12961_All;Unigene14286_All;Unigene17927_All;Unigene18291_All;Unigene20128_All;Unigene20605_All;Unigene24907_All;Unigene25564_All;Unigene3314_All;Unigene34685_All;Unigene4362_All;Unigene631_All;Unigene4120_All;CL1740.Contig5_All;CL1740.Contig6_All;CL350.Contig1_All;CL350.Contig2_All;CL350.Contig3_All;CL3526.Contig1_All;CL3526.Contig2_A…
biological_process	cellular component organization or biogenesis	4147	CL2775.Contig1_All;CL2775.Contig2_All;CL2775.Contig3_All;CL3945.Contig1_All;CL3945.Contig2_All;Unigene17055_All;Unigene6960_All;Unigene10769_All;Unigene11670_All;Unigene19032_All;Unigene24783_All;Unigene25695_All;Unigene25850_All;Unigene26417_All;Unigene27282_All;Unigene28332_All;Unigene28635_All;Unigene29487_All;Unigene298_All;Unigene3821_All;Unigene4575_All;Unigene21089_All;Unigene24802_All;CL1…
4793_All;Unigene14835_All;Unigene14916_All;Unigene1492_All;Unigene15513_All;Unigene15580_All;Unigene16844_All;Unigene17219_All;Unigene18139_All;Unigene19935_All;Unigene20061_All;Unigene20344_All;Unigene20379_All;Unigene20634_All;Unigene20691_All;Unigene21206_All;Unigene23275_All;Unigene25564_All;Unigene26270_All;Unigene26383_All;Unigene3273_All;Unigene3314_All;Unigene33356_All;Unigene3559_All;Uni…
Unigene9051_All;Unigene3235_All;CL358.Contig1_All;CL358.Contig2_All;CL4060.Contig1_All;CL4060.Contig2_All;CL4060.Contig3_All;CL481.Contig2_All;Unigene16355_All;Unigene276_All;Unigene417_All;CL1232.Contig1_All;CL1232.Contig2_All;CL1232.Contig3_All;CL1288.Contig1_All;CL1999.Contig1_All;CL1999.Contig2_All;CL2179.Contig1_All;CL2295.Contig1_All;CL2295.Contig3_All;CL2295.Contig4_All;CL4008.Contig1_All;…
biological_process	cellular process	13785	CL1010.Contig1_All;CL1010.Contig2_All;Unigene1928_All;Unigene550_All;Unigene629_All;CL2775.Contig1_All;CL2775.Contig2_All;CL2775.Contig3_All;CL3945.Contig1_All;CL3945.Contig2_All;Unigene17055_All;Unigene6960_All;CL5966.Contig1_All;CL6065.Contig1_All;Unigene14645_All;Unigene19732_All;Unigene20009_All;Unigene29508_All;Unigene3091_All;Unigene31279_All;Unigene3203_All;Unigene488_All;Unigene6023_All;U…
All;Unigene17032_All;Unigene17131_All;Unigene17139_All;Unigene17176_All;Unigene17195_All;Unigene17240_All;Unigene17309_All;Unigene17350_All;Unigene17365_All;Unigene17385_All;Unigene17411_All;Unigene17413_All;Unigene17459_All;Unigene17484_All;Unigene17530_All;Unigene17610_All;Unigene17737_All;Unigene17774_All;Unigene18055_All;Unigene18121_All;Unigene18124_All;Unigene18178_All;Unigene18296_All;Unig…
gene24369_All;CL1232.Contig1_All;CL1232.Contig2_All;CL1232.Contig3_All;CL4008.Contig1_All;CL4572.Contig1_All;CL4572.Contig2_All;Unigene14592_All;Unigene16088_All;Unigene21107_All;Unigene25352_All;Unigene28281_All;Unigene28841_All;Unigene34642_All;CL14.Contig1_All;CL4092.Contig1_All;CL663.Contig1_All;Unigene11404_All;Unigene14107_All;Unigene14556_All;Unigene14757_All;Unigene17581_All;Unigene20002_…
70_All;Unigene35044_All;Unigene8828_All;Unigene23220_All;CL1186.Contig1_All;CL1186.Contig2_All;CL1186.Contig3_All;CL1313.Contig1_All;CL1313.Contig2_All;CL2125.Contig1_All;CL2153.Contig1_All;CL2153.Contig2_All;CL2153.Contig3_All;CL2567.Contig1_All;CL2567.Contig3_All;CL2620.Contig1_All;CL2900.Contig1_All;CL2900.Contig2_All;CL2900.Contig3_All;CL2900.Contig4_All;CL3948.Contig1_All;CL4002.Contig1_All;…
9075_All;Unigene20263_All;Unigene20436_All;Unigene20519_All;Unigene20808_All;Unigene21144_All;Unigene21585_All;Unigene22626_All;Unigene23531_All;Unigene23669_All;Unigene2436_All;Unigene24380_All;Unigene25194_All;Unigene25422_All;Unigene424_All;Unigene4467_All;Unigene6051_All;Unigene6052_All;Unigene6118_All;Unigene628_All;Unigene6461_All;Unigene7314_All;Unigene9737_All;Unigene9958_All;CL4343.Conti…
_All;CL455.Contig1_All;CL455.Contig2_All;CL5424.Contig2_All;CL596.Contig2_All;CL596.Contig3_All;CL596.Contig4_All;CL596.Contig7_All;CL596.Contig8_All;Unigene12081_All;Unigene12610_All;Unigene20613_All;Unigene23448_All;Unigene23662_All;Unigene25723_All;Unigene26017_All;Unigene26184_All;Unigene26712_All;Unigene26900_All;Unigene27132_All;Unigene3388_All;Unigene34064_All;Unigene34110_All;Unigene3479_…
CL350.Contig2_All;CL350.Contig3_All;CL3894.Contig1_All;CL3894.Contig2_All;CL3894.Contig3_All;CL4472.Contig1_All;CL4883.Contig1_All;CL4883.Contig2_All;CL6031.Contig1_All;CL77.Contig2_All;CL77.Contig3_All;CL818.Contig1_All;CL818.Contig2_All;Unigene10102_All;Unigene13021_All;Unigene13831_All;Unigene14464_All;Unigene15373_All;Unigene17248_All;Unigene17368_All;Unigene18901_All;Unigene20850_All;Unigene…
22_All;Unigene11731_All;Unigene11783_All;Unigene11875_All;Unigene12655_All;Unigene14561_All;Unigene14940_All;Unigene15146_All;Unigene20022_All;Unigene20049_All;Unigene20873_All;Unigene2842_All;Unigene3597_All;Unigene4134_All;Unigene4272_All;Unigene4347_All;Unigene5164_All;Unigene6386_All;Unigene66_All;Unigene67_All;Unigene68_All;Unigene69_All;Unigene8903_All;Unigene8904_All;Unigene9129_All;CL327.…
biological_process	developmental process	4260	CL106.Contig1_All;CL106.Contig2_All;CL5833.Contig1_All;CL5833.Contig2_All;Unigene6407_All;Unigene6822_All;Unigene1035_All;CL4344.Contig1_All;CL632.Contig2_All;Unigene14415_All;Unigene14416_All;Unigene15002_All;Unigene4220_All;CL4804.Contig1_All;CL4804.Contig2_All;Unigene17110_All;Unigene17141_All;Unigene17899_All;Unigene19902_All;Unigene379_All;Unigene11750_All;Unigene18444_All;Unigene5643_All;Un…
ll;CL34.Contig34_All;CL34.Contig35_All;CL34.Contig36_All;CL34.Contig37_All;CL34.Contig38_All;CL34.Contig39_All;CL34.Contig3_All;CL34.Contig40_All;CL34.Contig41_All;CL34.Contig42_All;CL34.Contig43_All;CL34.Contig44_All;CL34.Contig45_All;CL34.Contig46_All;CL34.Contig47_All;CL34.Contig48_All;CL34.Contig49_All;CL34.Contig4_All;CL34.Contig50_All;CL34.Contig51_All;CL34.Contig52_All;CL34.Contig53_All;CL…
_All;Unigene9007_All;Unigene9328_All;Unigene9354_All;CL1294.Contig1_All;CL1875.Contig2_All;CL21.Contig1_All;CL21.Contig2_All;CL21.Contig4_All;CL21.Contig5_All;CL21.Contig6_All;CL21.Contig7_All;CL2442.Contig1_All;CL2442.Contig2_All;CL2462.Contig2_All;CL2588.Contig3_All;CL2588.Contig4_All;CL2715.Contig1_All;CL2715.Contig2_All;CL2715.Contig3_All;CL2730.Contig1_All;CL2730.Contig2_All;CL2730.Contig3_A…
biological_process	establishment of localization	3842	CL1144.Contig1_All;CL1144.Contig2_All;CL1159.Contig2_All;CL1217.Contig1_All;CL1258.Contig1_All;CL1258.Contig2_All;CL1258.Contig3_All;CL1265.Contig1_All;CL1265.Contig2_All;CL1265.Contig3_All;CL1551.Contig1_All;CL1551.Contig2_All;CL1559.Contig1_All;CL1559.Contig2_All;CL1630.Contig2_All;CL1664.Contig1_All;CL1664.Contig2_All;CL1664.Contig3_All;CL1740.Contig6_All;CL1816.Contig1_All;CL1823.Contig1_All;…
_All;Unigene6052_All;Unigene6118_All;Unigene628_All;Unigene6461_All;Unigene6760_All;Unigene7314_All;Unigene9958_All;CL1437.Contig4_All;CL1803.Contig1_All;CL1914.Contig2_All;CL1968.Contig1_All;CL1968.Contig2_All;CL3523.Contig1_All;CL3523.Contig2_All;CL3953.Contig2_All;CL3953.Contig3_All;CL3953.Contig4_All;CL4033.Contig1_All;CL4033.Contig2_All;CL4079.Contig3_All;CL4079.Contig4_All;CL4186.Contig1_Al…
76_All;CL34.Contig82_All;CL34.Contig95_All;CL3404.Contig1_All;CL3866.Contig2_All;CL3866.Contig3_All;CL3923.Contig1_All;CL3953.Contig1_All;CL4073.Contig3_All;CL4073.Contig5_All;CL4186.Contig2_All;CL4186.Contig4_All;CL446.Contig2_All;CL4586.Contig1_All;CL4636.Contig1_All;CL4636.Contig2_All;CL4698.Contig1_All;CL4698.Contig2_All;CL4893.Contig1_All;CL4893.Contig2_All;CL4911.Contig2_All;CL4945.Contig2_…
biological_process	growth	1052	Unigene14958_All;Unigene22542_All;CL1990.Contig1_All;CL5933.Contig1_All;CL5933.Contig2_All;CL5933.Contig3_All;CL5933.Contig4_All;Unigene16596_All;Unigene27902_All;Unigene4164_All;Unigene6324_All;Unigene8711_All;Unigene8966_All;Unigene19942_All;CL1544.Contig1_All;Unigene4220_All;Unigene20505_All;Unigene9371_All;CL2516.Contig1_All;CL2516.Contig2_All;Unigene370_All;CL1011.Contig1_All;CL1011.Contig2_…
biological_process	immune system process	854	CL1527.Contig2_All;CL2399.Contig1_All;CL2399.Contig2_All;CL272.Contig1_All;CL272.Contig2_All;CL272.Contig3_All;CL2830.Contig1_All;CL2830.Contig2_All;CL2830.Contig3_All;CL3183.Contig1_All;CL3183.Contig2_All;CL3183.Contig3_All;CL3612.Contig1_All;CL3612.Contig2_All;CL3905.Contig1_All;CL3905.Contig2_All;CL4184.Contig1_All;CL4184.Contig2_All;CL4467.Contig1_All;CL4655.Contig1_All;CL4655.Contig2_All;CL4…
biological_process	localization	4042	CL1144.Contig1_All;CL1144.Contig2_All;CL1159.Contig2_All;CL1217.Contig1_All;CL1258.Contig1_All;CL1258.Contig2_All;CL1258.Contig3_All;CL1265.Contig1_All;CL1265.Contig2_All;CL1265.Contig3_All;CL1551.Contig1_All;CL1551.Contig2_All;CL1559.Contig1_All;CL1559.Contig2_All;CL1630.Contig2_All;CL1664.Contig1_All;CL1664.Contig2_All;CL1664.Contig3_All;CL1740.Contig6_All;CL1816.Contig1_All;CL1823.Contig1_All;…
_All;CL76.Contig7_All;CL76.Contig8_All;Unigene10284_All;Unigene10341_All;Unigene10980_All;Unigene11417_All;Unigene11500_All;Unigene11846_All;Unigene12134_All;Unigene12149_All;Unigene12154_All;Unigene12189_All;Unigene14536_All;Unigene14966_All;Unigene15257_All;Unigene16793_All;Unigene16796_All;Unigene17465_All;Unigene17750_All;Unigene17811_All;Unigene17993_All;Unigene18024_All;Unigene18431_All;Uni…
ntig1_All;CL4443.Contig2_All;Unigene11938_All;Unigene13286_All;Unigene14742_All;Unigene23009_All;Unigene25721_All;Unigene25858_All;Unigene3382_All;Unigene6486_All;Unigene9785_All;Unigene9914_All;CL119.Contig1_All;CL119.Contig2_All;CL119.Contig3_All;CL2465.Contig1_All;CL2465.Contig2_All;CL2465.Contig3_All;CL3037.Contig1_All;CL4048.Contig2_All;Unigene21100_All;Unigene3086_All;Unigene369_All;Unigene…
biological_process	locomotion	24	Unigene19519_All;Unigene20281_All;Unigene21537_All;Unigene22451_All;Unigene3210_All;Unigene8792_All;CL4048.Contig2_All;Unigene6273_All;CL3747.Contig1_All;CL3747.Contig2_All;Unigene11960_All;Unigene12254_All;Unigene13614_All;Unigene14057_All;Unigene16974_All;Unigene17166_All;Unigene18601_All;Unigene19406_All;Unigene22142_All;Unigene24142_All;Unigene26405_All;Unigene32107_All;Unigene6213_All;Unigen…
biological_process	metabolic process	13176	CL5966.Contig1_All;CL6065.Contig1_All;Unigene14645_All;Unigene19732_All;Unigene20009_All;Unigene29508_All;Unigene3091_All;Unigene31279_All;Unigene3203_All;Unigene488_All;Unigene6023_All;Unigene6776_All;Unigene7162_All;CL1653.Contig1_All;CL1653.Contig2_All;CL1653.Contig3_All;CL1653.Contig4_All;CL5002.Contig1_All;CL5002.Contig2_All;Unigene12011_All;Unigene17447_All;CL3207.Contig1_All;CL3207.Contig2…
6_All;Unigene4338_All;Unigene5031_All;Unigene584_All;Unigene6087_All;Unigene6222_All;Unigene6394_All;Unigene6411_All;Unigene6424_All;Unigene6503_All;Unigene6900_All;Unigene8464_All;Unigene8711_All;Unigene8896_All;Unigene891_All;Unigene8950_All;Unigene8966_All;Unigene9037_All;Unigene9185_All;Unigene9335_All;Unigene9664_All;Unigene9697_All;Unigene5362_All;Unigene7818_All;Unigene15152_All;Unigene198…
All;Unigene17189_All;Unigene17196_All;Unigene17206_All;Unigene17290_All;Unigene17501_All;Unigene17515_All;Unigene17555_All;Unigene17581_All;Unigene17779_All;Unigene17926_All;Unigene17931_All;Unigene18148_All;Unigene18222_All;Unigene1827_All;Unigene18403_All;Unigene18536_All;Unigene18631_All;Unigene18755_All;Unigene18952_All;Unigene19015_All;Unigene1913_All;Unigene19145_All;Unigene19180_All;Unigen…
igene5598_All;Unigene14013_All;Unigene18806_All;Unigene23843_All;Unigene27076_All;Unigene33867_All;Unigene6578_All;CL4117.Contig1_All;CL4117.Contig2_All;Unigene19828_All;CL3399.Contig1_All;CL3399.Contig2_All;CL358.Contig1_All;CL358.Contig2_All;CL4111.Contig1_All;CL4111.Contig2_All;CL466.Contig1_All;CL466.Contig2_All;CL6057.Contig2_All;Unigene11585_All;Unigene11901_All;Unigene14650_All;Unigene1467…
587.Contig1_All;Unigene12039_All;CL171.Contig10_All;Unigene2383_All;CL3638.Contig1_All;CL3638.Contig2_All;Unigene24544_All;CL5419.Contig2_All;Unigene20084_All;Unigene6083_All;Unigene8670_All;Unigene20400_All;Unigene6221_All;Unigene643_All;CL5954.Contig1_All;Unigene15034_All;Unigene4985_All;Unigene10705_All;CL1395.Contig1_All;CL1395.Contig2_All;CL414.Contig2_All;CL4149.Contig1_All;CL4149.Contig2_A…
93.Contig2_All;CL3510.Contig1_All;CL3510.Contig2_All;CL3538.Contig2_All;CL3548.Contig1_All;CL3548.Contig2_All;CL3548.Contig3_All;CL3548.Contig4_All;CL3593.Contig1_All;CL3695.Contig1_All;CL3711.Contig1_All;CL3718.Contig1_All;CL3748.Contig1_All;CL3776.Contig1_All;CL3799.Contig3_All;CL3819.Contig1_All;CL384.Contig1_All;CL384.Contig2_All;CL3846.Contig1_All;CL3846.Contig2_All;CL3866.Contig2_All;CL3866…
14578_All;Unigene14696_All;Unigene15060_All;Unigene16946_All;Unigene19697_All;Unigene20030_All;Unigene21450_All;Unigene23152_All;Unigene23222_All;Unigene23380_All;Unigene23442_All;Unigene23456_All;Unigene249_All;Unigene25488_All;Unigene27591_All;Unigene31631_All;Unigene32248_All;Unigene3336_All;Unigene3967_All;Unigene5719_All;Unigene6039_All;Unigene6102_All;Unigene7229_All;Unigene7925_All;Unigene…
50_All;CL2299.Contig1_All;CL2299.Contig2_All;CL2299.Contig3_All;CL2299.Contig4_All;Unigene34373_All;Unigene14638_All;CL1153.Contig3_All;CL1192.Contig1_All;CL126.Contig1_All;CL1260.Contig1_All;CL1398.Contig2_All;CL1398.Contig4_All;CL1430.Contig1_All;CL1460.Contig1_All;CL1460.Contig2_All;CL1606.Contig1_All;CL1654.Contig1_All;CL1686.Contig2_All;CL1708.Contig1_All;CL1740.Contig10_All;CL1740.Contig1_A…
biological_process	multi-organism process	1827	Unigene16752_All;CL1527.Contig2_All;CL2399.Contig1_All;CL2399.Contig2_All;CL272.Contig1_All;CL272.Contig2_All;CL272.Contig3_All;CL2830.Contig1_All;CL2830.Contig2_All;CL2830.Contig3_All;CL3183.Contig1_All;CL3183.Contig2_All;CL3183.Contig3_All;CL3612.Contig1_All;CL3612.Contig2_All;CL3905.Contig1_All;CL3905.Contig2_All;CL4184.Contig1_All;CL4184.Contig2_All;CL4467.Contig1_All;CL4655.Contig1_All;CL465…
25237_All;Unigene25374_All;Unigene25915_All;Unigene26262_All;Unigene26815_All;Unigene27060_All;Unigene28148_All;Unigene28281_All;Unigene28841_All;Unigene29716_All;Unigene34642_All;Unigene361_All;Unigene3779_All;Unigene7416_All;Unigene8566_All
biological_process	multicellular organismal process	4133	CL106.Contig1_All;CL106.Contig2_All;CL5833.Contig1_All;CL5833.Contig2_All;Unigene6407_All;Unigene6822_All;Unigene1035_All;CL4344.Contig1_All;CL632.Contig2_All;Unigene14415_All;Unigene14416_All;Unigene15002_All;Unigene4220_All;CL4804.Contig1_All;CL4804.Contig2_All;Unigene17110_All;Unigene17141_All;Unigene17899_All;Unigene19902_All;Unigene379_All;CL35.Contig2_All;CL35.Contig3_All;CL35.Contig6_All;C…
ne7946_All;Unigene8464_All;Unigene854_All;Unigene8859_All;Unigene8860_All;Unigene9477_All;CL1547.Contig1_All;CL1573.Contig1_All;CL1573.Contig2_All;CL1573.Contig3_All;CL2372.Contig2_All;CL2372.Contig3_All;CL2372.Contig5_All;CL2714.Contig1_All;CL2714.Contig2_All;CL2744.Contig1_All;CL2744.Contig2_All;CL2840.Contig1_All;CL2840.Contig2_All;CL2840.Contig3_All;CL3093.Contig1_All;CL3239.Contig1_All;CL323…
Unigene34066_All;Unigene34226_All;Unigene4591_All;Unigene9788_All;CL2465.Contig1_All;CL2465.Contig2_All;CL2465.Contig3_All;Unigene12002_All;Unigene3086_All;Unigene34438_All;CL2282.Contig1_All;CL3056.Contig1_All;CL3056.Contig2_All;Unigene19856_All;Unigene20646_All;Unigene6218_All;Unigene15701_All;Unigene16393_All;Unigene19846_All;Unigene20033_All;Unigene23938_All;Unigene32923_All;Unigene6764_All;C…
biological_process	negative regulation of biological process	1288	Unigene19840_All;Unigene19841_All;Unigene11750_All;Unigene5362_All;Unigene541_All;Unigene7818_All;Unigene8464_All;CL1547.Contig1_All;CL207.Contig1_All;CL207.Contig3_All;CL2341.Contig1_All;CL2341.Contig2_All;CL2341.Contig3_All;CL2341.Contig4_All;CL2341.Contig5_All;CL2341.Contig6_All;CL35.Contig1_All;CL35.Contig4_All;CL35.Contig5_All;CL35.Contig7_All;CL3683.Contig2_All;CL4560.Contig1_All;CL4560.Con…
biological_process	positive regulation of biological process	1098	CL2775.Contig1_All;CL2775.Contig2_All;CL2775.Contig3_All;CL3945.Contig1_All;CL3945.Contig2_All;Unigene17055_All;Unigene6960_All;Unigene3018_All;Unigene16752_All;CL106.Contig1_All;CL106.Contig2_All;CL5833.Contig1_All;CL5833.Contig2_All;Unigene6407_All;Unigene6822_All;CL826.Contig1_All;CL826.Contig2_All;CL826.Contig3_All;Unigene18886_All;Unigene19633_All;Unigene20697_All;Unigene3265_All;Unigene3266…
biological_process	regulation of biological process	4848	CL106.Contig1_All;CL106.Contig2_All;CL5833.Contig1_All;CL5833.Contig2_All;Unigene6407_All;Unigene6822_All;CL2775.Contig1_All;CL2775.Contig2_All;CL2775.Contig3_All;CL3945.Contig1_All;CL3945.Contig2_All;Unigene17055_All;Unigene6960_All;CL1653.Contig1_All;CL1653.Contig2_All;CL1653.Contig3_All;CL1653.Contig4_All;CL5002.Contig1_All;CL5002.Contig2_All;Unigene12011_All;Unigene17447_All;Unigene3018_All;U…
7_All;Unigene21305_All;Unigene22092_All;Unigene22211_All;Unigene22532_All;Unigene22809_All;Unigene22891_All;Unigene23314_All;Unigene23463_All;Unigene24416_All;Unigene24684_All;Unigene25404_All;Unigene25519_All;Unigene25546_All;Unigene25648_All;Unigene25695_All;Unigene25745_All;Unigene26067_All;Unigene26233_All;Unigene26321_All;Unigene26492_All;Unigene27080_All;Unigene27195_All;Unigene27282_All;Un…
695_All;Unigene8666_All;Unigene15960_All;Unigene16249_All;Unigene2128_All;CL1011.Contig1_All;CL1011.Contig2_All;CL3211.Contig1_All;CL3211.Contig2_All;CL4189.Contig1_All;Unigene12733_All;Unigene13039_All;Unigene1954_All;Unigene25586_All;Unigene29518_All;Unigene6637_All;Unigene14949_All;Unigene17773_All;CL769.Contig1_All;CL769.Contig2_All;Unigene17396_All;Unigene17925_All;Unigene18837_All;Unigene23…
biological_process	reproduction	2579	CL106.Contig1_All;CL106.Contig2_All;CL5833.Contig1_All;CL5833.Contig2_All;Unigene6407_All;Unigene6822_All;Unigene1035_All;CL4344.Contig1_All;CL632.Contig2_All;Unigene14415_All;Unigene14416_All;Unigene15002_All;Unigene4220_All;CL35.Contig2_All;CL35.Contig3_All;CL35.Contig6_All;CL35.Contig8_All;CL1221.Contig2_All;CL1294.Contig3_All;CL1294.Contig5_All;CL1369.Contig1_All;CL1369.Contig2_All;CL145.Cont…
nigene18332_All;Unigene18942_All;Unigene1920_All;Unigene20324_All;Unigene21603_All;Unigene21699_All;Unigene22738_All;Unigene22809_All;Unigene23177_All;Unigene23314_All;Unigene24684_All;Unigene25745_All;Unigene26357_All;Unigene2659_All;Unigene27367_All;Unigene27737_All;Unigene27755_All;Unigene27777_All;Unigene27853_All;Unigene28174_All;Unigene28779_All;Unigene30035_All;Unigene3128_All;Unigene32236…
biological_process	reproductive process	2373	CL106.Contig1_All;CL106.Contig2_All;CL5833.Contig1_All;CL5833.Contig2_All;Unigene6407_All;Unigene6822_All;Unigene1035_All;CL4344.Contig1_All;CL632.Contig2_All;Unigene14415_All;Unigene14416_All;Unigene15002_All;Unigene4220_All;CL35.Contig2_All;CL35.Contig3_All;CL35.Contig6_All;CL35.Contig8_All;CL1221.Contig2_All;CL1294.Contig3_All;CL1294.Contig5_All;CL1369.Contig1_All;CL1369.Contig2_All;CL145.Cont…
7_All;Unigene14260_All;Unigene14683_All;Unigene16178_All;Unigene16609_All;Unigene18148_All;Unigene20041_All;Unigene20405_All;Unigene22925_All;Unigene26090_All;Unigene3182_All;Unigene3406_All;Unigene34686_All;Unigene656_All;Unigene6954_All;Unigene8927_All;CL2112.Contig1_All;CL2112.Contig2_All;CL2112.Contig3_All;CL2112.Contig4_All;CL2112.Contig5_All;CL2112.Contig6_All;CL2112.Contig7_All;CL2440.Cont…
biological_process	response to stimulus	6838	CL106.Contig1_All;CL106.Contig2_All;CL5833.Contig1_All;CL5833.Contig2_All;Unigene6407_All;Unigene6822_All;CL1879.Contig1_All;CL3048.Contig1_All;CL3048.Contig2_All;CL3397.Contig1_All;CL3483.Contig2_All;CL3483.Contig3_All;CL3984.Contig1_All;CL3984.Contig2_All;CL4083.Contig1_All;CL4083.Contig3_All;CL437.Contig1_All;CL437.Contig2_All;CL4420.Contig3_All;CL444.Contig2_All;CL5486.Contig1_All;CL5930.Cont…
CL5485.Contig1_All;CL5485.Contig2_All;CL5726.Contig2_All;CL5804.Contig2_All;CL6136.Contig1_All;CL6136.Contig2_All;CL694.Contig1_All;CL694.Contig2_All;CL694.Contig3_All;CL694.Contig4_All;CL694.Contig5_All;CL694.Contig6_All;CL763.Contig1_All;CL877.Contig1_All;CL877.Contig2_All;CL877.Contig3_All;CL877.Contig4_All;CL877.Contig5_All;CL90.Contig1_All;CL90.Contig2_All;CL987.Contig1_All;Unigene10692_All;…
tig2_All;CL3506.Contig3_All;CL354.Contig1_All;CL3688.Contig1_All;CL3827.Contig1_All;CL3827.Contig2_All;CL3836.Contig2_All;CL4042.Contig2_All;CL4070.Contig1_All;CL4070.Contig2_All;CL4070.Contig3_All;CL4127.Contig1_All;CL4150.Contig1_All;CL4150.Contig2_All;CL4328.Contig1_All;CL4328.Contig2_All;CL4360.Contig1_All;CL4360.Contig3_All;CL4434.Contig3_All;CL4617.Contig1_All;CL4710.Contig1_All;CL510.Conti…
l;Unigene6207_All;Unigene6318_All;Unigene13278_All;Unigene5971_All;Unigene8902_All;CL2207.Contig1_All;CL2207.Contig3_All;CL2207.Contig4_All;CL3875.Contig1_All;CL3875.Contig2_All;CL3875.Contig3_All;CL3875.Contig4_All;CL3875.Contig5_All;CL3875.Contig6_All;CL4330.Contig1_All;CL4330.Contig2_All;Unigene13091_All;Unigene20654_All;Unigene25253_All;Unigene25254_All;Unigene25255_All;Unigene27925_All;Unige…
biological_process	rhythmic process	185	CL1098.Contig2_All;CL1098.Contig3_All;CL1246.Contig1_All;CL1246.Contig2_All;CL1415.Contig1_All;CL1415.Contig2_All;CL1807.Contig1_All;CL1869.Contig2_All;CL2031.Contig3_All;CL2042.Contig1_All;CL2042.Contig2_All;CL2042.Contig3_All;CL2042.Contig4_All;CL22.Contig11_All;CL22.Contig1_All;CL22.Contig5_All;CL2229.Contig1_All;CL2229.Contig2_All;CL2785.Contig1_All;CL2785.Contig2_All;CL2825.Contig1_All;CL282…
biological_process	signaling	1828	Unigene19106_All;CL1228.Contig2_All;CL1558.Contig3_All;CL1633.Contig1_All;CL1633.Contig2_All;CL1649.Contig1_All;CL1653.Contig3_All;CL1654.Contig1_All;CL239.Contig1_All;CL239.Contig2_All;CL239.Contig3_All;CL239.Contig4_All;CL239.Contig5_All;CL239.Contig6_All;CL2997.Contig3_All;CL301.Contig6_All;CL301.Contig8_All;CL3093.Contig1_All;CL3166.Contig2_All;CL3182.Contig2_All;CL324.Contig1_All;CL324.Conti…
igene830_All;Unigene9789_All;Unigene11450_All;Unigene11451_All
biological_process	single-organism process	9723	CL106.Contig1_All;CL106.Contig2_All;CL5833.Contig1_All;CL5833.Contig2_All;Unigene6407_All;Unigene6822_All;CL1010.Contig1_All;CL1010.Contig2_All;Unigene1928_All;Unigene550_All;Unigene629_All;CL2775.Contig1_All;CL2775.Contig2_All;CL2775.Contig3_All;CL3945.Contig1_All;CL3945.Contig2_All;Unigene17055_All;Unigene6960_All;CL1144.Contig1_All;CL1144.Contig2_All;CL1159.Contig2_All;CL1217.Contig1_All;CL125…
;Unigene6944_All;Unigene8705_All;Unigene8782_All;Unigene8783_All;Unigene9956_All;CL1449.Contig10_All;CL1449.Contig11_All;CL1449.Contig12_All;CL1449.Contig13_All;CL1449.Contig14_All;CL1449.Contig1_All;CL1449.Contig2_All;CL1449.Contig3_All;CL1449.Contig4_All;CL1449.Contig5_All;CL1449.Contig6_All;CL1449.Contig7_All;CL1449.Contig8_All;CL1449.Contig9_All;Unigene409_All;Unigene4133_All;CL1489.Contig1_A…
3811_All;Unigene6332_All;Unigene7365_All;Unigene8780_All;Unigene9510_All;Unigene9896_All;Unigene17791_All;Unigene3059_All;Unigene6043_All;CL2203.Contig2_All;CL23.Contig4_All;CL2462.Contig2_All;CL5251.Contig2_All;CL5822.Contig1_All;Unigene10008_All;Unigene1201_All;Unigene12264_All;Unigene12458_All;Unigene12683_All;Unigene12838_All;Unigene13896_All;Unigene14599_All;Unigene15127_All;Unigene15155_All…
7_All;Unigene26139_All;Unigene26237_All;Unigene296_All;Unigene30766_All;Unigene30874_All;Unigene3202_All;Unigene3224_All;Unigene3428_All;Unigene3465_All;Unigene3588_All;Unigene3692_All;Unigene3707_All;Unigene4011_All;Unigene401_All;Unigene4338_All;Unigene6002_All;Unigene6620_All;Unigene698_All;Unigene716_All;Unigene7226_All;Unigene7251_All;Unigene846_All;Unigene8850_All;Unigene9056_All;Unigene907…
17_All;Unigene32026_All;Unigene8664_All;Unigene9557_All;CL1031.Contig2_All;Unigene12277_All;Unigene16979_All;Unigene22945_All;Unigene23233_All;Unigene939_All;Unigene1554_All;Unigene3611_All;CL4243.Contig3_All;Unigene10384_All;Unigene10393_All;Unigene14174_All;Unigene19727_All;Unigene11966_All;Unigene14800_All;Unigene26629_All;Unigene26708_All;Unigene31866_All;Unigene8981_All;Unigene9214_All;Unige…
25424_All;Unigene8794_All;CL1720.Contig1_All;CL1720.Contig2_All;CL3884.Contig2_All;Unigene14232_All;Unigene15289_All;Unigene21212_All;Unigene6612_All;Unigene7116_All;Unigene9890_All;Unigene12177_All;CL1639.Contig1_All;CL1639.Contig2_All;CL206.Contig1_All;CL206.Contig2_All;CL206.Contig3_All;CL206.Contig4_All;CL5976.Contig2_All;Unigene10441_All;Unigene11565_All;Unigene12907_All;Unigene16265_All;Uni…
cellular_component	cell	16714	Unigene21447_All;CL1901.Contig1_All;CL2195.Contig1_All;CL2195.Contig2_All;CL2575.Contig1_All;CL2575.Contig2_All;CL2703.Contig1_All;CL2703.Contig2_All;CL3017.Contig1_All;CL3017.Contig2_All;CL36.Contig1_All;CL36.Contig2_All;CL36.Contig3_All;CL36.Contig4_All;CL36.Contig5_All;CL36.Contig6_All;CL36.Contig7_All;CL36.Contig8_All;CL3814.Contig1_All;CL4491.Contig1_All;CL4491.Contig2_All;CL4504.Contig3_All…
;Unigene17001_All;Unigene17083_All;Unigene17183_All;Unigene17200_All;Unigene17202_All;Unigene17205_All;Unigene17213_All;Unigene17223_All;Unigene17241_All;Unigene17276_All;Unigene17285_All;Unigene17290_All;Unigene17342_All;Unigene17371_All;Unigene17406_All;Unigene17420_All;Unigene17465_All;Unigene17498_All;Unigene17568_All;Unigene17648_All;Unigene17661_All;Unigene17734_All;Unigene17785_All;Unigene…
tig1_All;CL18.Contig2_All;CL1800.Contig1_All;CL1800.Contig2_All;CL1812.Contig1_All;CL1812.Contig2_All;CL1821.Contig4_All;CL1828.Contig1_All;CL1828.Contig2_All;CL1833.Contig1_All;CL1833.Contig2_All;CL1866.Contig1_All;CL1866.Contig2_All;CL1875.Contig1_All;CL1875.Contig2_All;CL188.Contig1_All;CL188.Contig2_All;CL1889.Contig1_All;CL1889.Contig2_All;CL1912.Contig1_All;CL1912.Contig2_All;CL1912.Contig3…
568_All;Unigene25581_All;Unigene25584_All;Unigene25586_All;Unigene25589_All;Unigene25592_All;Unigene25604_All;Unigene25614_All;Unigene25615_All;Unigene25642_All;Unigene25644_All;Unigene25650_All;Unigene25654_All;Unigene25670_All;Unigene25672_All;Unigene25701_All;Unigene25716_All;Unigene25727_All;Unigene25736_All;Unigene25737_All;Unigene25738_All;Unigene25739_All;Unigene25745_All;Unigene25751_All;…
ll;Unigene12411_All;Unigene12426_All;Unigene12434_All;Unigene12449_All;Unigene12504_All;Unigene12527_All;Unigene12535_All;Unigene12577_All;Unigene12579_All;Unigene12580_All;Unigene12597_All;Unigene125_All;Unigene1264_All;Unigene12751_All;Unigene12879_All;Unigene12981_All;Unigene13084_All;Unigene130_All;Unigene13118_All;Unigene13164_All;Unigene13180_All;Unigene13219_All;Unigene1335_All;Unigene1374…
_All;Unigene16843_All;Unigene16979_All;Unigene17012_All;Unigene17022_All;Unigene17034_All;Unigene1703_All;Unigene17041_All;Unigene17063_All;Unigene17069_All;Unigene17080_All;Unigene17093_All;Unigene17171_All;Unigene17177_All;Unigene17210_All;Unigene17220_All;Unigene17226_All;Unigene17238_All;Unigene17252_All;Unigene17311_All;Unigene17335_All;Unigene17338_All;Unigene17370_All;Unigene17398_All;Unig…
4.Contig3_All;CL3724.Contig4_All;CL3738.Contig1_All;CL3738.Contig2_All;CL3757.Contig2_All;CL3779.Contig1_All;CL3779.Contig2_All;CL3779.Contig3_All;CL384.Contig1_All;CL384.Contig2_All;CL3841.Contig1_All;CL3841.Contig2_All;CL3851.Contig1_All;CL3851.Contig2_All;CL392.Contig1_All;CL392.Contig2_All;CL3944.Contig1_All;CL3944.Contig2_All;CL3944.Contig3_All;CL3994.Contig1_All;CL3994.Contig2_All;CL4002.Co…
ne6779_All;Unigene6808_All;Unigene6839_All;Unigene6883_All;Unigene6891_All;Unigene692_All;Unigene6965_All;Unigene6967_All;Unigene6969_All;Unigene6980_All;Unigene7078_All;Unigene707_All;Unigene7119_All;Unigene7177_All;Unigene7199_All;Unigene7229_All;Unigene7243_All;Unigene7275_All;Unigene730_All;Unigene7387_All;Unigene7393_All;Unigene7404_All;Unigene7412_All;Unigene7442_All;Unigene7501_All;Unigene…
106_All;Unigene17146_All;Unigene17148_All;Unigene17149_All;Unigene17150_All;Unigene17178_All;Unigene17189_All;Unigene17190_All;Unigene17206_All;Unigene17209_All;Unigene17244_All;Unigene17258_All;Unigene17272_All;Unigene17341_All;Unigene17343_All;Unigene17354_All;Unigene17362_All;Unigene17373_All;Unigene17376_All;Unigene17449_All;Unigene17450_All;Unigene17460_All;Unigene17463_All;Unigene17478_All;…
g1_All;CL1257.Contig3_All;CL1521.Contig1_All;CL1521.Contig2_All;CL1521.Contig3_All;CL1521.Contig4_All;CL1521.Contig5_All;CL1521.Contig6_All;CL1560.Contig1_All;CL1560.Contig3_All;CL1712.Contig1_All;CL1712.Contig2_All;CL1773.Contig2_All;CL1898.Contig3_All;CL1923.Contig1_All;CL1923.Contig2_All;CL1923.Contig3_All;CL210.Contig2_All;CL210.Contig3_All;CL2221.Contig1_All;CL2278.Contig2_All;CL2278.Contig3…
cellular_component	cell junction	882	Unigene25592_All;CL1011.Contig1_All;CL1011.Contig2_All;CL1013.Contig1_All;CL1046.Contig1_All;CL1046.Contig2_All;CL105.Contig1_All;CL1067.Contig1_All;CL1067.Contig2_All;CL108.Contig1_All;CL108.Contig2_All;CL108.Contig3_All;CL1248.Contig1_All;CL1248.Contig2_All;CL1301.Contig1_All;CL1301.Contig2_All;CL1308.Contig2_All;CL1353.Contig1_All;CL1353.Contig2_All;CL1353.Contig3_All;CL1353.Contig4_All;CL1363…
cellular_component	cell part	16713	Unigene21447_All;CL1901.Contig1_All;CL2195.Contig1_All;CL2195.Contig2_All;CL2575.Contig1_All;CL2575.Contig2_All;CL2703.Contig1_All;CL2703.Contig2_All;CL3017.Contig1_All;CL3017.Contig2_All;CL36.Contig1_All;CL36.Contig2_All;CL36.Contig3_All;CL36.Contig4_All;CL36.Contig5_All;CL36.Contig6_All;CL36.Contig7_All;CL36.Contig8_All;CL3814.Contig1_All;CL4491.Contig1_All;CL4491.Contig2_All;CL4504.Contig3_All…
;Unigene17001_All;Unigene17083_All;Unigene17183_All;Unigene17200_All;Unigene17202_All;Unigene17205_All;Unigene17213_All;Unigene17223_All;Unigene17241_All;Unigene17276_All;Unigene17285_All;Unigene17290_All;Unigene17342_All;Unigene17371_All;Unigene17406_All;Unigene17420_All;Unigene17465_All;Unigene17498_All;Unigene17568_All;Unigene17648_All;Unigene17661_All;Unigene17734_All;Unigene17785_All;Unigene…
tig1_All;CL18.Contig2_All;CL1800.Contig1_All;CL1800.Contig2_All;CL1812.Contig1_All;CL1812.Contig2_All;CL1821.Contig4_All;CL1828.Contig1_All;CL1828.Contig2_All;CL1833.Contig1_All;CL1833.Contig2_All;CL1866.Contig1_All;CL1866.Contig2_All;CL1875.Contig1_All;CL1875.Contig2_All;CL188.Contig1_All;CL188.Contig2_All;CL1889.Contig1_All;CL1889.Contig2_All;CL1912.Contig1_All;CL1912.Contig2_All;CL1912.Contig3…
568_All;Unigene25581_All;Unigene25584_All;Unigene25586_All;Unigene25589_All;Unigene25592_All;Unigene25604_All;Unigene25614_All;Unigene25615_All;Unigene25642_All;Unigene25644_All;Unigene25650_All;Unigene25654_All;Unigene25670_All;Unigene25672_All;Unigene25701_All;Unigene25716_All;Unigene25727_All;Unigene25736_All;Unigene25737_All;Unigene25738_All;Unigene25739_All;Unigene25745_All;Unigene25751_All;…
ll;Unigene12426_All;Unigene12434_All;Unigene12449_All;Unigene12504_All;Unigene12527_All;Unigene12535_All;Unigene12577_All;Unigene12579_All;Unigene12580_All;Unigene12597_All;Unigene125_All;Unigene1264_All;Unigene12751_All;Unigene12879_All;Unigene12981_All;Unigene13084_All;Unigene130_All;Unigene13118_All;Unigene13164_All;Unigene13180_All;Unigene13219_All;Unigene1335_All;Unigene13742_All;Unigene1379…
_All;Unigene16979_All;Unigene17012_All;Unigene17022_All;Unigene17034_All;Unigene1703_All;Unigene17041_All;Unigene17063_All;Unigene17069_All;Unigene17080_All;Unigene17093_All;Unigene17171_All;Unigene17177_All;Unigene17210_All;Unigene17220_All;Unigene17226_All;Unigene17238_All;Unigene17252_All;Unigene17311_All;Unigene17335_All;Unigene17338_All;Unigene17370_All;Unigene17398_All;Unigene17399_All;Unig…
724.Contig4_All;CL3738.Contig1_All;CL3738.Contig2_All;CL3757.Contig2_All;CL3779.Contig1_All;CL3779.Contig2_All;CL3779.Contig3_All;CL384.Contig1_All;CL384.Contig2_All;CL3841.Contig1_All;CL3841.Contig2_All;CL3851.Contig1_All;CL3851.Contig2_All;CL392.Contig1_All;CL392.Contig2_All;CL3944.Contig1_All;CL3944.Contig2_All;CL3944.Contig3_All;CL3994.Contig1_All;CL3994.Contig2_All;CL4002.Contig1_All;CL4002.…
e6808_All;Unigene6839_All;Unigene6883_All;Unigene6891_All;Unigene692_All;Unigene6965_All;Unigene6967_All;Unigene6969_All;Unigene6980_All;Unigene7078_All;Unigene707_All;Unigene7119_All;Unigene7177_All;Unigene7199_All;Unigene7229_All;Unigene7243_All;Unigene7275_All;Unigene730_All;Unigene7387_All;Unigene7393_All;Unigene7404_All;Unigene7412_All;Unigene7442_All;Unigene7501_All;Unigene7524_All;Unigene7…
146_All;Unigene17148_All;Unigene17149_All;Unigene17150_All;Unigene17178_All;Unigene17189_All;Unigene17190_All;Unigene17206_All;Unigene17209_All;Unigene17244_All;Unigene17258_All;Unigene17272_All;Unigene17341_All;Unigene17343_All;Unigene17354_All;Unigene17362_All;Unigene17373_All;Unigene17376_All;Unigene17449_All;Unigene17450_All;Unigene17460_All;Unigene17463_All;Unigene17478_All;Unigene17487_All;…
tig3_All;CL1521.Contig1_All;CL1521.Contig2_All;CL1521.Contig3_All;CL1521.Contig4_All;CL1521.Contig5_All;CL1521.Contig6_All;CL1560.Contig1_All;CL1560.Contig3_All;CL1712.Contig1_All;CL1712.Contig2_All;CL1773.Contig2_All;CL1898.Contig3_All;CL1923.Contig1_All;CL1923.Contig2_All;CL1923.Contig3_All;CL210.Contig2_All;CL210.Contig3_All;CL2221.Contig1_All;CL2278.Contig2_All;CL2278.Contig3_All;CL230.Contig…
cellular_component	extracellular matrix	15	CL5930.Contig1_All;CL5930.Contig2_All;Unigene12892_All;Unigene8772_All;Unigene9273_All;CL2824.Contig1_All;CL3387.Contig1_All;CL3387.Contig2_All;Unigene6481_All;Unigene20726_All;Unigene240_All;Unigene8823_All;CL2754.Contig2_All;CL2754.Contig3_All;Unigene8773_All
cellular_component	extracellular matrix part	6	Unigene20726_All;Unigene240_All;Unigene8823_All;CL2754.Contig2_All;CL2754.Contig3_All;Unigene8773_All
cellular_component	extracellular region	1186	CL1776.Contig1_All;CL1776.Contig3_All;CL5473.Contig1_All;CL5473.Contig2_All;Unigene519_All;CL5522.Contig1_All;Unigene3238_All;CL1013.Contig1_All;CL1219.Contig10_All;CL1219.Contig1_All;CL1219.Contig2_All;CL1219.Contig4_All;CL1219.Contig5_All;CL1219.Contig6_All;CL1219.Contig8_All;CL1219.Contig9_All;CL1247.Contig1_All;CL1334.Contig2_All;CL1334.Contig3_All;CL1334.Contig4_All;CL1446.Contig1_All;CL1446…
cellular_component	extracellular region part	7	CL1776.Contig1_All;CL1776.Contig3_All;CL5473.Contig1_All;CL5473.Contig2_All;Unigene519_All;CL5522.Contig1_All;Unigene3238_All
cellular_component	macromolecular complex	2486	Unigene21447_All;Unigene14291_All;CL1901.Contig1_All;CL2195.Contig1_All;CL2195.Contig2_All;CL2575.Contig1_All;CL2575.Contig2_All;CL2703.Contig1_All;CL2703.Contig2_All;CL3017.Contig1_All;CL3017.Contig2_All;CL36.Contig1_All;CL36.Contig2_All;CL36.Contig3_All;CL36.Contig4_All;CL36.Contig5_All;CL36.Contig6_All;CL36.Contig7_All;CL36.Contig8_All;CL3814.Contig1_All;CL4491.Contig1_All;CL4491.Contig2_All;C…
ig2_All;CL2960.Contig1_All;CL4196.Contig1_All;CL4196.Contig2_All;CL4629.Contig1_All;CL4676.Contig1_All;CL4676.Contig2_All;CL5069.Contig1_All;CL5442.Contig1_All;CL5811.Contig1_All;CL828.Contig1_All;Unigene1050_All;Unigene11154_All;Unigene11722_All;Unigene14154_All;Unigene14749_All;Unigene15146_All;Unigene17109_All;Unigene17476_All;Unigene20022_All;Unigene20873_All;Unigene22591_All;Unigene22919_All…
cellular_component	membrane	6882	Unigene1267_All;Unigene5878_All;Unigene5933_All;CL924.Contig1_All;CL924.Contig2_All;Unigene23113_All;Unigene312_All;CL3156.Contig1_All;Unigene1116_All;Unigene14967_All;Unigene23462_All;Unigene25733_All;Unigene26073_All;Unigene19752_All;CL1059.Contig3_All;CL1294.Contig1_All;CL1294.Contig3_All;CL1294.Contig5_All;CL3079.Contig1_All;CL3079.Contig2_All;CL3726.Contig1_All;CL3726.Contig2_All;CL4070.Cont…
e11711_All;Unigene11716_All;Unigene11732_All;Unigene11733_All;Unigene11735_All;Unigene1173_All;Unigene11744_All;Unigene11755_All;Unigene11761_All;Unigene11766_All;Unigene11776_All;Unigene11784_All;Unigene11785_All;Unigene11789_All;Unigene11813_All;Unigene11815_All;Unigene11823_All;Unigene11841_All;Unigene11852_All;Unigene11855_All;Unigene11856_All;Unigene11864_All;Unigene1188_All;Unigene11890_All…
9492_All;Unigene9496_All;Unigene9530_All;Unigene953_All;Unigene9554_All;Unigene9566_All;Unigene9572_All;Unigene9579_All;Unigene9586_All;Unigene9598_All;Unigene9603_All;Unigene9625_All;Unigene962_All;Unigene9630_All;Unigene9658_All;Unigene9660_All;Unigene9669_All;Unigene966_All;Unigene9683_All;Unigene9684_All;Unigene969_All;Unigene9707_All;Unigene9763_All;Unigene9770_All;Unigene9772_All;Unigene977…
ig1_All;CL5250.Contig1_All;CL5250.Contig2_All;CL5279.Contig1_All;CL5295.Contig1_All;CL5295.Contig2_All;CL5342.Contig1_All;CL5342.Contig2_All;CL54.Contig2_All;CL54.Contig6_All;CL543.Contig1_All;CL543.Contig2_All;CL5431.Contig2_All;CL5553.Contig1_All;CL5553.Contig2_All;CL5558.Contig1_All;CL5597.Contig2_All;CL5608.Contig2_All;CL5613.Contig2_All;CL5613.Contig3_All;CL5639.Contig1_All;CL570.Contig1_All…
cellular_component	membrane part	2521	CL924.Contig1_All;CL924.Contig2_All;Unigene23113_All;Unigene312_All;CL3156.Contig1_All;Unigene1116_All;Unigene14967_All;Unigene23462_All;Unigene25733_All;Unigene26073_All;Unigene19752_All;CL1059.Contig3_All;CL1294.Contig1_All;CL1294.Contig3_All;CL1294.Contig5_All;CL3079.Contig1_All;CL3079.Contig2_All;CL3726.Contig1_All;CL3726.Contig2_All;CL4070.Contig1_All;CL4070.Contig2_All;CL4070.Contig3_All;CL…
39_All;Unigene5540_All;Unigene554_All;Unigene5560_All;Unigene5579_All;Unigene5661_All;Unigene567_All;Unigene5690_All;Unigene5708_All;Unigene5709_All;Unigene5712_All;Unigene5713_All;Unigene5721_All;Unigene5722_All;Unigene5740_All;Unigene5818_All;Unigene5844_All;Unigene5848_All;Unigene5878_All;Unigene5906_All;Unigene5920_All;Unigene5957_All;Unigene5960_All;Unigene5971_All;Unigene5981_All;Unigene599…
cellular_component	membrane-enclosed lumen	946	CL6070.Contig1_All;CL6070.Contig2_All;Unigene15960_All;Unigene16249_All;Unigene2128_All;Unigene29657_All;Unigene8331_All;Unigene9916_All;CL1598.Contig1_All;CL1598.Contig2_All;CL1868.Contig1_All;CL1868.Contig2_All;CL2730.Contig1_All;CL2730.Contig2_All;CL2730.Contig3_All;CL3249.Contig1_All;CL4172.Contig1_All;CL4172.Contig2_All;CL5991.Contig1_All;CL5991.Contig2_All;Unigene10115_All;Unigene11513_All;…
cellular_component	nucleoid	61	Unigene3137_All;Unigene8902_All;Unigene12359_All;Unigene22673_All;CL6065.Contig1_All;Unigene1640_All;Unigene19492_All;Unigene20009_All;Unigene20244_All;Unigene22511_All;Unigene22916_All;Unigene24031_All;Unigene24126_All;Unigene26434_All;Unigene26940_All;Unigene3010_All;Unigene3203_All;Unigene3408_All;Unigene3988_All;Unigene4502_All;Unigene8770_All;CL3875.Contig1_All;CL3875.Contig2_All;CL3875.Cont…
cellular_component	organelle	13551	Unigene21447_All;CL1003.Contig1_All;CL1003.Contig2_All;CL1020.Contig1_All;CL1020.Contig2_All;CL1053.Contig1_All;CL1053.Contig2_All;CL1053.Contig3_All;CL1053.Contig4_All;CL1053.Contig5_All;CL1053.Contig6_All;CL1069.Contig1_All;CL1069.Contig2_All;CL1069.Contig3_All;CL1069.Contig4_All;CL1069.Contig5_All;CL1069.Contig6_All;CL1212.Contig1_All;CL1219.Contig10_All;CL1219.Contig1_All;CL1219.Contig2_All;C…
All;Unigene20771_All;Unigene20899_All;Unigene20988_All;Unigene2116_All;Unigene21212_All;Unigene21239_All;Unigene21340_All;Unigene21464_All;Unigene2147_All;Unigene21590_All;Unigene21649_All;Unigene21692_All;Unigene21923_All;Unigene21985_All;Unigene22010_All;Unigene22142_All;Unigene2224_All;Unigene22255_All;Unigene22392_All;Unigene22474_All;Unigene22490_All;Unigene22547_All;Unigene225_All;Unigene22…
nigene33826_All;Unigene33868_All;Unigene34044_All;Unigene34128_All;Unigene3413_All;Unigene3424_All;Unigene34271_All;Unigene34586_All;Unigene34602_All;Unigene34680_All;Unigene34696_All;Unigene35186_All;Unigene3533_All;Unigene3583_All;Unigene3603_All;Unigene3649_All;Unigene3684_All;Unigene3711_All;Unigene3772_All;Unigene381_All;Unigene4196_All;Unigene438_All;Unigene4399_All;Unigene4516_All;Unigene4…
;Unigene20689_All;Unigene20702_All;Unigene20707_All;Unigene20710_All;Unigene20711_All;Unigene20725_All;Unigene20739_All;Unigene20751_All;Unigene20760_All;Unigene20788_All;Unigene20827_All;Unigene20829_All;Unigene20866_All;Unigene20998_All;Unigene2102_All;Unigene21048_All;Unigene21078_All;Unigene21079_All;Unigene21100_All;Unigene21112_All;Unigene21138_All;Unigene21139_All;Unigene21153_All;Unigene2…
59.Contig2_All;CL4287.Contig1_All;CL4287.Contig2_All;CL4292.Contig1_All;CL4292.Contig2_All;CL4324.Contig1_All;CL4345.Contig2_All;CL4347.Contig1_All;CL4347.Contig2_All;CL4347.Contig3_All;CL4351.Contig3_All;CL4376.Contig1_All;CL4376.Contig2_All;CL4379.Contig2_All;CL4389.Contig1_All;CL4389.Contig2_All;CL4397.Contig2_All;CL4397.Contig3_All;CL4410.Contig1_All;CL4468.Contig1_All;CL4468.Contig2_All;CL44…
1_All;CL2221.Contig3_All;CL226.Contig1_All;CL226.Contig2_All;CL2261.Contig2_All;CL2262.Contig1_All;CL2262.Contig2_All;CL2285.Contig1_All;CL2285.Contig2_All;CL2285.Contig3_All;CL2292.Contig1_All;CL2297.Contig1_All;CL2303.Contig1_All;CL2342.Contig1_All;CL2342.Contig2_All;CL2342.Contig3_All;CL2342.Contig4_All;CL2345.Contig1_All;CL2345.Contig2_All;CL2351.Contig2_All;CL2369.Contig1_All;CL2369.Contig2_…
Unigene21283_All;Unigene21331_All;Unigene21354_All;Unigene21357_All;Unigene21371_All;Unigene2141_All;Unigene21425_All;Unigene21431_All;Unigene2146_All;Unigene21592_All;Unigene215_All;Unigene21603_All;Unigene2160_All;Unigene21611_All;Unigene21633_All;Unigene21652_All;Unigene21730_All;Unigene2181_All;Unigene21837_All;Unigene21898_All;Unigene21945_All;Unigene22049_All;Unigene22163_All;Unigene22202_A…
98.Contig2_All;CL2900.Contig1_All;CL2900.Contig2_All;CL2900.Contig3_All;CL2900.Contig4_All;CL2920.Contig1_All;CL2953.Contig1_All;CL2953.Contig2_All;CL2991.Contig2_All;CL308.Contig1_All;CL308.Contig2_All;CL3153.Contig1_All;CL3153.Contig2_All;CL3153.Contig3_All;CL3185.Contig2_All;CL3715.Contig1_All;CL3715.Contig2_All;CL3738.Contig1_All;CL3738.Contig2_All;CL3841.Contig1_All;CL3841.Contig2_All;CL3960…
cellular_component	organelle part	4469	Unigene21447_All;CL1003.Contig1_All;CL1003.Contig2_All;CL1020.Contig1_All;CL1020.Contig2_All;CL1053.Contig1_All;CL1053.Contig2_All;CL1053.Contig3_All;CL1053.Contig4_All;CL1053.Contig5_All;CL1053.Contig6_All;CL1069.Contig1_All;CL1069.Contig2_All;CL1069.Contig3_All;CL1069.Contig4_All;CL1069.Contig5_All;CL1069.Contig6_All;CL1212.Contig1_All;CL1219.Contig10_All;CL1219.Contig1_All;CL1219.Contig2_All;C…
201_All;Unigene6999_All;Unigene7072_All;Unigene7359_All;Unigene8970_All;Unigene9197_All;CL639.Contig3_All;Unigene9054_All;CL609.Contig1_All;CL609.Contig2_All;Unigene15740_All;CL6087.Contig1_All;CL973.Contig1_All;CL973.Contig2_All;CL973.Contig3_All;Unigene15267_All;Unigene17516_All;Unigene19696_All;Unigene20265_All;Unigene23094_All;Unigene25757_All;Unigene761_All;Unigene8834_All;CL1013.Contig1_All…
;CL4259.Contig2_All;CL426.Contig1_All;CL4485.Contig1_All;CL4618.Contig1_All;CL4618.Contig2_All;CL4750.Contig1_All;CL483.Contig1_All;CL484.Contig7_All;CL4854.Contig2_All;CL4926.Contig1_All;CL4926.Contig2_All;CL5279.Contig1_All;CL5296.Contig1_All;CL5359.Contig1_All;CL5359.Contig2_All;CL5464.Contig1_All;CL5464.Contig2_All;CL577.Contig2_All;CL585.Contig1_All;CL585.Contig2_All;CL585.Contig3_All;CL585.…
cellular_component	symplast	881	CL1011.Contig1_All;CL1011.Contig2_All;CL1013.Contig1_All;CL1046.Contig1_All;CL1046.Contig2_All;CL105.Contig1_All;CL1067.Contig1_All;CL1067.Contig2_All;CL108.Contig1_All;CL108.Contig2_All;CL108.Contig3_All;CL1248.Contig1_All;CL1248.Contig2_All;CL1301.Contig1_All;CL1301.Contig2_All;CL1308.Contig2_All;CL1353.Contig1_All;CL1353.Contig2_All;CL1353.Contig3_All;CL1353.Contig4_All;CL1363.Contig1_All;CL13…
cellular_component	virion	6	CL3931.Contig1_All;Unigene13103_All;Unigene18022_All;Unigene23247_All;Unigene25547_All;Unigene938_All
cellular_component	virion part	6	CL3931.Contig1_All;Unigene13103_All;Unigene18022_All;Unigene23247_All;Unigene25547_All;Unigene938_All
molecular_function	antioxidant activity	138	CL3493.Contig1_All;CL384.Contig1_All;CL384.Contig2_All;CL5634.Contig1_All;CL5634.Contig2_All;CL5689.Contig1_All;CL5949.Contig1_All;CL5949.Contig2_All;CL612.Contig5_All;Unigene12267_All;Unigene23259_All;Unigene28361_All;Unigene34517_All;Unigene4406_All;CL1072.Contig1_All;CL1072.Contig2_All;CL1072.Contig3_All;CL212.Contig1_All;CL212.Contig2_All;CL2141.Contig1_All;CL2141.Contig2_All;Unigene17582_All…
molecular_function	binding	9905	Unigene6551_All;Unigene9789_All;Unigene8624_All;Unigene401_All;CL1310.Contig1_All;CL4420.Contig2_All;CL5766.Contig1_All;CL5766.Contig2_All;Unigene1442_All;Unigene14577_All;Unigene14578_All;Unigene16942_All;Unigene20079_All;Unigene20080_All;Unigene20833_All;Unigene2104_All;Unigene22015_All;Unigene24119_All;Unigene24930_All;Unigene4354_All;Unigene7014_All;Unigene7027_All;Unigene9436_All;CL5810.Cont…
l;Unigene755_All;Unigene770_All;Unigene778_All;Unigene780_All;Unigene7992_All;Unigene8025_All;Unigene8155_All;Unigene8437_All;Unigene8458_All;Unigene8468_All;Unigene8499_All;Unigene8509_All;Unigene8511_All;Unigene8627_All;Unigene8717_All;Unigene8828_All;Unigene8869_All;Unigene8881_All;Unigene9001_All;Unigene9070_All;Unigene9108_All;Unigene9171_All;Unigene9239_All;Unigene9290_All;Unigene9307_All;U…
22.Contig1_All;CL5422.Contig2_All;CL5470.Contig1_All;CL5470.Contig2_All;CL5501.Contig1_All;CL5501.Contig2_All;CL5530.Contig1_All;CL5530.Contig2_All;CL5537.Contig1_All;CL5537.Contig3_All;CL5537.Contig4_All;CL5664.Contig1_All;CL567.Contig1_All;CL567.Contig2_All;CL567.Contig3_All;CL567.Contig4_All;CL567.Contig5_All;CL567.Contig6_All;CL5708.Contig2_All;CL5708.Contig4_All;CL5711.Contig1_All;CL5711.Con…
tig3_All;CL4328.Contig1_All;CL4328.Contig2_All;CL4343.Contig1_All;CL4343.Contig2_All;CL4354.Contig1_All;CL4354.Contig2_All;CL4358.Contig2_All;CL4381.Contig1_All;CL4381.Contig2_All;CL4383.Contig1_All;CL4383.Contig2_All;CL4383.Contig3_All;CL4383.Contig4_All;CL4383.Contig5_All;CL4383.Contig6_All;CL4383.Contig7_All;CL4419.Contig2_All;CL4422.Contig1_All;CL4461.Contig2_All;CL4502.Contig1_All;CL4502.Con…
igene20444_All;Unigene20634_All;Unigene20735_All;Unigene20758_All;Unigene20914_All;Unigene21150_All;Unigene21191_All;Unigene21285_All;Unigene21354_All;Unigene21697_All;Unigene2178_All;Unigene22057_All;Unigene22592_All;Unigene22630_All;Unigene22640_All;Unigene22674_All;Unigene22675_All;Unigene22677_All;Unigene22863_All;Unigene22890_All;Unigene22925_All;Unigene22941_All;Unigene23137_All;Unigene2319…
L4923.Contig2_All;CL5192.Contig1_All;CL5192.Contig2_All;CL5222.Contig1_All;CL5272.Contig1_All;CL5314.Contig2_All;CL5335.Contig2_All;CL5528.Contig2_All;CL553.Contig1_All;CL5608.Contig1_All;CL5985.Contig1_All;CL6035.Contig1_All;CL6035.Contig2_All;CL6062.Contig1_All;CL6062.Contig2_All;CL6119.Contig1_All;CL6136.Contig2_All;CL6178.Contig1_All;CL677.Contig1_All;CL677.Contig2_All;CL700.Contig1_All;CL713…
molecular_function	catalytic activity	10912	CL1351.Contig1_All;CL4583.Contig1_All;CL4583.Contig2_All;Unigene11528_All;Unigene22723_All;CL1595.Contig2_All;CL1595.Contig3_All;CL1595.Contig4_All;CL765.Contig2_All;CL765.Contig3_All;Unigene8899_All;Unigene9688_All;CL2757.Contig3_All;CL3342.Contig1_All;Unigene17626_All;Unigene19025_All;Unigene22429_All;Unigene24970_All;Unigene33926_All;CL1446.Contig1_All;CL1446.Contig2_All;Unigene14370_All;Unige…
ig1_All;CL1257.Contig2_All;CL1257.Contig3_All;CL1753.Contig1_All;CL2133.Contig1_All;CL2133.Contig2_All;CL2289.Contig1_All;CL2289.Contig2_All;CL2510.Contig1_All;CL2510.Contig2_All;CL2925.Contig2_All;CL3039.Contig2_All;CL3039.Contig3_All;CL3039.Contig4_All;CL3039.Contig5_All;CL4014.Contig1_All;CL4014.Contig2_All;CL4196.Contig1_All;CL4196.Contig2_All;CL4464.Contig1_All;CL4464.Contig2_All;CL4795.Cont…
ene6308_All;CL1369.Contig1_All;CL1369.Contig2_All;CL1392.Contig2_All;CL1681.Contig1_All;CL1681.Contig2_All;CL3568.Contig1_All;CL3741.Contig1_All;CL4779.Contig1_All;CL4826.Contig1_All;CL4826.Contig2_All;Unigene12148_All;Unigene12575_All;Unigene20436_All;Unigene20693_All;Unigene21174_All;Unigene29611_All;Unigene30736_All;Unigene30923_All;Unigene34046_All;Unigene34418_All;Unigene770_All;Unigene12502…
All;Unigene2924_All;Unigene29893_All;Unigene3069_All;Unigene34868_All;Unigene3619_All;Unigene4492_All;Unigene454_All;Unigene6624_All;Unigene6728_All;Unigene7357_All;Unigene955_All;CL3867.Contig2_All;Unigene12614_All;CL5144.Contig1_All;CL3939.Contig1_All;CL3939.Contig2_All;CL3979.Contig1_All;CL3979.Contig2_All;Unigene1472_All;Unigene25845_All;CL2862.Contig1_All;CL2862.Contig2_All;Unigene12881_All;…
igene14818_All;Unigene14899_All;Unigene15558_All;Unigene15797_All;Unigene157_All;Unigene15952_All;Unigene16057_All;Unigene17183_All;Unigene17204_All;Unigene17213_All;Unigene17259_All;Unigene18003_All;Unigene18558_All;Unigene18728_All;Unigene18765_All;Unigene18862_All;Unigene19389_All;Unigene19552_All;Unigene19799_All;Unigene19825_All;Unigene2002_All;Unigene20048_All;Unigene20261_All;Unigene20279_…
ig2_All;CL294.Contig1_All;CL294.Contig2_All;CL294.Contig3_All;CL294.Contig4_All;CL294.Contig5_All;CL294.Contig6_All;CL3044.Contig1_All;CL3044.Contig4_All;CL3044.Contig6_All;CL3284.Contig1_All;CL3343.Contig1_All;CL3343.Contig2_All;CL3343.Contig3_All;CL3432.Contig2_All;CL3452.Contig1_All;CL3543.Contig1_All;CL3650.Contig1_All;CL3650.Contig2_All;CL4138.Contig1_All;CL4138.Contig2_All;CL4551.Contig1_Al…
molecular_function	electron carrier activity	348	Unigene12807_All;Unigene14618_All;Unigene3895_All;CL104.Contig10_All;CL104.Contig11_All;CL104.Contig12_All;CL104.Contig13_All;CL104.Contig1_All;CL104.Contig2_All;CL104.Contig3_All;CL104.Contig7_All;CL104.Contig8_All;CL104.Contig9_All;Unigene3331_All;Unigene9215_All;Unigene10164_All;Unigene12734_All;Unigene17041_All;Unigene811_All;CL1015.Contig1_All;CL1018.Contig1_All;CL1018.Contig2_All;CL1039.Con…
molecular_function	enzyme regulator activity	227	Unigene21202_All;Unigene29362_All;Unigene34735_All;CL1244.Contig2_All;CL2465.Contig1_All;CL2465.Contig2_All;CL2465.Contig3_All;CL2570.Contig1_All;CL2570.Contig2_All;CL2570.Contig3_All;CL312.Contig1_All;CL312.Contig2_All;CL3131.Contig1_All;CL3131.Contig2_All;CL3131.Contig3_All;Unigene11627_All;Unigene11679_All;Unigene23533_All;Unigene3018_All;Unigene3086_All;Unigene7036_All;Unigene9069_All;Unigene…
molecular_function	metallochaperone activity	6	Unigene4322_All;Unigene9737_All;Unigene10024_All;Unigene3310_All;Unigene7429_All;Unigene17918_All
molecular_function	molecular transducer activity	335	CL1098.Contig2_All;CL1098.Contig3_All;CL2031.Contig3_All;CL296.Contig1_All;CL4215.Contig2_All;CL4713.Contig2_All;Unigene11661_All;Unigene11677_All;Unigene17196_All;Unigene20162_All;Unigene22155_All;Unigene22369_All;Unigene25518_All;Unigene3068_All;Unigene32236_All;Unigene5682_All;Unigene5683_All;Unigene5685_All;Unigene5686_All;Unigene8663_All;Unigene8889_All;Unigene96_All;CL3094.Contig1_All;CL461…
molecular_function	nucleic acid binding transcription factor activity	432	CL1024.Contig2_All;CL1024.Contig6_All;CL1157.Contig3_All;CL1157.Contig4_All;CL1157.Contig5_All;CL116.Contig1_All;CL116.Contig2_All;CL116.Contig3_All;CL116.Contig6_All;CL118.Contig2_All;CL1231.Contig1_All;CL1231.Contig7_All;CL1232.Contig1_All;CL1232.Contig2_All;CL1237.Contig1_All;CL1266.Contig2_All;CL1266.Contig3_All;CL1325.Contig3_All;CL1367.Contig1_All;CL1415.Contig1_All;CL1427.Contig1_All;CL143…
molecular_function	nutrient reservoir activity	19	CL1061.Contig1_All;CL1061.Contig2_All;CL2758.Contig1_All;CL2824.Contig1_All;CL2824.Contig2_All;CL5119.Contig1_All;CL5119.Contig2_All;Unigene10604_All;Unigene15286_All;Unigene17100_All;Unigene17582_All;Unigene19473_All;Unigene22505_All;Unigene256_All;Unigene25795_All;Unigene33277_All;Unigene3349_All;Unigene608_All;Unigene6481_All
molecular_function	protein binding transcription factor activity	78	CL3020.Contig2_All;CL3759.Contig1_All;CL3759.Contig2_All;CL3759.Contig3_All;CL4110.Contig1_All;CL4110.Contig2_All;CL4824.Contig1_All;CL4824.Contig2_All;CL4824.Contig3_All;Unigene1017_All;Unigene19960_All;Unigene19961_All;Unigene20152_All;Unigene23949_All;Unigene4081_All;Unigene5836_All;Unigene699_All;CL5002.Contig1_All;CL5002.Contig2_All;Unigene1116_All;Unigene17447_All;Unigene17773_All;Unigene19…
molecular_function	protein tag	3	Unigene17721_All;Unigene31087_All;Unigene6840_All
molecular_function	receptor activity	158	CL1294.Contig3_All;CL1294.Contig5_All;CL2274.Contig1_All;CL4951.Contig1_All;CL4951.Contig2_All;Unigene10044_All;Unigene12070_All;Unigene14729_All;Unigene16959_All;Unigene17296_All;Unigene17762_All;Unigene19188_All;Unigene20498_All;Unigene21687_All;Unigene22063_All;Unigene22179_All;Unigene23567_All;Unigene24252_All;Unigene3022_All;Unigene33901_All;Unigene3500_All;Unigene4338_All;Unigene6071_All;Un…
molecular_function	structural molecule activity	535	CL4295.Contig1_All;Unigene12555_All;Unigene17474_All;Unigene20604_All;Unigene23514_All;CL107.Contig2_All;CL1194.Contig4_All;CL1253.Contig2_All;CL1253.Contig3_All;CL1253.Contig4_All;CL1423.Contig4_All;CL1467.Contig1_All;CL1467.Contig2_All;CL1488.Contig1_All;CL1488.Contig2_All;CL1488.Contig3_All;CL162.Contig1_All;CL1745.Contig1_All;CL1745.Contig2_All;CL1891.Contig1_All;CL1891.Contig3_All;CL1891.Con…
molecular_function	translation regulator activity	3	CL1452.Contig1_All;CL1452.Contig2_All;Unigene17590_All
molecular_function	transporter activity	1697	CL1360.Contig2_All;CL1423.Contig1_All;CL1423.Contig2_All;CL1423.Contig3_All;CL1423.Contig5_All;CL1423.Contig6_All;CL203.Contig1_All;CL203.Contig2_All;CL2908.Contig3_All;CL415.Contig2_All;CL4328.Contig1_All;CL4328.Contig2_All;CL652.Contig1_All;CL652.Contig2_All;CL652.Contig3_All;CL652.Contig4_All;CL652.Contig5_All;CL652.Contig6_All;CL652.Contig7_All;CL732.Contig1_All;CL732.Contig2_All;Unigene11832…

## Sheet: COG
Additional table 2. COG analyses of all unigenes
Code	Functional-Categories	Gene-Number	Genes
A	RNA processing and modification	159	CL4313.Contig1_All,COG5049	CL4313.Contig2_All,COG5049	CL4556.Contig1_All,COG5147	CL4556.Contig2_All,COG5147	CL4702.Contig2_All,COG5213	CL4740.Contig1_All,COG5182	CL4740.Contig2_All,COG5182	CL4902.Contig1_All,COG5228	CL4902.Contig2_All,COG5228	CL5225.Contig1_All,COG5178	CL5225.Contig2_All,COG5178	CL5273.Contig1_All,COG0430	CL5273.Contig2_All,COG0430	CL5653.Contig1_All,COG5239	CL5653.Contig2_All,COG5239	CL5653.Contig3_All,COG5239	CL5661.Contig1_All,COG5107	CL5775.Contig1_All,COG5183	CL6062.Contig1_All,COG5147	CL6191.Contig2_All,COG5178	CL6203.Contig1_All,COG5104	CL6203.Contig2_All,COG5104	CL6226.Contig1_All,COG5176	CL6226.Contig2_All,COG5176	CL6247.Contig1_All,COG5147	CL6247.Contig3_All,COG5147	Unigene83_All,COG5186	Unigene84_All,COG5186	Unigene85_All,COG5186	Unigene299_All,COG5183	Unigene428_All,COG5104	Unigene578_All,COG5178	Unigene770_All,COG1949	Unigene803_All,COG5136	Unigene814_All,COG5147	Unigene3136_All,COG5181	Unigene3595_All,COG5147	Unigene3975_All,COG5107	Unigene4075_All,COG5147	Unigene5787_All,COG5147	Unigene6300_All,COG5147	Unigene6899_All,COG5228	Unigene8523_All,COG5147	Unigene8525_All,COG5147	Unigene8529_All,COG5147	Unigene8604_All,COG5186	Unigene8605_All,COG5186
B	Chromatin structure and dynamics	267	CL4164.Contig1_All,COG5137	CL4164.Contig2_All,COG5137	CL4271.Contig1_All,COG5137	CL4361.Contig2_All,COG5602	CL4361.Contig3_All,COG5602	CL4361.Contig4_All,COG5602	CL4476.Contig1_All,COG5137	CL4775.Contig1_All,COG5137	CL4775.Contig2_All,COG5137	CL4824.Contig2_All,COG5648	CL4824.Contig3_All,COG5648	CL4880.Contig3_All,COG5648	CL5049.Contig2_All,COG5137	CL5362.Contig1_All,COG5531	CL5362.Contig2_All,COG5531	CL5538.Contig1_All,COG5137	CL5538.Contig2_All,COG5137	CL5604.Contig1_All,COG0123	CL5604.Contig2_All,COG0123	CL5608.Contig1_All,COG5076	CL5608.Contig2_All,COG5076	CL5898.Contig1_All,COG5137	CL6009.Contig1_All,COG5137	CL6009.Contig2_All,COG5137	CL6066.Contig1_All,COG5218	CL6215.Contig1_All,COG5137	CL6215.Contig2_All,COG5137	Unigene466_All,COG5137	Unigene478_All,COG2036	Unigene1017_All,COG5076	Unigene1163_All,COG5137	Unigene1936_All,COG2036	Unigene2659_All,COG5262	Unigene2881_All,COG5648	Unigene2881_All,COG5602	Unigene2950_All,COG5648	Unigene3139_All,COG5137	Unigene3299_All,COG5137	Unigene3620_All,COG2036	Unigene3633_All,COG5137	Unigene3779_All,COG1243	Unigene3968_All,COG5027	Unigene4076_All,COG5531	Unigene4093_All,COG5262	Unigene4224_All,COG5137	Unigene4515_All,COG5259	Unigene4598_All,COG5137
C	Energy production and conversion	776	CL4241.Contig1_All,COG0633	CL4241.Contig2_All,COG0633	CL4248.Contig1_All,COG1071	CL4248.Contig2_All,COG1071	CL4294.Contig1_All,COG4656	CL4294.Contig2_All,COG4656	CL4328.Contig1_All,COG1156	CL4328.Contig2_All,COG1156	CL4383.Contig5_All,COG4988	CL4405.Contig1_All,COG1009	CL4405.Contig2_All,COG1009	CL4405.Contig3_All,COG1009	CL4465.Contig2_All,COG0543	CL4465.Contig2_All,COG1018	CL4465.Contig2_All,COG5274	CL4465.Contig2_All,COG2871	CL4501.Contig1_All,COG1304	CL4501.Contig2_All,COG1304	CL4501.Contig3_All,COG1304	CL4501.Contig4_All,COG1304	CL4511.Contig1_All,COG0526	CL4522.Contig1_All,COG0277	CL4522.Contig2_All,COG0277	CL4543.Contig1_All,COG1436	CL4543.Contig2_All,COG1436	CL4546.Contig1_All,COG1529	CL4546.Contig2_All,COG1529	CL4644.Contig1_All,COG0584	CL4644.Contig2_All,COG0584	CL4647.Contig1_All,COG0567	CL4737.Contig1_All,COG1062	CL4737.Contig2_All,COG1062	CL4797.Contig1_All,COG1052	CL4797.Contig2_All,COG1052	CL4815.Contig1_All,COG3202	CL4815.Contig2_All,COG3202	CL4819.Contig1_All,COG0654	CL4819.Contig2_All,COG0654	CL4862.Contig1_All,COG1017	CL4863.Contig1_All,COG0633	CL4863.Contig1_All,COG1018	CL4863.Contig1_All,COG0543	CL4863.Contig2_All,COG0633	CL4863.Contig2_All,COG1018	CL4863.Contig2_All,COG0543	CL4893.Contig1_All,COG0843	CL4893.Contig2_All,COG0843
D	Cell cycle control, cell division, chromosome partitioning	1089	CL4163.Contig2_All,COG0455	CL4184.Contig1_All,COG1196	CL4184.Contig2_All,COG1196	CL4197.Contig2_All,COG5126	CL4234.Contig2_All,COG1196	CL4234.Contig3_All,COG1196	CL4242.Contig1_All,COG0455	CL4242.Contig2_All,COG0455	CL4313.Contig1_All,COG5049	CL4313.Contig2_All,COG5049	CL4379.Contig1_All,COG3115	CL4380.Contig1_All,COG1196	CL4380.Contig2_All,COG1196	CL4420.Contig1_All,COG0455	CL4420.Contig2_All,COG0455	CL4420.Contig3_All,COG0455	CL4487.Contig3_All,COG1196	CL4504.Contig1_All,COG0455	CL4504.Contig2_All,COG0455	CL4504.Contig3_All,COG0455	CL4556.Contig1_All,COG5147	CL4556.Contig2_All,COG5147	CL4588.Contig1_All,COG0455	CL4588.Contig2_All,COG0455	CL4598.Contig1_All,COG0455	CL4599.Contig1_All,COG1196	CL4605.Contig1_All,COG0455	CL4622.Contig1_All,COG1196	CL4622.Contig2_All,COG1196	CL4641.Contig2_All,COG0455	CL4641.Contig2_All,COG1674	CL4652.Contig2_All,COG0455	CL4772.Contig2_All,COG0455	CL4787.Contig1_All,COG0455	CL4808.Contig1_All,COG5126	CL4833.Contig1_All,COG0455	CL4852.Contig1_All,COG5333	CL4852.Contig3_All,COG5333	CL4880.Contig3_All,COG1674	CL4992.Contig1_All,COG0455	CL4992.Contig2_All,COG0455	CL5056.Contig1_All,COG1674	CL5146.Contig1_All,COG5035	CL5146.Contig2_All,COG5035	CL5172.Contig1_All,COG0455	CL5190.Contig2_All,COG1196	CL5203.Contig1_All,COG5103
E	Amino acid transport and metabolism	1069	CL4186.Contig4_All,COG3104	CL4206.Contig1_All,COG0531	CL4206.Contig2_All,COG0531	CL4231.Contig1_All,COG0289	CL4231.Contig2_All,COG0289	CL4271.Contig1_All,COG2939	CL4310.Contig2_All,COG0175	CL4358.Contig2_All,COG3842	CL4372.Contig1_All,COG0697	CL4413.Contig1_All,COG1448	CL4413.Contig2_All,COG1448	CL4434.Contig1_All,COG0075	CL4434.Contig3_All,COG0075	CL4442.Contig1_All,COG1506	CL4442.Contig2_All,COG1506	CL4442.Contig3_All,COG1506	CL4506.Contig1_All,COG3104	CL4586.Contig1_All,COG0477	CL4586.Contig2_All,COG0477	CL4587.Contig1_All,COG2939	CL4593.Contig1_All,COG0308	CL4593.Contig2_All,COG0308	CL4632.Contig1_All,COG0531	CL4632.Contig2_All,COG0531	CL4641.Contig2_All,COG0747	CL4696.Contig1_All,COG1448	CL4696.Contig2_All,COG1448	CL4699.Contig2_All,COG2939	CL4720.Contig1_All,COG0747	CL4773.Contig2_All,COG0697	CL4809.Contig1_All,COG0697	CL4845.Contig2_All,COG0028	CL4987.Contig1_All,COG3643	CL4987.Contig2_All,COG3643	CL5000.Contig1_All,COG0531	CL5047.Contig1_All,COG2939	CL5047.Contig2_All,COG2939	CL5049.Contig2_All,COG2939	CL5118.Contig1_All,COG0814	CL5166.Contig1_All,COG0683	CL5170.Contig1_All,COG0477	CL5171.Contig2_All,COG0308	CL5180.Contig1_All,COG0477	CL5180.Contig2_All,COG0477	CL5180.Contig3_All,COG0477	CL5180.Contig4_All,COG0477	CL5201.Contig1_All,COG3104
F	Nucleotide transport and metabolism	214	CL4159.Contig1_All,COG1051	CL4159.Contig2_All,COG1051	CL4175.Contig1_All,COG0194	CL4175.Contig2_All,COG0194	CL4428.Contig2_All,COG0590	CL4509.Contig1_All,COG0590	CL4509.Contig2_All,COG0590	CL4509.Contig3_All,COG0590	CL4546.Contig1_All,COG4631	CL4546.Contig1_All,COG4630	CL4546.Contig2_All,COG4631	CL4662.Contig1_All,COG0138	CL4662.Contig2_All,COG0138	CL4762.Contig1_All,COG2233	CL4762.Contig2_All,COG2233	CL4831.Contig1_All,COG0537	CL4831.Contig2_All,COG0537	CL4870.Contig3_All,COG0590	CL4945.Contig1_All,COG2233	CL4945.Contig2_All,COG2233	CL5189.Contig1_All,COG1953	CL5189.Contig2_All,COG1953	CL5492.Contig2_All,COG0540	CL5569.Contig1_All,COG0138	CL5569.Contig2_All,COG0138	CL5587.Contig1_All,COG1957	CL5642.Contig2_All,COG0775	CL5677.Contig1_All,COG0418	CL5692.Contig2_All,COG0737	CL5823.Contig1_All,COG1936	CL5823.Contig2_All,COG1936	CL6096.Contig1_All,COG0537	CL6096.Contig2_All,COG0537	CL6096.Contig3_All,COG0537	CL6220.Contig1_All,COG2759	Unigene191_All,COG0537	Unigene193_All,COG0537	Unigene424_All,COG0516	Unigene574_All,COG0208	Unigene643_All,COG0503	Unigene724_All,COG0563	Unigene817_All,COG0462	Unigene850_All,COG0563	Unigene961_All,COG0152	Unigene1032_All,COG0105	Unigene1065_All,COG0505	Unigene1138_All,COG1051
G	Carbohydrate transport and metabolism	1521	CL4164.Contig1_All,COG5297	CL4164.Contig1_All,COG5309	CL4164.Contig1_All,COG2273	CL4164.Contig2_All,COG5297	CL4164.Contig2_All,COG5309	CL4164.Contig2_All,COG2273	CL4181.Contig1_All,COG2730	CL4271.Contig1_All,COG5297	CL4271.Contig1_All,COG2273	CL4271.Contig1_All,COG5309	CL4323.Contig1_All,COG2730	CL4323.Contig2_All,COG2730	CL4323.Contig3_All,COG2730	CL4331.Contig1_All,COG5297	CL4372.Contig1_All,COG5070	CL4372.Contig1_All,COG0697	CL4398.Contig1_All,COG5297	CL4398.Contig1_All,COG5309	CL4400.Contig1_All,COG0451	CL4400.Contig3_All,COG0451	CL4404.Contig1_All,COG4677	CL4420.Contig1_All,COG2730	CL4420.Contig2_All,COG2730	CL4420.Contig3_All,COG2730	CL4440.Contig1_All,COG2730	CL4450.Contig1_All,COG5309	CL4476.Contig1_All,COG5297	CL4476.Contig1_All,COG2273	CL4476.Contig1_All,COG5309	CL4573.Contig1_All,COG0058	CL4573.Contig2_All,COG0058	CL4582.Contig1_All,COG2273	CL4583.Contig1_All,COG1501	CL4586.Contig1_All,COG0477	CL4586.Contig2_All,COG0477	CL4588.Contig1_All,COG2730	CL4588.Contig2_All,COG2730	CL4596.Contig2_All,COG2723	CL4605.Contig1_All,COG2730	CL4641.Contig2_All,COG5297	CL4641.Contig2_All,COG2730	CL4645.Contig1_All,COG1472	CL4645.Contig2_All,COG1472	CL4651.Contig1_All,COG2730	CL4651.Contig2_All,COG2730	CL4651.Contig3_All,COG2730	CL4671.Contig1_All,COG0702
H	Coenzyme transport and metabolism	479	CL4163.Contig1_All,COG1429	CL4164.Contig1_All,COG0452	CL4164.Contig2_All,COG0452	CL4201.Contig1_All,COG2226	CL4201.Contig2_All,COG2226	CL4271.Contig1_All,COG0452	CL4286.Contig3_All,COG0285	CL4294.Contig1_All,COG4547	CL4294.Contig2_All,COG4547	CL4310.Contig2_All,COG0175	CL4335.Contig1_All,COG2226	CL4439.Contig1_All,COG0422	CL4439.Contig2_All,COG0422	CL4441.Contig1_All,COG0190	CL4441.Contig2_All,COG0190	CL4465.Contig2_All,COG0543	CL4474.Contig1_All,COG0108	CL4474.Contig2_All,COG0807	CL4474.Contig2_All,COG0108	CL4563.Contig2_All,COG1635	CL4615.Contig1_All,COG1429	CL4615.Contig2_All,COG1429	CL4639.Contig1_All,COG0407	CL4797.Contig1_All,COG1052	CL4797.Contig2_All,COG1052	CL4819.Contig1_All,COG0654	CL4819.Contig2_All,COG0654	CL4845.Contig2_All,COG0028	CL4863.Contig1_All,COG0543	CL4863.Contig2_All,COG0543	CL4946.Contig1_All,COG1539	CL4946.Contig2_All,COG1539	CL4946.Contig3_All,COG1539	CL5037.Contig1_All,COG2226	CL5037.Contig2_All,COG2226	CL5049.Contig2_All,COG0452	CL5061.Contig1_All,COG0452	CL5073.Contig2_All,COG2154	CL5189.Contig1_All,COG1953	CL5189.Contig2_All,COG1953	CL5248.Contig1_All,COG0142	CL5248.Contig2_All,COG0142	CL5282.Contig2_All,COG0452	CL5466.Contig1_All,COG0543	CL5466.Contig2_All,COG0543	CL5473.Contig1_All,COG0320	CL5473.Contig2_All,COG0320
I	Lipid transport and metabolism	572	CL4203.Contig1_All,COG3240	CL4265.Contig2_All,COG1028	CL4265.Contig3_All,COG1028	CL4301.Contig2_All,COG0657	CL4301.Contig2_All,COG2272	CL4304.Contig2_All,COG3240	CL4465.Contig2_All,COG5274	CL4624.Contig1_All,COG1946	CL4624.Contig2_All,COG1946	CL4759.Contig2_All,COG1597	CL4769.Contig3_All,COG1502	CL4814.Contig2_All,COG1028	CL4839.Contig1_All,COG1597	CL4839.Contig2_All,COG1597	CL4890.Contig2_All,COG0204	CL4890.Contig3_All,COG0204	CL4934.Contig1_All,COG3240	CL4934.Contig2_All,COG3240	CL5140.Contig1_All,COG3239	CL5195.Contig1_All,COG0332	CL5195.Contig2_All,COG0332	CL5286.Contig1_All,COG1028	CL5315.Contig1_All,COG0657	CL5365.Contig1_All,COG1502	CL5369.Contig1_All,COG0657	CL5369.Contig2_All,COG0657	CL5470.Contig1_All,COG1028	CL5470.Contig2_All,COG1028	CL5521.Contig1_All,COG0657	CL5521.Contig2_All,COG0657	CL5703.Contig1_All,COG1028	CL5703.Contig2_All,COG1028	CL5722.Contig1_All,COG2272	CL5793.Contig1_All,COG0671	CL5793.Contig2_All,COG0671	CL5894.Contig2_All,COG0657	CL5952.Contig1_All,COG2267	CL5996.Contig1_All,COG2084	CL5996.Contig2_All,COG2084	CL6025.Contig1_All,COG1028	CL6034.Contig1_All,COG1028	CL6132.Contig2_All,COG0761	CL6146.Contig1_All,COG4281	CL6148.Contig1_All,COG0688	CL6160.Contig1_All,COG2267	CL6160.Contig2_All,COG2267	Unigene125_All,COG1577
J	Translation, ribosomal structure and biogenesis	1582	CL4144.Contig1_All,COG0080	CL4144.Contig2_All,COG0080	CL4144.Contig3_All,COG0080	CL4181.Contig1_All,COG0532	CL4181.Contig1_All,COG0513	CL4181.Contig1_All,COG1889	CL4181.Contig2_All,COG0532	CL4183.Contig1_All,COG0513	CL4197.Contig1_All,COG0052	CL4197.Contig2_All,COG0052	CL4197.Contig3_All,COG0052	CL4242.Contig2_All,COG5269	CL4266.Contig1_All,COG0203	CL4266.Contig2_All,COG0203	CL4271.Contig1_All,COG1530	CL4272.Contig1_All,COG0197	CL4272.Contig2_All,COG0197	CL4276.Contig1_All,COG0513	CL4276.Contig2_All,COG0513	CL4287.Contig1_All,COG0009	CL4287.Contig2_All,COG0009	CL4292.Contig1_All,COG0130	CL4292.Contig2_All,COG0130	CL4294.Contig1_All,COG1889	CL4294.Contig2_All,COG1889	CL4294.Contig2_All,COG1530	CL4295.Contig1_All,COG0261	CL4305.Contig1_All,COG0539	CL4331.Contig1_All,COG0532	CL4331.Contig1_All,COG0130	CL4331.Contig1_All,COG1498	CL4343.Contig1_All,COG0721	CL4343.Contig2_All,COG0721	CL4355.Contig1_All,COG0532	CL4355.Contig2_All,COG0532	CL4373.Contig1_All,COG0088	CL4380.Contig1_All,COG0532	CL4380.Contig1_All,COG1530	CL4380.Contig2_All,COG0532	CL4380.Contig2_All,COG1530	CL4381.Contig1_All,COG0018	CL4381.Contig2_All,COG0018	CL4420.Contig1_All,COG1889	CL4420.Contig1_All,COG3277	CL4420.Contig2_All,COG1889	CL4420.Contig3_All,COG1889	CL4420.Contig3_All,COG3277
K	Transcription	2304	CL4162.Contig2_All,COG0515	CL4163.Contig1_All,COG5025	CL4163.Contig2_All,COG5025	CL4164.Contig1_All,COG5137	CL4164.Contig2_All,COG5137	CL4164.Contig2_All,COG5414	CL4172.Contig1_All,COG1594	CL4172.Contig2_All,COG1594	CL4181.Contig1_All,COG0513	CL4183.Contig1_All,COG0571	CL4183.Contig1_All,COG0513	CL4213.Contig1_All,COG5190	CL4213.Contig2_All,COG5190	CL4215.Contig1_All,COG0745	CL4215.Contig1_All,COG2197	CL4215.Contig2_All,COG0745	CL4215.Contig2_All,COG2197	CL4234.Contig2_All,COG1318	CL4234.Contig3_All,COG1318	CL4242.Contig2_All,COG0086	CL4271.Contig1_All,COG5137	CL4271.Contig1_All,COG5164	CL4276.Contig1_All,COG0513	CL4276.Contig2_All,COG0513	CL4277.Contig2_All,COG0515	CL4285.Contig1_All,COG0515	CL4285.Contig3_All,COG0515	CL4285.Contig5_All,COG0515	CL4285.Contig6_All,COG0515	CL4285.Contig7_All,COG0515	CL4294.Contig1_All,COG5164	CL4294.Contig2_All,COG5164	CL4331.Contig1_All,COG5164	CL4344.Contig1_All,COG0515	CL4406.Contig1_All,COG5068	CL4406.Contig3_All,COG5068	CL4406.Contig4_All,COG5068	CL4419.Contig1_All,COG0515	CL4419.Contig2_All,COG0515	CL4422.Contig1_All,COG0515	CL4471.Contig1_All,COG5068	CL4476.Contig1_All,COG5137	CL4476.Contig1_All,COG5414	CL4476.Contig1_All,COG1293	CL4485.Contig1_All,COG5068	CL4485.Contig2_All,COG5068	CL4502.Contig1_All,COG0515
L	Replication, recombination and repair	2129	CL4159.Contig1_All,COG2816	CL4162.Contig2_All,COG0515	CL4181.Contig1_All,COG0513	CL4183.Contig1_All,COG1111	CL4183.Contig1_All,COG0513	CL4191.Contig1_All,COG2801	CL4234.Contig2_All,COG0419	CL4234.Contig3_All,COG0419	CL4276.Contig1_All,COG0513	CL4276.Contig2_All,COG0513	CL4277.Contig2_All,COG0515	CL4285.Contig1_All,COG0515	CL4285.Contig3_All,COG0515	CL4285.Contig5_All,COG0515	CL4285.Contig6_All,COG0515	CL4285.Contig7_All,COG0515	CL4294.Contig1_All,COG0188	CL4294.Contig1_All,COG0249	CL4294.Contig2_All,COG0249	CL4294.Contig2_All,COG0188	CL4313.Contig1_All,COG5049	CL4313.Contig2_All,COG5049	CL4330.Contig1_All,COG1194	CL4330.Contig2_All,COG1194	CL4344.Contig1_All,COG0515	CL4355.Contig1_All,COG0419	CL4355.Contig2_All,COG0419	CL4380.Contig1_All,COG0419	CL4380.Contig2_All,COG0419	CL4394.Contig2_All,COG2801	CL4419.Contig1_All,COG0515	CL4419.Contig2_All,COG0515	CL4420.Contig1_All,COG0629	CL4420.Contig2_All,COG0629	CL4420.Contig3_All,COG0629	CL4422.Contig1_All,COG0515	CL4424.Contig2_All,COG5260	CL4424.Contig3_All,COG5260	CL4434.Contig2_All,COG0692	CL4487.Contig3_All,COG0419	CL4502.Contig1_All,COG0515	CL4502.Contig2_All,COG0515	CL4504.Contig1_All,COG0515	CL4504.Contig2_All,COG0515	CL4517.Contig1_All,COG0515	CL4531.Contig1_All,COG0515	CL4537.Contig1_All,COG0515
M	Cell wall/membrane/envelope biogenesis	1160	CL4164.Contig2_All,COG1388	CL4254.Contig1_All,COG1215	CL4254.Contig3_All,COG1215	CL4294.Contig1_All,COG3468	CL4294.Contig1_All,COG3064	CL4294.Contig2_All,COG3468	CL4294.Contig2_All,COG3064	CL4331.Contig1_All,COG1589	CL4355.Contig1_All,COG3468	CL4355.Contig1_All,COG3064	CL4355.Contig2_All,COG3468	CL4355.Contig2_All,COG3064	CL4379.Contig1_All,COG0810	CL4380.Contig1_All,COG3468	CL4380.Contig2_All,COG3468	CL4400.Contig1_All,COG0451	CL4400.Contig1_All,COG1088	CL4400.Contig3_All,COG0451	CL4420.Contig1_All,COG0810	CL4420.Contig1_All,COG3637	CL4420.Contig2_All,COG0810	CL4420.Contig3_All,COG0810	CL4420.Contig3_All,COG3637	CL4448.Contig1_All,COG3637	CL4448.Contig2_All,COG3637	CL4460.Contig2_All,COG3511	CL4503.Contig1_All,COG3064	CL4504.Contig3_All,COG0810	CL4504.Contig3_All,COG3637	CL4510.Contig1_All,COG5434	CL4588.Contig1_All,COG0810	CL4588.Contig1_All,COG3206	CL4588.Contig2_All,COG0810	CL4588.Contig2_All,COG3637	CL4598.Contig1_All,COG0810	CL4612.Contig2_All,COG0744	CL4641.Contig2_All,COG0810	CL4671.Contig1_All,COG0702	CL4671.Contig1_All,COG0451	CL4697.Contig1_All,COG0794	CL4697.Contig2_All,COG0794	CL4720.Contig1_All,COG3040	CL4747.Contig1_All,COG1088	CL4747.Contig2_All,COG1088	CL4772.Contig2_All,COG0810	CL4772.Contig2_All,COG3637	CL4787.Contig1_All,COG0810
N	Cell motility	223	CL4164.Contig1_All,COG1705	CL4164.Contig2_All,COG1705	CL4271.Contig1_All,COG1705	CL4294.Contig2_All,COG1705	CL4331.Contig1_All,COG0643	CL4355.Contig1_All,COG0643	CL4355.Contig2_All,COG0643	CL4380.Contig1_All,COG3351	CL4380.Contig1_All,COG3170	CL4380.Contig2_All,COG3351	CL4380.Contig2_All,COG3170	CL4450.Contig2_All,COG5651	CL4462.Contig1_All,COG5603	CL4462.Contig2_All,COG5603	CL4476.Contig1_All,COG1705	CL4504.Contig3_All,COG5651	CL4599.Contig1_All,COG3144	CL4599.Contig2_All,COG3144	CL5049.Contig2_All,COG1317	CL5493.Contig1_All,COG0643	CL5898.Contig1_All,COG1705	CL5990.Contig1_All,COG3225	CL6009.Contig1_All,COG1317	CL6009.Contig1_All,COG1705	CL6051.Contig2_All,COG2805	CL6215.Contig1_All,COG1705	CL6215.Contig1_All,COG1317	CL6215.Contig2_All,COG1705	CL6215.Contig2_All,COG1317	Unigene67_All,COG1705	Unigene466_All,COG1705	Unigene592_All,COG5651	Unigene687_All,COG3351	Unigene773_All,COG5491	Unigene779_All,COG3351	Unigene854_All,COG5651	Unigene1068_All,COG5491	Unigene1109_All,COG3170	Unigene1163_All,COG1705	Unigene1234_All,COG1705	Unigene1300_All,COG5651	Unigene2108_All,COG5651	Unigene3132_All,COG1705	Unigene3139_All,COG1317	Unigene3299_All,COG1705	Unigene3301_All,COG1317	Unigene3413_All,COG5651
O	Posttranslational modification, protein turnover, chaperones	1656	CL4173.Contig1_All,COG0625	CL4173.Contig2_All,COG0625	CL4188.Contig1_All,COG1331	CL4188.Contig2_All,COG1331	CL4196.Contig1_All,COG0652	CL4196.Contig2_All,COG0652	CL4226.Contig2_All,COG2844	CL4242.Contig2_All,COG2214	CL4242.Contig2_All,COG5269	CL4242.Contig2_All,COG0484	CL4256.Contig2_All,COG5201	CL4279.Contig1_All,COG5540	CL4279.Contig2_All,COG5540	CL4294.Contig1_All,COG1404	CL4351.Contig1_All,COG5029	CL4351.Contig2_All,COG5029	CL4351.Contig3_All,COG5029	CL4372.Contig1_All,COG5070	CL4380.Contig2_All,COG0544	CL4383.Contig5_All,COG4988	CL4420.Contig1_All,COG1404	CL4420.Contig2_All,COG1404	CL4420.Contig3_All,COG1404	CL4464.Contig2_All,COG0652	CL4504.Contig1_All,COG0465	CL4504.Contig1_All,COG0443	CL4504.Contig2_All,COG0465	CL4504.Contig2_All,COG0443	CL4504.Contig3_All,COG1404	CL4504.Contig3_All,COG0443	CL4511.Contig1_All,COG0526	CL4511.Contig1_All,COG0278	CL4511.Contig2_All,COG0278	CL4538.Contig1_All,COG5206	CL4538.Contig2_All,COG5206	CL4588.Contig1_All,COG0443	CL4588.Contig1_All,COG1404	CL4588.Contig2_All,COG1404	CL4588.Contig2_All,COG0443	CL4591.Contig1_All,COG2844	CL4591.Contig2_All,COG2844	CL4592.Contig1_All,COG0625	CL4592.Contig2_All,COG0625	CL4598.Contig1_All,COG0443	CL4608.Contig1_All,COG5131	CL4608.Contig2_All,COG5131	CL4641.Contig2_All,COG0443
P	Inorganic ion transport and metabolism	696	CL4163.Contig1_All,COG1230	CL4270.Contig1_All,COG0038	CL4270.Contig2_All,COG0038	CL4270.Contig3_All,COG0038	CL4395.Contig1_All,COG2072	CL4405.Contig1_All,COG1009	CL4405.Contig2_All,COG1009	CL4405.Contig3_All,COG1009	CL4432.Contig2_All,COG0475	CL4547.Contig1_All,COG0474	CL4547.Contig2_All,COG0474	CL4557.Contig1_All,COG3158	CL4557.Contig2_All,COG3158	CL4586.Contig1_All,COG0477	CL4586.Contig2_All,COG0477	CL4597.Contig1_All,COG0474	CL4597.Contig2_All,COG0474	CL4613.Contig1_All,COG1121	CL4613.Contig1_All,COG1117	CL4613.Contig1_All,COG1116	CL4615.Contig1_All,COG1230	CL4615.Contig1_All,COG0803	CL4615.Contig1_All,COG4531	CL4615.Contig1_All,COG2217	CL4615.Contig2_All,COG1230	CL4615.Contig2_All,COG0803	CL4615.Contig2_All,COG4531	CL4615.Contig2_All,COG2217	CL4683.Contig2_All,COG1230	CL4833.Contig1_All,COG1840	CL4900.Contig2_All,COG2217	CL4916.Contig1_All,COG0155	CL4916.Contig2_All,COG0155	CL4980.Contig1_All,COG0659	CL4992.Contig1_All,COG1840	CL4992.Contig2_All,COG1840	CL5015.Contig2_All,COG2223	CL5019.Contig1_All,COG0659	CL5019.Contig2_All,COG0659	CL5051.Contig2_All,COG0659	CL5051.Contig3_All,COG0659	CL5150.Contig1_All,COG0474	CL5150.Contig2_All,COG0474	CL5170.Contig1_All,COG0477	CL5172.Contig1_All,COG1840	CL5180.Contig1_All,COG0477	CL5180.Contig2_All,COG0477
Q	Secondary metabolites biosynthesis, transport and catabolism	750	CL4146.Contig1_All,COG2050	CL4146.Contig2_All,COG2050	CL4163.Contig1_All,COG2931	CL4223.Contig1_All,COG2124	CL4223.Contig2_All,COG2124	CL4238.Contig1_All,COG3733	CL4238.Contig2_All,COG3733	CL4238.Contig3_All,COG3733	CL4265.Contig2_All,COG1028	CL4265.Contig3_All,COG1028	CL4335.Contig1_All,COG0500	CL4420.Contig1_All,COG2931	CL4420.Contig2_All,COG2931	CL4420.Contig3_All,COG2931	CL4466.Contig2_All,COG2124	CL4488.Contig2_All,COG2124	CL4488.Contig3_All,COG2124	CL4504.Contig1_All,COG1463	CL4504.Contig2_All,COG1463	CL4504.Contig3_All,COG1463	CL4588.Contig1_All,COG2931	CL4588.Contig1_All,COG1463	CL4588.Contig2_All,COG2931	CL4679.Contig1_All,COG0500	CL4772.Contig2_All,COG2931	CL4814.Contig2_All,COG1028	CL4833.Contig1_All,COG2931	CL4914.Contig2_All,COG2132	CL4914.Contig3_All,COG2132	CL4914.Contig4_All,COG2132	CL4933.Contig1_All,COG0500	CL4933.Contig2_All,COG0500	CL4933.Contig4_All,COG0500	CL4992.Contig1_All,COG1463	CL4992.Contig2_All,COG1463	CL5037.Contig1_All,COG0500	CL5037.Contig2_All,COG0500	CL5037.Contig3_All,COG0500	CL5089.Contig1_All,COG2124	CL5089.Contig2_All,COG2124	CL5127.Contig1_All,COG2132	CL5277.Contig1_All,COG2124	CL5286.Contig1_All,COG1028	CL5290.Contig1_All,COG2931	CL5290.Contig2_All,COG2931	CL5470.Contig1_All,COG1028	CL5470.Contig2_All,COG1028
R	General function prediction only	3924	CL4132.Contig1_All,COG3491	CL4132.Contig2_All,COG3491	CL4138.Contig2_All,COG1161	CL4152.Contig2_All,COG5038	CL4152.Contig3_All,COG5038	CL4152.Contig4_All,COG5038	CL4152.Contig5_All,COG5038	CL4162.Contig2_All,COG0515	CL4163.Contig1_All,COG0523	CL4164.Contig1_All,COG3942	CL4164.Contig2_All,COG3942	CL4169.Contig1_All,COG0666	CL4169.Contig2_All,COG0666	CL4197.Contig2_All,COG5126	CL4203.Contig1_All,COG1512	CL4203.Contig1_All,COG3240	CL4222.Contig2_All,COG0457	CL4242.Contig1_All,COG5271	CL4265.Contig2_All,COG1028	CL4265.Contig3_All,COG1028	CL4271.Contig1_All,COG5307	CL4271.Contig1_All,COG0724	CL4271.Contig1_All,COG3942	CL4274.Contig1_All,COG2319	CL4274.Contig2_All,COG2319	CL4277.Contig2_All,COG0515	CL4280.Contig2_All,COG0724	CL4285.Contig1_All,COG0515	CL4285.Contig3_All,COG0515	CL4285.Contig5_All,COG0515	CL4285.Contig6_All,COG0515	CL4285.Contig7_All,COG0515	CL4294.Contig1_All,COG0724	CL4294.Contig1_All,COG0488	CL4294.Contig1_All,COG5271	CL4294.Contig1_All,COG5307	CL4294.Contig2_All,COG0724	CL4294.Contig2_All,COG0488	CL4294.Contig2_All,COG5271	CL4304.Contig2_All,COG3240	CL4309.Contig3_All,COG0457	CL4310.Contig2_All,COG1058	CL4318.Contig1_All,COG0628	CL4318.Contig2_All,COG0628	CL4331.Contig1_All,COG0724	CL4332.Contig1_All,COG1399	CL4332.Contig2_All,COG1399
S	Function unknown	1517	CL4148.Contig1_All,COG3011	CL4148.Contig2_All,COG3011	CL4164.Contig1_All,COG3501	CL4164.Contig2_All,COG3501	CL4170.Contig1_All,COG1357	CL4170.Contig2_All,COG1357	CL4234.Contig2_All,COG4487	CL4234.Contig2_All,COG3883	CL4234.Contig3_All,COG3883	CL4234.Contig3_All,COG4487	CL4242.Contig2_All,COG3501	CL4294.Contig1_All,COG3883	CL4331.Contig1_All,COG5644	CL4344.Contig1_All,COG4886	CL4380.Contig1_All,COG3501	CL4380.Contig1_All,COG5644	CL4380.Contig2_All,COG3501	CL4420.Contig1_All,COG4371	CL4420.Contig1_All,COG1714	CL4420.Contig1_All,COG1520	CL4420.Contig2_All,COG4371	CL4420.Contig2_All,COG1714	CL4420.Contig3_All,COG4371	CL4420.Contig3_All,COG1714	CL4420.Contig3_All,COG1520	CL4476.Contig1_All,COG5563	CL4476.Contig1_All,COG3501	CL4476.Contig1_All,COG2815	CL4487.Contig3_All,COG4733	CL4504.Contig1_All,COG1714	CL4504.Contig2_All,COG1714	CL4504.Contig3_All,COG1714	CL4504.Contig3_All,COG5473	CL4559.Contig1_All,COG4886	CL4588.Contig1_All,COG3501	CL4588.Contig1_All,COG1714	CL4588.Contig2_All,COG1714	CL4588.Contig2_All,COG1649	CL4598.Contig1_All,COG3501	CL4599.Contig1_All,COG3883	CL4599.Contig1_All,COG5638	CL4599.Contig2_All,COG3883	CL4599.Contig2_All,COG5638	CL4622.Contig1_All,COG1340	CL4622.Contig2_All,COG1340	CL4641.Contig2_All,COG3501	CL4683.Contig2_All,COG4991
T	Signal transduction mechanisms	1583	CL4162.Contig2_All,COG0515	CL4180.Contig2_All,COG0631	CL4197.Contig2_All,COG5126	CL4215.Contig1_All,COG2204	CL4215.Contig1_All,COG0745	CL4215.Contig1_All,COG0784	CL4215.Contig1_All,COG2197	CL4215.Contig2_All,COG2204	CL4215.Contig2_All,COG0745	CL4215.Contig2_All,COG0784	CL4215.Contig2_All,COG2197	CL4277.Contig2_All,COG0515	CL4285.Contig1_All,COG0515	CL4285.Contig3_All,COG0515	CL4285.Contig5_All,COG0515	CL4285.Contig6_All,COG0515	CL4285.Contig7_All,COG0515	CL4331.Contig1_All,COG0643	CL4344.Contig1_All,COG0515	CL4355.Contig1_All,COG0643	CL4355.Contig2_All,COG0643	CL4379.Contig1_All,COG3456	CL4419.Contig1_All,COG0515	CL4419.Contig2_All,COG0515	CL4422.Contig1_All,COG0515	CL4502.Contig1_All,COG0515	CL4502.Contig2_All,COG0515	CL4503.Contig1_All,COG2453	CL4504.Contig1_All,COG0515	CL4504.Contig2_All,COG0515	CL4517.Contig1_All,COG0515	CL4531.Contig1_All,COG0515	CL4537.Contig1_All,COG0515	CL4554.Contig1_All,COG0515	CL4554.Contig2_All,COG0515	CL4568.Contig2_All,COG0515	CL4588.Contig1_All,COG0515	CL4588.Contig2_All,COG0515	CL4598.Contig1_All,COG0515	CL4606.Contig1_All,COG0515	CL4606.Contig2_All,COG0515	CL4606.Contig3_All,COG0515	CL4611.Contig2_All,COG0515	CL4641.Contig2_All,COG0515	CL4654.Contig3_All,COG0515	CL4688.Contig2_All,COG0515	CL4713.Contig2_All,COG0642
U	Intracellular trafficking, secretion, and vesicular transport	644	CL4150.Contig1_All,COG5143	CL4150.Contig2_All,COG5143	CL4164.Contig1_All,COG1705	CL4164.Contig2_All,COG1705	CL4187.Contig1_All,COG5080	CL4187.Contig2_All,COG5080	CL4195.Contig1_All,COG0653	CL4195.Contig2_All,COG0653	CL4271.Contig1_All,COG1705	CL4294.Contig1_All,COG3468	CL4294.Contig2_All,COG3468	CL4294.Contig2_All,COG1705	CL4355.Contig1_All,COG3468	CL4355.Contig2_All,COG3468	CL4372.Contig1_All,COG5070	CL4380.Contig1_All,COG3468	CL4380.Contig1_All,COG3170	CL4380.Contig2_All,COG3468	CL4380.Contig2_All,COG3170	CL4476.Contig1_All,COG1705	CL4504.Contig3_All,COG0342	CL4655.Contig1_All,COG0541	CL4655.Contig2_All,COG0541	CL4672.Contig1_All,COG5061	CL4672.Contig2_All,COG5061	CL4726.Contig1_All,COG5052	CL4726.Contig2_All,COG5052	CL4744.Contig1_All,COG0740	CL4744.Contig2_All,COG0740	CL4833.Contig1_All,COG0342	CL4847.Contig1_All,COG5047	CL4847.Contig2_All,COG5047	CL4929.Contig2_All,COG5102	CL4951.Contig1_All,COG5196	CL4951.Contig2_All,COG5196	CL4992.Contig1_All,COG4796	CL5049.Contig2_All,COG1317	CL5182.Contig1_All,COG5325	CL5182.Contig1_All,COG5074	CL5182.Contig2_All,COG5325	CL5182.Contig2_All,COG5074	CL5182.Contig3_All,COG5325	CL5182.Contig3_All,COG5074	CL5190.Contig1_All,COG5249	CL5190.Contig2_All,COG5249	CL5190.Contig2_All,COG3210	CL5215.Contig1_All,COG5120
V	Defense mechanisms	248	CL4358.Contig2_All,COG1131	CL4383.Contig1_All,COG1132	CL4383.Contig2_All,COG1132	CL4383.Contig3_All,COG1132	CL4383.Contig4_All,COG1132	CL4383.Contig4_All,COG2274	CL4383.Contig5_All,COG1132	CL4383.Contig5_All,COG2274	CL4383.Contig6_All,COG1132	CL4383.Contig6_All,COG2274	CL4383.Contig7_All,COG1132	CL4472.Contig1_All,COG0534	CL4595.Contig1_All,COG1131	CL4595.Contig1_All,COG0842	CL4595.Contig1_All,COG1136	CL4613.Contig1_All,COG1131	CL4657.Contig1_All,COG1132	CL4878.Contig2_All,COG1132	CL4883.Contig1_All,COG0534	CL4883.Contig2_All,COG0534	CL4922.Contig1_All,COG0534	CL5103.Contig1_All,COG1132	CL5103.Contig2_All,COG1132	CL5308.Contig1_All,COG1132	CL5375.Contig1_All,COG1132	CL5375.Contig2_All,COG1132	CL5887.Contig1_All,COG1132	CL6015.Contig1_All,COG1132	CL6015.Contig2_All,COG1132	CL6031.Contig2_All,COG1131	Unigene361_All,COG3440	Unigene751_All,COG0842	Unigene954_All,COG0534	Unigene969_All,COG0534	Unigene1117_All,COG1131	Unigene1259_All,COG1131	Unigene1259_All,COG1136	Unigene2262_All,COG1132	Unigene2315_All,COG0534	Unigene2329_All,COG1132	Unigene2368_All,COG4167	Unigene3250_All,COG0534	Unigene3433_All,COG1132	Unigene3491_All,COG3440	Unigene3499_All,COG1401	Unigene3520_All,COG0534	Unigene3590_All,COG1131
W	Extracellular structures	20	CL6160.Contig1_All,COG5295	CL12.Contig1_All,COG5295	CL12.Contig2_All,COG5295	Unigene19735_All,COG5295	Unigene19736_All,COG5295	Unigene27967_All,COG5295	CL204.Contig1_All,COG5295	CL204.Contig2_All,COG5295	CL204.Contig3_All,COG5295	CL204.Contig4_All,COG5295	CL204.Contig5_All,COG5295	CL204.Contig6_All,COG5295	CL204.Contig7_All,COG5295	CL297.Contig2_All,COG5295	CL990.Contig3_All,COG5295	CL990.Contig4_All,COG5295	CL990.Contig5_All,COG5295	CL1110.Contig3_All,COG5295	CL3659.Contig2_All,COG5295	CL3970.Contig3_All,COG5295
Y	Nuclear structure	5	Unigene16972_All,COG5101	Unigene26309_All,COG5100	CL1294.Contig1_All,COG5101	CL1294.Contig3_All,COG5101	CL1294.Contig5_All,COG5101
Z	Cytoskeleton	318	CL4197.Contig2_All,COG5126	CL4380.Contig1_All,COG5022	CL4487.Contig3_All,COG5022	CL4622.Contig1_All,COG5022	CL4622.Contig2_All,COG5022	CL4808.Contig1_All,COG5126	CL5516.Contig1_All,COG5022	CL5516.Contig2_All,COG5022	CL5519.Contig1_All,COG5126	CL5519.Contig2_All,COG5126	CL5543.Contig1_All,COG5022	CL5652.Contig1_All,COG5022	CL5652.Contig2_All,COG5022	CL5674.Contig2_All,COG5022	CL5934.Contig1_All,COG5059	CL6016.Contig1_All,COG5184	CL6016.Contig2_All,COG5184	CL6094.Contig2_All,COG5022	CL6141.Contig1_All,COG5023	CL6160.Contig2_All,COG5022	Unigene226_All,COG5126	Unigene249_All,COG5184	Unigene296_All,COG5022	Unigene329_All,COG5022	Unigene515_All,COG5059	Unigene530_All,COG5022	Unigene779_All,COG5022	Unigene1054_All,COG5126	Unigene1178_All,COG5022	Unigene1307_All,COG5023	Unigene1397_All,COG5023	Unigene1693_All,COG5199	Unigene2040_All,COG5023	Unigene2094_All,COG5059	Unigene2459_All,COG5059	Unigene2460_All,COG5059	Unigene2956_All,COG5184	Unigene2978_All,COG5059	Unigene2978_All,COG5022	Unigene3108_All,COG5126	Unigene3137_All,COG5022	Unigene3164_All,COG5234	Unigene3230_All,COG5126	Unigene3232_All,COG5022	Unigene3264_All,COG5059	Unigene3384_All,COG5184	Unigene3495_All,COG5022
[truncated: 206 more columns]
