# Supplementary material for: Transcriptomic profiling of the salt-stress response in the halophyte Halogeton glomeratus
Source: BMC Genomics. 2015 Mar 11;16(1):169. doi: 10.1186/s12864-015-1373-z (PMC4363069; doi:10.1186/s12864-015-1373-z)
Supplement: Additional file 3: Table S3. — KEGG analysis of all unigenes (level 1 and level 2). [file 12864_2015_1373_MOESM3_ESM.xls]

## Sheet: KEGG
Additional file 3: Table S3. KEGG analysis of all unigenes
#	Pathway	Count (17410)	Pathway ID	Level 1	Level 2
1	Metabolic pathways	4422	ko01100	Metabolism	Global map
2	Biosynthesis of secondary metabolites	2160	ko01110	Metabolism	Global map
3	Plant-pathogen interaction	915	ko04626	Organismal Systems	Environmental adaptation
4	Plant hormone signal transduction	781	ko04075	Environmental Information Processing	Signal transduction
5	RNA transport	732	ko03013	Genetic Information Processing	Translation
6	Endocytosis	721	ko04144	Cellular Processes	Transport and catabolism
7	Glycerophospholipid metabolism	706	ko00564	Metabolism	Lipid metabolism
8	Spliceosome	682	ko03040	Genetic Information Processing	Transcription
9	Ether lipid metabolism	575	ko00565	Metabolism	Lipid metabolism
10	Purine metabolism	478	ko00230	Metabolism	Nucleotide metabolism
11	Starch and sucrose metabolism	467	ko00500	Metabolism	Carbohydrate metabolism
12	Pyrimidine metabolism	436	ko00240	Metabolism	Nucleotide metabolism
13	Ribosome	427	ko03010	Genetic Information Processing	Translation
14	Protein processing in endoplasmic reticulum	418	ko04141	Genetic Information Processing	Folding, sorting and degradation
15	Ribosome biogenesis in eukaryotes	379	ko03008	Genetic Information Processing	Translation
16	RNA degradation	372	ko03018	Genetic Information Processing	Folding, sorting and degradation
17	mRNA surveillance pathway	335	ko03015	Genetic Information Processing	Translation
18	Phenylpropanoid biosynthesis	318	ko00940	Metabolism	Biosynthesis of other secondary metabolites
19	Ubiquitin mediated proteolysis	289	ko04120	Genetic Information Processing	Folding, sorting and degradation
20	RNA polymerase	285	ko03020	Genetic Information Processing	Transcription
21	Oxidative phosphorylation	281	ko00190	Metabolism	Energy metabolism
22	Pentose and glucuronate interconversions	267	ko00040	Metabolism	Carbohydrate metabolism
23	Glycolysis / Gluconeogenesis	244	ko00010	Metabolism	Carbohydrate metabolism
24	Phagosome	213	ko04145	Cellular Processes	Transport and catabolism
25	Nitrogen metabolism	211	ko00910	Metabolism	Energy metabolism
26	Alanine, aspartate and glutamate metabolism	198	ko00250	Metabolism	Amino acid metabolism
27	Homologous recombination	192	ko03440	Genetic Information Processing	Replication and repair
28	Stilbenoid, diarylheptanoid and gingerol biosynthesis	189	ko00945	Metabolism	Biosynthesis of other secondary metabolites
29	Amino sugar and nucleotide sugar metabolism	187	ko00520	Metabolism	Carbohydrate metabolism
30	Flavonoid biosynthesis	182	ko00941	Metabolism	Biosynthesis of other secondary metabolites
31	ABC transporters	169	ko02010	Environmental Information Processing	Membrane transport
32	Circadian rhythm - plant	166	ko04712	Organismal Systems	Environmental adaptation
33	Limonene and pinene degradation	165	ko00903	Metabolism	Metabolism of terpenoids and polyketides
34	Peroxisome	158	ko04146	Cellular Processes	Transport and catabolism
35	Pyruvate metabolism	158	ko00620	Metabolism	Carbohydrate metabolism
36	Nucleotide excision repair	145	ko03420	Genetic Information Processing	Replication and repair
37	Phosphatidylinositol signaling system	142	ko04070	Environmental Information Processing	Signal transduction
38	Phenylalanine metabolism	142	ko00360	Metabolism	Amino acid metabolism
39	Cysteine and methionine metabolism	141	ko00270	Metabolism	Amino acid metabolism
40	Zeatin biosynthesis	140	ko00908	Metabolism	Metabolism of terpenoids and polyketides
41	Carotenoid biosynthesis	138	ko00906	Metabolism	Metabolism of terpenoids and polyketides
42	Glutathione metabolism	133	ko00480	Metabolism	Metabolism of other amino acids
43	Tyrosine metabolism	132	ko00350	Metabolism	Amino acid metabolism
44	Basal transcription factors	128	ko03022	Genetic Information Processing	Transcription
45	Cutin, suberine and wax biosynthesis	122	ko00073	Metabolism	Lipid metabolism
46	Inositol phosphate metabolism	122	ko00562	Metabolism	Carbohydrate metabolism
47	Galactose metabolism	121	ko00052	Metabolism	Carbohydrate metabolism
48	Valine, leucine and isoleucine degradation	121	ko00280	Metabolism	Amino acid metabolism
49	Cyanoamino acid metabolism	121	ko00460	Metabolism	Metabolism of other amino acids
50	Terpenoid backbone biosynthesis	117	ko00900	Metabolism	Metabolism of terpenoids and polyketides
51	DNA replication	117	ko03030	Genetic Information Processing	Replication and repair
52	Arginine and proline metabolism	116	ko00330	Metabolism	Amino acid metabolism
53	Glycine, serine and threonine metabolism	114	ko00260	Metabolism	Amino acid metabolism
54	Fructose and mannose metabolism	114	ko00051	Metabolism	Carbohydrate metabolism
55	Carbon fixation in photosynthetic organisms	113	ko00710	Metabolism	Energy metabolism
56	Ascorbate and aldarate metabolism	109	ko00053	Metabolism	Carbohydrate metabolism
57	Other glycan degradation	107	ko00511	Metabolism	Glycan biosynthesis and metabolism
58	Glycosylphosphatidylinositol(GPI)-anchor biosynthesis	105	ko00563	Metabolism	Glycan biosynthesis and metabolism
59	Glyoxylate and dicarboxylate metabolism	105	ko00630	Metabolism	Carbohydrate metabolism
60	Fatty acid metabolism	105	ko00071	Metabolism	Lipid metabolism
61	Flavone and flavonol biosynthesis	105	ko00944	Metabolism	Biosynthesis of other secondary metabolites
62	Glycerolipid metabolism	105	ko00561	Metabolism	Lipid metabolism
63	Aminoacyl-tRNA biosynthesis	104	ko00970	Genetic Information Processing	Translation
64	Propanoate metabolism	103	ko00640	Metabolism	Carbohydrate metabolism
65	Mismatch repair	102	ko03430	Genetic Information Processing	Replication and repair
66	Base excision repair	101	ko03410	Genetic Information Processing	Replication and repair
67	Ubiquinone and other terpenoid-quinone biosynthesis	100	ko00130	Metabolism	Metabolism of cofactors and vitamins
68	Tryptophan metabolism	94	ko00380	Metabolism	Amino acid metabolism
69	Photosynthesis	93	ko00195	Metabolism	Energy metabolism
70	beta-Alanine metabolism	92	ko00410	Metabolism	Metabolism of other amino acids
71	Pentose phosphate pathway	92	ko00030	Metabolism	Carbohydrate metabolism
72	Porphyrin and chlorophyll metabolism	91	ko00860	Metabolism	Metabolism of cofactors and vitamins
73	Citrate cycle (TCA cycle)	91	ko00020	Metabolism	Carbohydrate metabolism
74	alpha-Linolenic acid metabolism	90	ko00592	Metabolism	Lipid metabolism
75	Proteasome	90	ko03050	Genetic Information Processing	Folding, sorting and degradation
76	Regulation of autophagy	87	ko04140	Cellular Processes	Transport and catabolism
77	Phenylalanine, tyrosine and tryptophan biosynthesis	80	ko00400	Metabolism	Amino acid metabolism
78	Protein export	72	ko03060	Genetic Information Processing	Folding, sorting and degradation
79	N-Glycan biosynthesis	70	ko00510	Metabolism	Glycan biosynthesis and metabolism
80	Fatty acid biosynthesis	64	ko00061	Metabolism	Lipid metabolism
81	Diterpenoid biosynthesis	64	ko00904	Metabolism	Metabolism of terpenoids and polyketides
82	Biosynthesis of unsaturated fatty acids	62	ko01040	Metabolism	Lipid metabolism
83	Lysine degradation	61	ko00310	Metabolism	Amino acid metabolism
84	SNARE interactions in vesicular transport	57	ko04130	Genetic Information Processing	Folding, sorting and degradation
85	Natural killer cell mediated cytotoxicity	56	ko04650	Organismal Systems	Immune system
86	Sphingolipid metabolism	56	ko00600	Metabolism	Lipid metabolism
87	Steroid biosynthesis	55	ko00100	Metabolism	Lipid metabolism
88	Butanoate metabolism	50	ko00650	Metabolism	Carbohydrate metabolism
89	Isoquinoline alkaloid biosynthesis	49	ko00950	Metabolism	Biosynthesis of other secondary metabolites
90	Tropane, piperidine and pyridine alkaloid biosynthesis	49	ko00960	Metabolism	Biosynthesis of other secondary metabolites
91	Isoflavonoid biosynthesis	46	ko00943	Metabolism	Biosynthesis of other secondary metabolites
92	Sulfur metabolism	46	ko00920	Metabolism	Energy metabolism
93	Histidine metabolism	44	ko00340	Metabolism	Amino acid metabolism
94	Linoleic acid metabolism	42	ko00591	Metabolism	Lipid metabolism
95	Fatty acid elongation	41	ko00062	Metabolism	Lipid metabolism
96	Valine, leucine and isoleucine biosynthesis	40	ko00290	Metabolism	Amino acid metabolism
97	Glycosaminoglycan degradation	37	ko00531	Metabolism	Glycan biosynthesis and metabolism
98	Non-homologous end-joining	37	ko03450	Genetic Information Processing	Replication and repair
99	One carbon pool by folate	37	ko00670	Metabolism	Metabolism of cofactors and vitamins
100	Brassinosteroid biosynthesis	36	ko00905	Metabolism	Metabolism of terpenoids and polyketides
101	Pantothenate and CoA biosynthesis	36	ko00770	Metabolism	Metabolism of cofactors and vitamins
102	Folate biosynthesis	36	ko00790	Metabolism	Metabolism of cofactors and vitamins
103	Glucosinolate biosynthesis	36	ko00966	Metabolism	Biosynthesis of other secondary metabolites
104	Arachidonic acid metabolism	33	ko00590	Metabolism	Lipid metabolism
105	Benzoxazinoid biosynthesis	33	ko00402	Metabolism	Biosynthesis of other secondary metabolites
106	Riboflavin metabolism	32	ko00740	Metabolism	Metabolism of cofactors and vitamins
107	Selenocompound metabolism	31	ko00450	Metabolism	Metabolism of other amino acids
108	Vitamin B6 metabolism	30	ko00750	Metabolism	Metabolism of cofactors and vitamins
109	Nicotinate and nicotinamide metabolism	29	ko00760	Metabolism	Metabolism of cofactors and vitamins
110	Circadian rhythm - mammal	28	ko04710	Organismal Systems	Environmental adaptation
111	Other types of O-glycan biosynthesis	28	ko00514	Metabolism	Glycan biosynthesis and metabolism
112	Lysine biosynthesis	26	ko00300	Metabolism	Amino acid metabolism
113	Photosynthesis - antenna proteins	25	ko00196	Metabolism	Energy metabolism
114	Glycosphingolipid biosynthesis - ganglio series	24	ko00604	Metabolism	Glycan biosynthesis and metabolism
115	Sulfur relay system	22	ko04122	Genetic Information Processing	Folding, sorting and degradation
116	Indole alkaloid biosynthesis	21	ko00901	Metabolism	Biosynthesis of other secondary metabolites
117	Thiamine metabolism	20	ko00730	Metabolism	Metabolism of cofactors and vitamins
118	Taurine and hypotaurine metabolism	16	ko00430	Metabolism	Metabolism of other amino acids
119	Sesquiterpenoid and triterpenoid biosynthesis	15	ko00909	Metabolism	Metabolism of terpenoids and polyketides
120	Synthesis and degradation of ketone bodies	14	ko00072	Metabolism	Lipid metabolism
121	Lipoic acid metabolism	11	ko00785	Metabolism	Metabolism of cofactors and vitamins
122	C5-Branched dibasic acid metabolism	10	ko00660	Metabolism	Carbohydrate metabolism
123	Monoterpenoid biosynthesis	10	ko00902	Metabolism	Metabolism of terpenoids and polyketides
124	Glycosphingolipid biosynthesis - globo series	8	ko00603	Metabolism	Glycan biosynthesis and metabolism
125	Betalain biosynthesis	7	ko00965	Metabolism	Biosynthesis of other secondary metabolites
126	Caffeine metabolism	5	ko00232	Metabolism	Biosynthesis of other secondary metabolites
127	Biotin metabolism	5	ko00780	Metabolism	Metabolism of cofactors and vitamins
128	Anthocyanin biosynthesis	4	ko00942	Metabolism	Biosynthesis of other secondary metabolites
#	Pathway	Differentially expressed genes
1	Metabolic pathways (no map in kegg database)	CL1002.Contig1_All, CL1003.Contig1_All, CL1003.Contig2_All, CL1013.Contig1_All, CL1013.Contig2_All, CL102.Contig1_All, CL102.Contig2_All, CL1032.Contig1_All, CL1032.Contig2_All, CL1032.Contig3_All, CL1033.Contig1_All, CL1033.Contig2_All, CL1033.Contig4_All, CL1033.Contig5_All, CL1033.Contig6_All, CL1039.Contig1_All, CL1039.Contig2_All, CL104.Contig10_All, CL104.Contig11_All, CL104.Contig12_All, C…
2	Biosynthesis of secondary metabolites (no map in kegg database)	CL1002.Contig1_All, CL1013.Contig1_All, CL1013.Contig2_All, CL1015.Contig1_All, CL102.Contig1_All, CL102.Contig2_All, CL1039.Contig1_All, CL1039.Contig2_All, CL1043.Contig1_All, CL1043.Contig2_All, CL1043.Contig3_All, CL1043.Contig4_All, CL1043.Contig5_All, CL1053.Contig1_All, CL1053.Contig2_All, CL1053.Contig3_All, CL1053.Contig4_All, CL1053.Contig5_All, CL1053.Contig6_All, CL1075.Contig1_All, C…
3	Plant-pathogen interaction	CL105.Contig1_All, CL105.Contig2_All, CL1073.Contig1_All, CL1073.Contig2_All, CL1114.Contig4_All, CL1131.Contig2_All, CL1220.Contig1_All, CL1220.Contig2_All, CL1239.Contig1_All, CL1256.Contig1_All, CL1256.Contig2_All, CL1256.Contig3_All, CL1258.Contig3_All, CL1262.Contig1_All, CL1340.Contig2_All, CL1340.Contig3_All, CL1340.Contig5_All, CL1383.Contig2_All, CL1427.Contig1_All, CL1486.Contig2_All, C…
4	Plant hormone signal transduction	CL103.Contig1_All, CL103.Contig2_All, CL1055.Contig1_All, CL1055.Contig2_All, CL1073.Contig1_All, CL1098.Contig2_All, CL1098.Contig3_All, CL1159.Contig1_All, CL1161.Contig1_All, CL1161.Contig2_All, CL1238.Contig1_All, CL1238.Contig2_All, CL1258.Contig3_All, CL126.Contig1_All, CL126.Contig2_All, CL1383.Contig1_All, CL1383.Contig2_All, CL1406.Contig1_All, CL1406.Contig2_All, CL1422.Contig1_All, CL1…
5	RNA transport	CL10.Contig2_All, CL1046.Contig1_All, CL1056.Contig2_All, CL1077.Contig1_All, CL1077.Contig2_All, CL1109.Contig1_All, CL1127.Contig1_All, CL1127.Contig2_All, CL1127.Contig3_All, CL1156.Contig2_All, CL1156.Contig3_All, CL1156.Contig4_All, CL1178.Contig4_All, CL1190.Contig1_All, CL1190.Contig2_All, CL12.Contig1_All, CL12.Contig2_All, CL1228.Contig1_All, CL1228.Contig2_All, CL1269.Contig1_All, CL126…
6	Endocytosis	CL1063.Contig1_All, CL1102.Contig1_All, CL1102.Contig2_All, CL1102.Contig3_All, CL1110.Contig2_All, CL1110.Contig3_All, CL1110.Contig4_All, CL1110.Contig5_All, CL1132.Contig2_All, CL1140.Contig1_All, CL1140.Contig2_All, CL118.Contig2_All, CL1183.Contig1_All, CL1188.Contig1_All, CL1188.Contig2_All, CL1233.Contig2_All, CL1255.Contig1_All, CL1288.Contig1_All, CL1288.Contig2_All, CL1293.Contig1_All, …
7	Glycerophospholipid metabolism	CL1048.Contig1_All, CL1048.Contig2_All, CL1063.Contig1_All, CL1071.Contig1_All, CL1071.Contig2_All, CL1095.Contig1_All, CL1095.Contig2_All, CL1110.Contig2_All, CL1110.Contig3_All, CL1110.Contig4_All, CL1110.Contig5_All, CL1132.Contig2_All, CL1140.Contig1_All, CL1140.Contig2_All, CL118.Contig2_All, CL1183.Contig1_All, CL1188.Contig1_All, CL1188.Contig2_All, CL1209.Contig1_All, CL1209.Contig2_All, …
8	Spliceosome	CL1069.Contig1_All, CL1069.Contig2_All, CL1069.Contig3_All, CL1076.Contig1_All, CL1105.Contig1_All, CL1105.Contig2_All, CL1105.Contig3_All, CL1105.Contig5_All, CL1145.Contig1_All, CL1145.Contig2_All, CL116.Contig1_All, CL116.Contig2_All, CL116.Contig3_All, CL116.Contig6_All, CL1171.Contig1_All, CL1171.Contig2_All, CL118.Contig2_All, CL120.Contig1_All, CL120.Contig2_All, CL1228.Contig1_All, CL1228…
9	Ether lipid metabolism	CL1063.Contig1_All, CL1110.Contig2_All, CL1110.Contig3_All, CL1110.Contig4_All, CL1110.Contig5_All, CL1132.Contig2_All, CL1140.Contig1_All, CL1140.Contig2_All, CL118.Contig2_All, CL1183.Contig1_All, CL1188.Contig1_All, CL1188.Contig2_All, CL1209.Contig1_All, CL1209.Contig2_All, CL1255.Contig1_All, CL1288.Contig1_All, CL1288.Contig2_All, CL1293.Contig1_All, CL1437.Contig2_All, CL1437.Contig5_All, …
10	Purine metabolism	CL1053.Contig1_All, CL1053.Contig2_All, CL1053.Contig3_All, CL1053.Contig4_All, CL1053.Contig5_All, CL1053.Contig6_All, CL1109.Contig1_All, CL1131.Contig1_All, CL1131.Contig2_All, CL1175.Contig1_All, CL1175.Contig2_All, CL1197.Contig1_All, CL1197.Contig4_All, CL1205.Contig1_All, CL1205.Contig2_All, CL1233.Contig1_All, CL1233.Contig2_All, CL1256.Contig1_All, CL1256.Contig2_All, CL1256.Contig3_All,…
11	Starch and sucrose metabolism	CL1050.Contig1_All, CL1050.Contig2_All, CL1075.Contig1_All, CL1075.Contig2_All, CL1080.Contig1_All, CL1080.Contig2_All, CL1139.Contig4_All, CL1174.Contig1_All, CL1174.Contig2_All, CL1197.Contig2_All, CL1460.Contig1_All, CL1460.Contig2_All, CL1462.Contig1_All, CL1462.Contig2_All, CL1462.Contig3_All, CL1748.Contig1_All, CL1748.Contig2_All, CL1748.Contig3_All, CL1748.Contig4_All, CL1830.Contig1_All,…
12	Pyrimidine metabolism	CL1109.Contig1_All, CL1131.Contig1_All, CL1131.Contig2_All, CL1197.Contig1_All, CL1197.Contig4_All, CL1233.Contig1_All, CL1233.Contig2_All, CL1244.Contig2_All, CL1256.Contig1_All, CL1256.Contig2_All, CL1256.Contig3_All, CL1279.Contig2_All, CL1293.Contig1_All, CL1547.Contig1_All, CL1598.Contig1_All, CL1598.Contig2_All, CL1631.Contig1_All, CL1868.Contig1_All, CL1868.Contig2_All, CL1935.Contig1_All,…
13	Ribosome	CL107.Contig2_All, CL1160.Contig1_All, CL1160.Contig2_All, CL1253.Contig1_All, CL1253.Contig2_All, CL1253.Contig3_All, CL1253.Contig4_All, CL1423.Contig4_All, CL1445.Contig1_All, CL1445.Contig2_All, CL1488.Contig1_All, CL1488.Contig2_All, CL1488.Contig3_All, CL162.Contig1_All, CL1891.Contig1_All, CL1891.Contig3_All, CL1891.Contig4_All, CL1948.Contig1_All, CL1948.Contig2_All, CL1982.Contig1_All, C…
14	Protein processing in endoplasmic reticulum	CL1017.Contig1_All, CL1017.Contig2_All, CL1044.Contig1_All, CL1044.Contig2_All, CL105.Contig1_All, CL105.Contig2_All, CL1114.Contig4_All, CL1145.Contig1_All, CL1145.Contig2_All, CL1145.Contig3_All, CL1147.Contig1_All, CL1147.Contig2_All, CL1147.Contig3_All, CL1147.Contig4_All, CL1159.Contig2_All, CL1279.Contig1_All, CL1279.Contig2_All, CL1280.Contig1_All, CL1280.Contig2_All, CL1318.Contig1_All, C…
15	Ribosome biogenesis in eukaryotes	CL1022.Contig11_All, CL1038.Contig1_All, CL1157.Contig1_All, CL1271.Contig1_All, CL1271.Contig2_All, CL1294.Contig1_All, CL1294.Contig2_All, CL1294.Contig3_All, CL1294.Contig4_All, CL1294.Contig5_All, CL1517.Contig2_All, CL1532.Contig1_All, CL1532.Contig2_All, CL1659.Contig2_All, CL1659.Contig3_All, CL1659.Contig4_All, CL1662.Contig2_All, CL1674.Contig2_All, CL1689.Contig1_All, CL1689.Contig2_All…
16	RNA degradation	CL1038.Contig1_All, CL1259.Contig1_All, CL1259.Contig2_All, CL1259.Contig3_All, CL1259.Contig4_All, CL134.Contig1_All, CL1369.Contig1_All, CL1369.Contig2_All, CL1391.Contig1_All, CL1391.Contig2_All, CL1506.Contig10_All, CL1506.Contig1_All, CL1506.Contig2_All, CL1506.Contig3_All, CL1506.Contig4_All, CL1506.Contig5_All, CL1506.Contig7_All, CL1506.Contig8_All, CL1506.Contig9_All, CL1517.Contig2_All,…
17	mRNA surveillance pathway	CL10.Contig2_All, CL1022.Contig6_All, CL1178.Contig4_All, CL1487.Contig1_All, CL1571.Contig1_All, CL1654.Contig1_All, CL1654.Contig2_All, CL1665.Contig2_All, CL1665.Contig3_All, CL1713.Contig2_All, CL1751.Contig2_All, CL1751.Contig4_All, CL1808.Contig1_All, CL1808.Contig2_All, CL1985.Contig1_All, CL2092.Contig1_All, CL216.Contig5_All, CL2221.Contig1_All, CL2221.Contig2_All, CL2221.Contig3_All, CL…
18	Phenylpropanoid biosynthesis	CL1039.Contig1_All, CL1039.Contig2_All, CL115.Contig1_All, CL115.Contig2_All, CL115.Contig3_All, CL1353.Contig1_All, CL1353.Contig2_All, CL1353.Contig3_All, CL1353.Contig4_All, CL1358.Contig1_All, CL1358.Contig3_All, CL1358.Contig4_All, CL153.Contig1_All, CL153.Contig2_All, CL153.Contig3_All, CL153.Contig4_All, CL1795.Contig1_All, CL1795.Contig2_All, CL1830.Contig1_All, CL1830.Contig2_All, CL1887…
19	Ubiquitin mediated proteolysis	CL1104.Contig1_All, CL1104.Contig2_All, CL1133.Contig2_All, CL1133.Contig3_All, CL1159.Contig2_All, CL1344.Contig1_All, CL1366.Contig3_All, CL1366.Contig6_All, CL1439.Contig1_All, CL1439.Contig2_All, CL1563.Contig1_All, CL1563.Contig2_All, CL1563.Contig3_All, CL1677.Contig5_All, CL1677.Contig6_All, CL1677.Contig7_All, CL1737.Contig1_All, CL1737.Contig2_All, CL2124.Contig1_All, CL2124.Contig2_All,…
20	RNA polymerase	CL1109.Contig1_All, CL1131.Contig1_All, CL1131.Contig2_All, CL1197.Contig1_All, CL1197.Contig4_All, CL1233.Contig1_All, CL1233.Contig2_All, CL1256.Contig1_All, CL1256.Contig2_All, CL1256.Contig3_All, CL1279.Contig2_All, CL1293.Contig1_All, CL1547.Contig1_All, CL1598.Contig1_All, CL1598.Contig2_All, CL1631.Contig1_All, CL1868.Contig1_All, CL1868.Contig2_All, CL1935.Contig1_All, CL2023.Contig1_All,…
21	Oxidative phosphorylation	CL1032.Contig1_All, CL1032.Contig2_All, CL1032.Contig3_All, CL1360.Contig1_All, CL1360.Contig2_All, CL1423.Contig1_All, CL1423.Contig2_All, CL1423.Contig3_All, CL1423.Contig5_All, CL1423.Contig6_All, CL1527.Contig1_All, CL1527.Contig2_All, CL1684.Contig1_All, CL1684.Contig2_All, CL1684.Contig3_All, CL1684.Contig4_All, CL1684.Contig5_All, CL1779.Contig1_All, CL1779.Contig2_All, CL1841.Contig1_All,…
22	Pentose and glucuronate interconversions	CL1050.Contig1_All, CL1050.Contig2_All, CL1138.Contig2_All, CL1174.Contig1_All, CL1174.Contig2_All, CL127.Contig1_All, CL127.Contig2_All, CL127.Contig3_All, CL127.Contig4_All, CL127.Contig5_All, CL127.Contig6_All, CL1940.Contig1_All, CL1985.Contig1_All, CL2372.Contig1_All, CL2372.Contig3_All, CL2372.Contig4_All, CL2423.Contig1_All, CL2423.Contig2_All, CL251.Contig1_All, CL251.Contig2_All, CL251.C…
23	Glycolysis / Gluconeogenesis	CL1013.Contig1_All, CL1013.Contig2_All, CL1053.Contig1_All, CL1053.Contig2_All, CL1053.Contig3_All, CL1053.Contig4_All, CL1053.Contig5_All, CL1053.Contig6_All, CL1075.Contig1_All, CL1075.Contig2_All, CL1842.Contig1_All, CL1977.Contig3_All, CL2073.Contig1_All, CL2073.Contig2_All, CL2073.Contig5_All, CL2073.Contig6_All, CL2122.Contig1_All, CL2122.Contig2_All, CL2156.Contig1_All, CL2156.Contig2_All,…
24	Phagosome	CL1114.Contig6_All, CL1145.Contig1_All, CL1145.Contig2_All, CL1145.Contig3_All, CL1635.Contig1_All, CL1635.Contig2_All, CL1641.Contig1_All, CL1641.Contig2_All, CL1875.Contig1_All, CL1875.Contig2_All, CL1942.Contig1_All, CL1942.Contig2_All, CL2234.Contig1_All, CL2234.Contig2_All, CL2410.Contig1_All, CL2410.Contig2_All, CL2485.Contig2_All, CL2680.Contig1_All, CL2680.Contig2_All, CL2775.Contig1_All,…
25	Nitrogen metabolism	CL1219.Contig10_All, CL1219.Contig11_All, CL1219.Contig1_All, CL1219.Contig2_All, CL1219.Contig3_All, CL1219.Contig4_All, CL1219.Contig5_All, CL1219.Contig6_All, CL1219.Contig7_All, CL1219.Contig8_All, CL1219.Contig9_All, CL1684.Contig1_All, CL1684.Contig2_All, CL1684.Contig3_All, CL1684.Contig4_All, CL1684.Contig5_All, CL198.Contig1_All, CL198.Contig2_All, CL198.Contig3_All, CL198.Contig4_All, C…
26	Alanine, aspartate and glutamate metabolism	CL1247.Contig1_All, CL1816.Contig1_All, CL1816.Contig2_All, CL1816.Contig3_All, CL1816.Contig4_All, CL1816.Contig5_All, CL2031.Contig2_All, CL2613.Contig1_All, CL2613.Contig2_All, CL34.Contig100_All, CL34.Contig101_All, CL34.Contig102_All, CL34.Contig103_All, CL34.Contig104_All, CL34.Contig105_All, CL34.Contig106_All, CL34.Contig107_All, CL34.Contig108_All, CL34.Contig109_All, CL34.Contig10_All, …
27	Homologous recombination	CL1240.Contig1_All, CL1240.Contig2_All, CL1478.Contig1_All, CL1478.Contig2_All, CL1760.Contig1_All, CL1794.Contig1_All, CL1794.Contig2_All, CL1860.Contig1_All, CL2045.Contig1_All, CL2163.Contig1_All, CL2163.Contig2_All, CL2328.Contig3_All, CL2450.Contig1_All, CL2570.Contig1_All, CL2570.Contig2_All, CL2570.Contig3_All, CL2676.Contig1_All, CL2676.Contig2_All, CL2739.Contig2_All, CL3015.Contig1_All,…
28	Stilbenoid, diarylheptanoid and gingerol biosynthesis	CL1039.Contig1_All, CL1039.Contig2_All, CL1356.Contig2_All, CL1356.Contig4_All, CL160.Contig1_All, CL160.Contig2_All, CL160.Contig3_All, CL160.Contig4_All, CL160.Contig5_All, CL160.Contig6_All, CL1750.Contig1_All, CL1750.Contig2_All, CL1827.Contig1_All, CL1827.Contig2_All, CL1916.Contig1_All, CL2355.Contig1_All, CL2355.Contig2_All, CL2504.Contig1_All, CL2504.Contig2_All, CL2504.Contig3_All, CL265…
29	Amino sugar and nucleotide sugar metabolism	CL1075.Contig1_All, CL1075.Contig2_All, CL1085.Contig1_All, CL1085.Contig2_All, CL1197.Contig2_All, CL1342.Contig1_All, CL1342.Contig2_All, CL1342.Contig3_All, CL1429.Contig1_All, CL1429.Contig2_All, CL1446.Contig1_All, CL1446.Contig2_All, CL1460.Contig1_All, CL1460.Contig2_All, CL18.Contig1_All, CL18.Contig2_All, CL1977.Contig4_All, CL2041.Contig1_All, CL2041.Contig2_All, CL266.Contig1_All, CL30…
30	Flavonoid biosynthesis	CL1039.Contig1_All, CL1039.Contig2_All, CL1215.Contig1_All, CL1215.Contig2_All, CL1337.Contig1_All, CL1337.Contig2_All, CL1356.Contig2_All, CL1356.Contig4_All, CL1663.Contig1_All, CL1663.Contig2_All, CL1664.Contig2_All, CL1664.Contig3_All, CL1827.Contig1_All, CL1827.Contig2_All, CL1916.Contig1_All, CL2271.Contig1_All, CL2271.Contig2_All, CL2271.Contig3_All, CL234.Contig2_All, CL2348.Contig1_All, …
31	ABC transporters	CL1289.Contig3_All, CL13.Contig3_All, CL1551.Contig1_All, CL1551.Contig2_All, CL159.Contig1_All, CL159.Contig2_All, CL159.Contig3_All, CL159.Contig4_All, CL2066.Contig1_All, CL2066.Contig2_All, CL2469.Contig2_All, CL3131.Contig1_All, CL3131.Contig2_All, CL3131.Contig3_All, CL3252.Contig2_All, CL330.Contig1_All, CL330.Contig2_All, CL330.Contig3_All, CL330.Contig4_All, CL330.Contig5_All, CL3330.Con…
32	Circadian rhythm - plant	CL1028.Contig1_All, CL1028.Contig2_All, CL1028.Contig3_All, CL1060.Contig2_All, CL1236.Contig1_All, CL1524.Contig2_All, CL1540.Contig2_All, CL1584.Contig1_All, CL1762.Contig1_All, CL1762.Contig2_All, CL1809.Contig1_All, CL1809.Contig2_All, CL1809.Contig3_All, CL2042.Contig1_All, CL2042.Contig2_All, CL2042.Contig3_All, CL2042.Contig4_All, CL2236.Contig1_All, CL2236.Contig2_All, CL2236.Contig3_All,…
33	Limonene and pinene degradation	CL1356.Contig2_All, CL1356.Contig4_All, CL160.Contig1_All, CL160.Contig2_All, CL160.Contig3_All, CL160.Contig4_All, CL160.Contig5_All, CL160.Contig6_All, CL1750.Contig1_All, CL1750.Contig2_All, CL1827.Contig1_All, CL1827.Contig2_All, CL2355.Contig1_All, CL2355.Contig2_All, CL2660.Contig1_All, CL2660.Contig2_All, CL2660.Contig3_All, CL2813.Contig1_All, CL2813.Contig2_All, CL2813.Contig3_All, CL285…
34	Peroxisome	CL1072.Contig1_All, CL1072.Contig2_All, CL1072.Contig3_All, CL1939.Contig1_All, CL1939.Contig2_All, CL1939.Contig3_All, CL1955.Contig3_All, CL1955.Contig4_All, CL1955.Contig6_All, CL1955.Contig7_All, CL1962.Contig1_All, CL1962.Contig2_All, CL212.Contig1_All, CL212.Contig2_All, CL2141.Contig1_All, CL2141.Contig2_All, CL2521.Contig2_All, CL3057.Contig1_All, CL3057.Contig2_All, CL3268.Contig2_All, C…
35	Pyruvate metabolism	CL1053.Contig1_All, CL1053.Contig2_All, CL1053.Contig3_All, CL1053.Contig4_All, CL1053.Contig5_All, CL1053.Contig6_All, CL1818.Contig2_All, CL1842.Contig1_All, CL2073.Contig1_All, CL2073.Contig2_All, CL2073.Contig5_All, CL2073.Contig6_All, CL2156.Contig1_All, CL2156.Contig2_All, CL2476.Contig1_All, CL2476.Contig2_All, CL263.Contig2_All, CL263.Contig3_All, CL2667.Contig1_All, CL2667.Contig2_All, C…
36	Nucleotide excision repair	CL1101.Contig1_All, CL1101.Contig2_All, CL1101.Contig3_All, CL1101.Contig5_All, CL1101.Contig6_All, CL1101.Contig7_All, CL1101.Contig8_All, CL1182.Contig1_All, CL1182.Contig2_All, CL1182.Contig3_All, CL1322.Contig4_All, CL1322.Contig5_All, CL1322.Contig6_All, CL1322.Contig7_All, CL1322.Contig8_All, CL2124.Contig1_All, CL2163.Contig1_All, CL2163.Contig2_All, CL2620.Contig1_All, CL2862.Contig1_All,…
37	Phosphatidylinositol signaling system	CL1114.Contig6_All, CL1340.Contig2_All, CL1340.Contig3_All, CL1340.Contig5_All, CL1641.Contig1_All, CL1641.Contig2_All, CL1740.Contig10_All, CL1740.Contig1_All, CL1740.Contig2_All, CL1740.Contig3_All, CL1740.Contig4_All, CL1740.Contig5_All, CL1740.Contig6_All, CL1740.Contig7_All, CL1740.Contig8_All, CL1740.Contig9_All, CL1776.Contig2_All, CL1776.Contig4_All, CL1937.Contig4_All, CL1989.Contig1_All…
38	Phenylalanine metabolism	CL1420.Contig2_All, CL153.Contig1_All, CL153.Contig2_All, CL153.Contig3_All, CL153.Contig4_All, CL1642.Contig2_All, CL1926.Contig1_All, CL1926.Contig2_All, CL1926.Contig3_All, CL1926.Contig4_All, CL1926.Contig5_All, CL1926.Contig6_All, CL2129.Contig1_All, CL2129.Contig2_All, CL2129.Contig3_All, CL2323.Contig1_All, CL2323.Contig2_All, CL2512.Contig1_All, CL2512.Contig2_All, CL2623.Contig1_All, CL2…
39	Cysteine and methionine metabolism	CL1189.Contig1_All, CL1189.Contig2_All, CL1189.Contig3_All, CL1198.Contig1_All, CL1334.Contig1_All, CL1334.Contig2_All, CL1334.Contig3_All, CL1334.Contig4_All, CL1425.Contig1_All, CL1699.Contig1_All, CL1699.Contig2_All, CL1699.Contig3_All, CL2302.Contig1_All, CL2302.Contig2_All, CL2302.Contig3_All, CL2341.Contig1_All, CL2341.Contig2_All, CL2341.Contig3_All, CL2341.Contig4_All, CL2341.Contig5_All,…
40	Zeatin biosynthesis	CL102.Contig1_All, CL102.Contig2_All, CL133.Contig2_All, CL1343.Contig1_All, CL1951.Contig1_All, CL1951.Contig2_All, CL2009.Contig1_All, CL2009.Contig2_All, CL2009.Contig3_All, CL2009.Contig4_All, CL2049.Contig1_All, CL2049.Contig2_All, CL2049.Contig3_All, CL2049.Contig4_All, CL26.Contig4_All, CL2801.Contig1_All, CL2964.Contig1_All, CL2964.Contig2_All, CL2992.Contig1_All, CL3118.Contig1_All, CL31…
41	Carotenoid biosynthesis	CL1002.Contig1_All, CL1227.Contig1_All, CL1227.Contig2_All, CL1227.Contig3_All, CL1475.Contig1_All, CL1475.Contig2_All, CL1782.Contig1_All, CL1782.Contig2_All, CL1970.Contig1_All, CL1970.Contig2_All, CL2024.Contig2_All, CL2024.Contig3_All, CL2164.Contig1_All, CL2164.Contig2_All, CL2164.Contig3_All, CL2216.Contig1_All, CL2216.Contig2_All, CL2300.Contig1_All, CL2300.Contig2_All, CL2469.Contig1_All,…
42	Glutathione metabolism	CL1597.Contig2_All, CL1802.Contig1_All, CL1802.Contig2_All, CL1880.Contig1_All, CL1880.Contig2_All, CL1880.Contig3_All, CL1880.Contig4_All, CL1955.Contig3_All, CL1955.Contig4_All, CL1955.Contig6_All, CL1955.Contig7_All, CL2212.Contig1_All, CL2212.Contig3_All, CL2212.Contig4_All, CL2212.Contig5_All, CL25.Contig1_All, CL25.Contig2_All, CL25.Contig3_All, CL25.Contig6_All, CL25.Contig7_All, CL25.Cont…
43	Tyrosine metabolism	CL1420.Contig1_All, CL1420.Contig2_All, CL1642.Contig2_All, CL1977.Contig3_All, CL2343.Contig1_All, CL2512.Contig1_All, CL2512.Contig2_All, CL2623.Contig1_All, CL2623.Contig2_All, CL2623.Contig3_All, CL2637.Contig1_All, CL2637.Contig2_All, CL2637.Contig3_All, CL2637.Contig4_All, CL2637.Contig5_All, CL3128.Contig1_All, CL3128.Contig2_All, CL3442.Contig1_All, CL3532.Contig1_All, CL3532.Contig3_All,…
44	Basal transcription factors	CL1009.Contig1_All, CL1009.Contig2_All, CL1182.Contig1_All, CL1182.Contig2_All, CL1182.Contig3_All, CL1422.Contig1_All, CL1608.Contig1_All, CL1608.Contig2_All, CL2046.Contig1_All, CL2055.Contig2_All, CL2055.Contig3_All, CL2620.Contig1_All, CL2739.Contig2_All, CL2862.Contig1_All, CL2862.Contig2_All, CL2870.Contig1_All, CL2870.Contig2_All, CL3147.Contig1_All, CL3509.Contig1_All, CL3509.Contig2_All,…
45	Cutin, suberine and wax biosynthesis	CL1245.Contig2_All, CL160.Contig1_All, CL160.Contig2_All, CL160.Contig3_All, CL160.Contig4_All, CL160.Contig5_All, CL160.Contig6_All, CL1647.Contig1_All, CL1647.Contig2_All, CL1647.Contig3_All, CL1647.Contig4_All, CL1962.Contig1_All, CL1962.Contig2_All, CL2215.Contig1_All, CL2215.Contig2_All, CL2215.Contig3_All, CL2754.Contig1_All, CL2754.Contig2_All, CL2754.Contig3_All, CL2813.Contig1_All, CL281…
46	Inositol phosphate metabolism	CL1114.Contig6_All, CL1641.Contig1_All, CL1641.Contig2_All, CL1937.Contig4_All, CL1959.Contig1_All, CL2020.Contig1_All, CL2020.Contig2_All, CL2662.Contig1_All, CL2662.Contig2_All, CL2685.Contig1_All, CL3166.Contig2_All, CL3551.Contig1_All, CL3551.Contig2_All, CL3551.Contig3_All, CL3694.Contig1_All, CL3694.Contig2_All, CL3808.Contig1_All, CL3808.Contig2_All, CL3808.Contig3_All, CL3836.Contig2_All,…
47	Galactose metabolism	CL1075.Contig1_All, CL1075.Contig2_All, CL1497.Contig1_All, CL1497.Contig2_All, CL1497.Contig3_All, CL1497.Contig4_All, CL1497.Contig5_All, CL1497.Contig6_All, CL1887.Contig1_All, CL1887.Contig2_All, CL1887.Contig3_All, CL1887.Contig4_All, CL197.Contig1_All, CL197.Contig2_All, CL197.Contig3_All, CL197.Contig4_All, CL2096.Contig2_All, CL2744.Contig1_All, CL2744.Contig2_All, CL2755.Contig1_All, CL2…
48	Valine, leucine and isoleucine degradation	CL1003.Contig1_All, CL1003.Contig2_All, CL1414.Contig1_All, CL1414.Contig2_All, CL1523.Contig10_All, CL1523.Contig1_All, CL1523.Contig2_All, CL1523.Contig3_All, CL1523.Contig4_All, CL1523.Contig5_All, CL1523.Contig6_All, CL1523.Contig7_All, CL1523.Contig8_All, CL1523.Contig9_All, CL1545.Contig1_All, CL1545.Contig2_All, CL1545.Contig3_All, CL1597.Contig1_All, CL1597.Contig2_All, CL1727.Contig2_All…
49	Cyanoamino acid metabolism	CL1802.Contig1_All, CL1802.Contig2_All, CL1830.Contig1_All, CL1830.Contig2_All, CL1887.Contig1_All, CL1887.Contig2_All, CL1887.Contig3_All, CL1887.Contig4_All, CL2091.Contig1_All, CL2091.Contig2_All, CL2169.Contig1_All, CL2169.Contig2_All, CL2169.Contig3_All, CL2969.Contig1_All, CL2969.Contig2_All, CL3006.Contig1_All, CL3066.Contig1_All, CL3116.Contig1_All, CL3804.Contig1_All, CL3804.Contig2_All,…
50	Terpenoid backbone biosynthesis	CL1043.Contig1_All, CL1043.Contig2_All, CL1043.Contig3_All, CL1043.Contig4_All, CL1043.Contig5_All, CL2085.Contig1_All, CL2085.Contig2_All, CL2085.Contig3_All, CL2085.Contig4_All, CL2368.Contig1_All, CL2368.Contig2_All, CL2368.Contig3_All, CL2476.Contig1_All, CL2476.Contig2_All, CL2532.Contig1_All, CL2532.Contig2_All, CL2532.Contig3_All, CL2532.Contig5_All, CL2532.Contig6_All, CL2532.Contig7_All,…
51	DNA replication	CL1328.Contig1_All, CL1328.Contig2_All, CL1328.Contig3_All, CL2032.Contig3_All, CL2032.Contig4_All, CL2032.Contig5_All, CL2136.Contig1_All, CL2136.Contig2_All, CL2163.Contig1_All, CL2163.Contig2_All, CL2950.Contig2_All, CL3325.Contig2_All, CL3601.Contig1_All, CL3754.Contig1_All, CL3759.Contig2_All, CL4303.Contig1_All, CL4954.Contig1_All, CL5324.Contig1_All, CL5324.Contig2_All, CL5592.Contig1_All,…
52	Arginine and proline metabolism	CL1296.Contig1_All, CL1296.Contig2_All, CL1395.Contig1_All, CL1395.Contig2_All, CL2047.Contig1_All, CL205.Contig1_All, CL205.Contig2_All, CL205.Contig3_All, CL205.Contig4_All, CL205.Contig5_All, CL2160.Contig1_All, CL2160.Contig2_All, CL2850.Contig1_All, CL2850.Contig2_All, CL3132.Contig1_All, CL3132.Contig2_All, CL377.Contig1_All, CL377.Contig2_All, CL4138.Contig2_All, CL414.Contig1_All, CL414.C…
53	Glycine, serine and threonine metabolism	CL1247.Contig1_All, CL2122.Contig1_All, CL2122.Contig2_All, CL2347.Contig1_All, CL2347.Contig2_All, CL2379.Contig1_All, CL2379.Contig2_All, CL2474.Contig1_All, CL2474.Contig2_All, CL263.Contig2_All, CL263.Contig3_All, CL2637.Contig1_All, CL2637.Contig2_All, CL2637.Contig3_All, CL2637.Contig4_All, CL2637.Contig5_All, CL3022.Contig1_All, CL3484.Contig1_All, CL3484.Contig2_All, CL3625.Contig1_All, C…
54	Fructose and mannose metabolism	CL1075.Contig1_All, CL1075.Contig2_All, CL1429.Contig1_All, CL1429.Contig2_All, CL1432.Contig1_All, CL1460.Contig1_All, CL1460.Contig2_All, CL1476.Contig1_All, CL1476.Contig2_All, CL1476.Contig3_All, CL1977.Contig4_All, CL2235.Contig1_All, CL2235.Contig2_All, CL2235.Contig3_All, CL251.Contig1_All, CL251.Contig2_All, CL251.Contig3_All, CL251.Contig4_All, CL2808.Contig1_All, CL2808.Contig2_All, CL3…
55	Carbon fixation in photosynthetic organisms	CL1053.Contig1_All, CL1053.Contig2_All, CL1053.Contig3_All, CL1053.Contig4_All, CL1053.Contig5_All, CL1053.Contig6_All, CL1247.Contig1_All, CL1842.Contig1_All, CL2235.Contig1_All, CL2235.Contig2_All, CL2235.Contig3_All, CL2339.Contig1_All, CL2339.Contig2_All, CL2667.Contig1_All, CL2667.Contig2_All, CL2815.Contig1_All, CL2951.Contig1_All, CL2951.Contig2_All, CL3603.Contig2_All, CL3836.Contig2_All,…
56	Ascorbate and aldarate metabolism	CL1157.Contig1_All, CL1157.Contig3_All, CL1455.Contig3_All, CL1455.Contig4_All, CL1643.Contig1_All, CL1643.Contig2_All, CL1643.Contig3_All, CL1818.Contig1_All, CL1818.Contig2_All, CL2541.Contig1_All, CL2541.Contig2_All, CL266.Contig1_All, CL2850.Contig1_All, CL2850.Contig2_All, CL2857.Contig1_All, CL2857.Contig2_All, CL3074.Contig2_All, CL3074.Contig3_All, CL3493.Contig1_All, CL3493.Contig2_All, …
57	Other glycan degradation	CL1692.Contig1_All, CL1692.Contig2_All, CL1692.Contig3_All, CL1782.Contig1_All, CL1782.Contig2_All, CL197.Contig1_All, CL197.Contig2_All, CL197.Contig3_All, CL197.Contig4_All, CL2146.Contig1_All, CL2146.Contig2_All, CL2146.Contig3_All, CL2744.Contig1_All, CL2744.Contig2_All, CL277.Contig1_All, CL3164.Contig1_All, CL3164.Contig2_All, CL3494.Contig1_All, CL3916.Contig1_All, CL4203.Contig1_All, CL43…
58	Glycosylphosphatidylinositol(GPI)-anchor biosynthesis	CL1033.Contig1_All, CL1033.Contig2_All, CL1033.Contig4_All, CL1033.Contig5_All, CL1033.Contig6_All, CL1319.Contig1_All, CL1319.Contig2_All, CL1348.Contig1_All, CL1874.Contig1_All, CL1874.Contig2_All, CL2588.Contig3_All, CL2588.Contig4_All, CL274.Contig1_All, CL274.Contig2_All, CL274.Contig3_All, CL2994.Contig1_All, CL3749.Contig1_All, CL3749.Contig2_All, CL4821.Contig1_All, CL4821.Contig2_All, CL…
59	Glyoxylate and dicarboxylate metabolism	CL1247.Contig1_All, CL1331.Contig1_All, CL1331.Contig2_All, CL1879.Contig3_All, CL2339.Contig1_All, CL2339.Contig2_All, CL2347.Contig1_All, CL2347.Contig2_All, CL2476.Contig1_All, CL2476.Contig2_All, CL2628.Contig1_All, CL2707.Contig1_All, CL2707.Contig2_All, CL2707.Contig3_All, CL2707.Contig4_All, CL2707.Contig5_All, CL2707.Contig6_All, CL2815.Contig1_All, CL3484.Contig1_All, CL3484.Contig2_All,…
60	Fatty acid metabolism	CL1977.Contig3_All, CL2476.Contig1_All, CL2476.Contig2_All, CL2850.Contig1_All, CL2850.Contig2_All, CL3128.Contig1_All, CL3128.Contig2_All, CL3532.Contig1_All, CL3532.Contig3_All, CL3540.Contig1_All, CL3540.Contig2_All, CL3810.Contig1_All, CL3810.Contig2_All, CL3810.Contig3_All, CL4737.Contig1_All, CL4737.Contig2_All, CL4777.Contig4_All, CL4777.Contig5_All, CL4801.Contig1_All, CL5022.Contig1_All,…
61	Flavone and flavonol biosynthesis	CL115.Contig1_All, CL115.Contig2_All, CL115.Contig3_All, CL1343.Contig1_All, CL1356.Contig2_All, CL1356.Contig4_All, CL1663.Contig1_All, CL1663.Contig2_All, CL1827.Contig1_All, CL1827.Contig2_All, CL1951.Contig1_All, CL1951.Contig2_All, CL2049.Contig1_All, CL2049.Contig2_All, CL2049.Contig3_All, CL2049.Contig4_All, CL2504.Contig1_All, CL2504.Contig2_All, CL2504.Contig3_All, CL2504.Contig4_All, CL…
62	Glycerolipid metabolism	CL1095.Contig1_All, CL1095.Contig2_All, CL1361.Contig1_All, CL1361.Contig2_All, CL1740.Contig10_All, CL1740.Contig1_All, CL1740.Contig2_All, CL1740.Contig3_All, CL1740.Contig4_All, CL1740.Contig5_All, CL1740.Contig6_All, CL1740.Contig7_All, CL1740.Contig8_All, CL1740.Contig9_All, CL1989.Contig1_All, CL1989.Contig2_All, CL1989.Contig3_All, CL2050.Contig1_All, CL2050.Contig2_All, CL2347.Contig1_All…
63	Aminoacyl-tRNA biosynthesis	CL1187.Contig2_All, CL1187.Contig3_All, CL1187.Contig4_All, CL1273.Contig1_All, CL1273.Contig3_All, CL1336.Contig1_All, CL1336.Contig2_All, CL1363.Contig1_All, CL1363.Contig3_All, CL1485.Contig1_All, CL1660.Contig1_All, CL2187.Contig1_All, CL2268.Contig1_All, CL2268.Contig2_All, CL2738.Contig1_All, CL311.Contig2_All, CL381.Contig1_All, CL381.Contig2_All, CL381.Contig4_All, CL4343.Contig1_All, CL4…
64	Propanoate metabolism	CL1414.Contig1_All, CL1414.Contig2_All, CL1523.Contig10_All, CL1523.Contig1_All, CL1523.Contig2_All, CL1523.Contig3_All, CL1523.Contig4_All, CL1523.Contig5_All, CL1523.Contig6_All, CL1523.Contig7_All, CL1523.Contig8_All, CL1523.Contig9_All, CL1727.Contig2_All, CL1959.Contig1_All, CL2073.Contig1_All, CL2073.Contig2_All, CL2073.Contig5_All, CL2073.Contig6_All, CL2476.Contig1_All, CL2476.Contig2_All…
65	Mismatch repair	CL117.Contig1_All, CL117.Contig2_All, CL2163.Contig1_All, CL2163.Contig2_All, CL2583.Contig2_All, CL2950.Contig2_All, CL3325.Contig2_All, CL3445.Contig1_All, CL35.Contig1_All, CL35.Contig2_All, CL35.Contig3_All, CL35.Contig4_All, CL35.Contig5_All, CL35.Contig6_All, CL35.Contig7_All, CL35.Contig8_All, CL3601.Contig1_All, CL3754.Contig1_All, CL4560.Contig1_All, CL4560.Contig2_All, CL4954.Contig1_Al…
66	Base excision repair	CL1292.Contig1_All, CL1428.Contig3_All, CL2036.Contig2_All, CL2207.Contig1_All, CL2207.Contig3_All, CL2207.Contig4_All, CL2741.Contig1_All, CL3181.Contig2_All, CL3325.Contig2_All, CL3759.Contig2_All, CL3875.Contig1_All, CL3875.Contig2_All, CL3875.Contig3_All, CL3875.Contig4_All, CL3875.Contig5_All, CL3875.Contig6_All, CL4330.Contig1_All, CL4330.Contig2_All, CL4434.Contig2_All, CL5138.Contig2_All,…
67	Ubiquinone and other terpenoid-quinone biosynthesis	CL1281.Contig1_All, CL1314.Contig1_All, CL1314.Contig2_All, CL1642.Contig2_All, CL1852.Contig1_All, CL1852.Contig2_All, CL1852.Contig3_All, CL1852.Contig4_All, CL1926.Contig1_All, CL1926.Contig2_All, CL1926.Contig3_All, CL1926.Contig4_All, CL1926.Contig5_All, CL1926.Contig6_All, CL2392.Contig1_All, CL2392.Contig2_All, CL2512.Contig1_All, CL2512.Contig2_All, CL3525.Contig1_All, CL3525.Contig2_All,…
68	Tryptophan metabolism	CL1420.Contig2_All, CL2169.Contig1_All, CL2355.Contig2_All, CL2476.Contig1_All, CL2476.Contig2_All, CL2850.Contig1_All, CL2850.Contig2_All, CL3088.Contig1_All, CL3825.Contig1_All, CL3825.Contig2_All, CL3918.Contig1_All, CL4066.Contig1_All, CL4066.Contig2_All, CL4158.Contig1_All, CL4395.Contig1_All, CL45.Contig1_All, CL45.Contig2_All, CL4647.Contig1_All, CL4801.Contig1_All, CL532.Contig1_All, CL53…
69	Photosynthesis	CL1018.Contig1_All, CL1018.Contig2_All, CL104.Contig10_All, CL104.Contig11_All, CL104.Contig12_All, CL104.Contig13_All, CL104.Contig1_All, CL104.Contig2_All, CL104.Contig3_All, CL104.Contig4_All, CL104.Contig5_All, CL104.Contig6_All, CL104.Contig7_All, CL104.Contig8_All, CL104.Contig9_All, CL1360.Contig1_All, CL1360.Contig2_All, CL3380.Contig1_All, CL3380.Contig2_All, CL3620.Contig1_All, CL3858.C…
70	beta-Alanine metabolism	CL1414.Contig1_All, CL1414.Contig2_All, CL1523.Contig10_All, CL1523.Contig1_All, CL1523.Contig2_All, CL1523.Contig3_All, CL1523.Contig4_All, CL1523.Contig5_All, CL1523.Contig6_All, CL1523.Contig7_All, CL1523.Contig8_All, CL1523.Contig9_All, CL1727.Contig2_All, CL1816.Contig1_All, CL1816.Contig2_All, CL1816.Contig3_All, CL1816.Contig4_All, CL1816.Contig5_All, CL1959.Contig1_All, CL2491.Contig1_All…
71	Pentose phosphate pathway	CL1282.Contig1_All, CL1430.Contig1_All, CL1597.Contig2_All, CL2114.Contig1_All, CL2235.Contig1_All, CL2235.Contig2_All, CL2235.Contig3_All, CL25.Contig1_All, CL25.Contig2_All, CL25.Contig3_All, CL25.Contig6_All, CL25.Contig7_All, CL25.Contig8_All, CL2808.Contig1_All, CL2808.Contig2_All, CL2889.Contig3_All, CL2971.Contig2_All, CL3225.Contig3_All, CL3225.Contig4_All, CL3507.Contig1_All, CL3603.Cont…
72	Porphyrin and chlorophyll metabolism	CL1277.Contig1_All, CL1277.Contig2_All, CL1432.Contig1_All, CL166.Contig1_All, CL166.Contig2_All, CL2449.Contig2_All, CL2713.Contig1_All, CL2713.Contig2_All, CL2882.Contig1_All, CL2882.Contig2_All, CL3102.Contig1_All, CL3102.Contig2_All, CL3865.Contig2_All, CL4418.Contig1_All, CL4418.Contig2_All, CL4418.Contig3_All, CL4639.Contig1_All, CL4639.Contig2_All, CL4814.Contig2_All, CL4843.Contig1_All, C…
73	Citrate cycle (TCA cycle)	CL1550.Contig1_All, CL1550.Contig2_All, CL1955.Contig3_All, CL1955.Contig4_All, CL1955.Contig6_All, CL1955.Contig7_All, CL2156.Contig1_All, CL2156.Contig2_All, CL263.Contig2_All, CL263.Contig3_All, CL2815.Contig1_All, CL2951.Contig1_All, CL2951.Contig2_All, CL3173.Contig2_All, CL3478.Contig1_All, CL3478.Contig2_All, CL4120.Contig1_All, CL4120.Contig2_All, CL4248.Contig1_All, CL4248.Contig2_All, C…
74	alpha-Linolenic acid metabolism	CL1030.Contig1_All, CL1030.Contig2_All, CL2258.Contig1_All, CL2258.Contig2_All, CL2258.Contig3_All, CL2258.Contig4_All, CL319.Contig1_All, CL319.Contig3_All, CL319.Contig4_All, CL319.Contig5_All, CL319.Contig7_All, CL3296.Contig1_All, CL3296.Contig2_All, CL3331.Contig1_All, CL335.Contig1_All, CL3377.Contig1_All, CL3377.Contig2_All, CL3810.Contig1_All, CL3810.Contig2_All, CL3810.Contig3_All, CL606…
75	Proteasome	CL1261.Contig1_All, CL1261.Contig2_All, CL1936.Contig1_All, CL1936.Contig2_All, CL2000.Contig1_All, CL2411.Contig1_All, CL2411.Contig2_All, CL2427.Contig1_All, CL2656.Contig1_All, CL2656.Contig2_All, CL2846.Contig1_All, CL2846.Contig2_All, CL307.Contig3_All, CL307.Contig4_All, CL3228.Contig1_All, CL3228.Contig2_All, CL3673.Contig3_All, CL3673.Contig4_All, CL4210.Contig2_All, CL5102.Contig1_All, C…
76	Regulation of autophagy	CL1114.Contig6_All, CL1159.Contig1_All, CL1379.Contig1_All, CL1379.Contig2_All, CL1558.Contig3_All, CL2001.Contig1_All, CL2001.Contig2_All, CL2100.Contig2_All, CL2297.Contig1_All, CL2960.Contig1_All, CL3328.Contig1_All, CL3328.Contig2_All, CL3328.Contig3_All, CL3660.Contig1_All, CL3660.Contig2_All, CL3694.Contig1_All, CL3694.Contig2_All, CL4063.Contig1_All, CL4129.Contig1_All, CL4129.Contig2_All,…
77	Phenylalanine, tyrosine and tryptophan biosynthesis	CL1534.Contig1_All, CL1534.Contig2_All, CL1534.Contig3_All, CL2512.Contig1_All, CL2512.Contig2_All, CL2623.Contig1_All, CL2623.Contig2_All, CL2623.Contig3_All, CL2795.Contig1_All, CL2795.Contig2_All, CL2795.Contig3_All, CL2795.Contig4_All, CL2795.Contig5_All, CL3033.Contig1_All, CL3033.Contig2_All, CL3033.Contig3_All, CL3033.Contig4_All, CL3033.Contig5_All, CL3399.Contig1_All, CL3399.Contig2_All,…
78	Protein export	CL1433.Contig1_All, CL1587.Contig1_All, CL187.Contig2_All, CL1942.Contig1_All, CL1942.Contig2_All, CL238.Contig1_All, CL238.Contig2_All, CL238.Contig3_All, CL2770.Contig1_All, CL2770.Contig2_All, CL3140.Contig2_All, CL3557.Contig1_All, CL3557.Contig2_All, CL3878.Contig1_All, CL3878.Contig2_All, CL4023.Contig2_All, CL4195.Contig1_All, CL4195.Contig2_All, CL4655.Contig1_All, CL4655.Contig2_All, CL5…
79	N-Glycan biosynthesis	CL1351.Contig1_All, CL2018.Contig1_All, CL2018.Contig2_All, CL221.Contig1_All, CL2239.Contig1_All, CL2884.Contig2_All, CL2884.Contig4_All, CL3201.Contig1_All, CL3201.Contig2_All, CL3201.Contig3_All, CL3201.Contig4_All, CL3312.Contig1_All, CL3312.Contig2_All, CL3753.Contig1_All, CL3753.Contig2_All, CL3753.Contig3_All, CL399.Contig3_All, CL399.Contig6_All, CL4000.Contig1_All, CL4496.Contig1_All, CL…
80	Fatty acid biosynthesis	CL2830.Contig1_All, CL2830.Contig2_All, CL2830.Contig3_All, CL2941.Contig1_All, CL2941.Contig2_All, CL4326.Contig1_All, CL4326.Contig2_All, CL4467.Contig1_All, CL4467.Contig2_All, CL4811.Contig1_All, CL4886.Contig1_All, CL5055.Contig1_All, CL5195.Contig1_All, CL5195.Contig2_All, CL564.Contig10_All, CL564.Contig11_All, CL564.Contig12_All, CL564.Contig14_All, CL564.Contig7_All, CL564.Contig8_All, C…
81	Diterpenoid biosynthesis	CL1337.Contig1_All, CL1356.Contig2_All, CL1356.Contig4_All, CL1772.Contig1_All, CL1772.Contig2_All, CL1827.Contig2_All, CL234.Contig1_All, CL234.Contig2_All, CL2643.Contig1_All, CL2643.Contig2_All, CL2643.Contig3_All, CL292.Contig1_All, CL292.Contig2_All, CL292.Contig3_All, CL4132.Contig1_All, CL4488.Contig2_All, CL4488.Contig3_All, CL5089.Contig1_All, CL5089.Contig2_All, CL5402.Contig1_All, CL54…
82	Biosynthesis of unsaturated fatty acids	CL1312.Contig10_All, CL192.Contig2_All, CL2107.Contig1_All, CL2340.Contig1_All, CL2340.Contig2_All, CL2340.Contig3_All, CL2830.Contig1_All, CL2830.Contig2_All, CL2830.Contig3_All, CL3615.Contig1_All, CL3810.Contig1_All, CL3810.Contig2_All, CL3810.Contig3_All, CL4467.Contig1_All, CL4467.Contig2_All, CL4624.Contig1_All, CL4624.Contig2_All, CL4886.Contig1_All, CL5055.Contig1_All, CL5140.Contig1_All,…
83	Lysine degradation	CL1573.Contig1_All, CL1573.Contig2_All, CL1573.Contig3_All, CL2476.Contig1_All, CL2476.Contig2_All, CL2850.Contig1_All, CL2850.Contig2_All, CL2978.Contig1_All, CL2978.Contig2_All, CL2978.Contig3_All, CL2978.Contig4_All, CL3589.Contig1_All, CL3589.Contig2_All, CL3589.Contig3_All, CL4647.Contig1_All, CL4706.Contig2_All, CL4801.Contig1_All, CL5421.Contig1_All, CL5421.Contig2_All, CL5787.Contig1_All,…
84	SNARE interactions in vesicular transport	CL1122.Contig1_All, CL163.Contig3_All, CL163.Contig4_All, CL1755.Contig1_All, CL1755.Contig2_All, CL287.Contig1_All, CL287.Contig2_All, CL3089.Contig3_All, CL3260.Contig1_All, CL3260.Contig2_All, CL3975.Contig1_All, CL3975.Contig2_All, CL4150.Contig1_All, CL4150.Contig2_All, CL5021.Contig2_All, CL5165.Contig1_All, CL5165.Contig2_All, CL5165.Contig3_All, CL5182.Contig1_All, CL5182.Contig2_All, CL5…
85	Natural killer cell mediated cytotoxicity	CL1875.Contig1_All, CL1875.Contig2_All, CL2527.Contig1_All, CL2527.Contig2_All, CL283.Contig1_All, CL283.Contig2_All, CL283.Contig3_All, CL283.Contig4_All, CL283.Contig5_All, CL283.Contig6_All, CL308.Contig1_All, CL308.Contig2_All, CL3094.Contig1_All, CL3361.Contig1_All, CL3862.Contig1_All, CL4126.Contig1_All, CL4126.Contig2_All, CL4611.Contig1_All, CL4611.Contig2_All, CL4808.Contig1_All, CL4808.…
86	Sphingolipid metabolism	CL197.Contig1_All, CL197.Contig2_All, CL197.Contig3_All, CL197.Contig4_All, CL2744.Contig1_All, CL2744.Contig2_All, CL2755.Contig1_All, CL277.Contig1_All, CL291.Contig1_All, CL3420.Contig1_All, CL3420.Contig2_All, CL3539.Contig1_All, CL359.Contig1_All, CL4759.Contig1_All, CL4759.Contig2_All, CL4839.Contig1_All, CL4839.Contig2_All, CL521.Contig1_All, CL521.Contig2_All, CL521.Contig3_All, CL5286.Co…
87	Steroid biosynthesis	CL1541.Contig1_All, CL1541.Contig2_All, CL1829.Contig1_All, CL1829.Contig2_All, CL3153.Contig1_All, CL3153.Contig2_All, CL3153.Contig3_All, CL3377.Contig1_All, CL3377.Contig2_All, CL3480.Contig1_All, CL3480.Contig2_All, CL3859.Contig1_All, CL4223.Contig1_All, CL4223.Contig2_All, CL4335.Contig1_All, CL4400.Contig1_All, CL4400.Contig3_All, CL4533.Contig1_All, CL4533.Contig2_All, CL518.Contig1_All, …
88	Butanoate metabolism	CL1432.Contig1_All, CL1816.Contig1_All, CL1816.Contig2_All, CL1816.Contig3_All, CL1816.Contig4_All, CL1816.Contig5_All, CL2476.Contig1_All, CL2476.Contig2_All, CL2521.Contig2_All, CL3478.Contig1_All, CL3478.Contig2_All, CL3746.Contig1_All, CL4248.Contig1_All, CL4248.Contig2_All, CL4814.Contig2_All, CL4845.Contig2_All, CL5470.Contig2_All, CL623.Contig1_All, CL623.Contig2_All, Unigene11840_All, Uni…
89	Isoquinoline alkaloid biosynthesis	CL1420.Contig1_All, CL1420.Contig2_All, CL2343.Contig1_All, CL2512.Contig1_All, CL2512.Contig2_All, CL2623.Contig1_All, CL2623.Contig2_All, CL2623.Contig3_All, CL2637.Contig1_All, CL2637.Contig2_All, CL2637.Contig3_All, CL2637.Contig4_All, CL2637.Contig5_All, CL3442.Contig1_All, CL3891.Contig1_All, CL4238.Contig1_All, CL4238.Contig2_All, CL4238.Contig3_All, CL4413.Contig1_All, CL4413.Contig2_All,…
90	Tropane, piperidine and pyridine alkaloid biosynthesis	CL2512.Contig1_All, CL2512.Contig2_All, CL2623.Contig1_All, CL2623.Contig2_All, CL2623.Contig3_All, CL2637.Contig1_All, CL2637.Contig2_All, CL2637.Contig3_All, CL2637.Contig4_All, CL2637.Contig5_All, CL3538.Contig2_All, CL4238.Contig1_All, CL4238.Contig2_All, CL4238.Contig3_All, CL4413.Contig1_All, CL4413.Contig2_All, CL4696.Contig1_All, CL4696.Contig2_All, CL6034.Contig1_All, CL664.Contig1_All, …
91	Isoflavonoid biosynthesis	CL1827.Contig1_All, CL2022.Contig1_All, CL292.Contig2_All, CL292.Contig3_All, CL3205.Contig1_All, CL3205.Contig2_All, CL3205.Contig3_All, CL3205.Contig4_All, CL4681.Contig2_All, CL5315.Contig1_All, CL5369.Contig1_All, CL5369.Contig2_All, CL5521.Contig1_All, CL5521.Contig2_All, CL5894.Contig2_All, CL816.Contig3_All, Unigene10153_All, Unigene11229_All, Unigene11758_All, Unigene12260_All, Unigene146…
92	Sulfur metabolism	CL1198.Contig1_All, CL1205.Contig1_All, CL1205.Contig2_All, CL1334.Contig1_All, CL1334.Contig2_All, CL1334.Contig3_All, CL1334.Contig4_All, CL3253.Contig1_All, CL3253.Contig2_All, CL3295.Contig1_All, CL3295.Contig2_All, CL3295.Contig3_All, CL4465.Contig1_All, CL4465.Contig2_All, CL5885.Contig1_All, Unigene1051_All, Unigene12607_All, Unigene14388_All, Unigene14446_All, Unigene15977_All, Unigene169…
93	Histidine metabolism	CL1420.Contig2_All, CL2257.Contig1_All, CL2257.Contig2_All, CL2257.Contig3_All, CL2257.Contig4_All, CL2850.Contig1_All, CL2850.Contig2_All, CL3236.Contig1_All, CL3236.Contig2_All, CL4801.Contig1_All, CL5421.Contig1_All, CL5421.Contig2_All, CL5429.Contig1_All, CL5429.Contig2_All, CL5983.Contig1_All, CL5983.Contig2_All, CL878.Contig1_All, CL878.Contig2_All, CL995.Contig1_All, Unigene1038_All, Unige…
94	Linoleic acid metabolism	CL1432.Contig1_All, CL2258.Contig1_All, CL2258.Contig2_All, CL2258.Contig3_All, CL2258.Contig4_All, CL319.Contig1_All, CL319.Contig3_All, CL319.Contig4_All, CL319.Contig5_All, CL319.Contig7_All, CL335.Contig1_All, CL3377.Contig1_All, CL3377.Contig2_All, CL3466.Contig2_All, CL3466.Contig3_All, CL3466.Contig4_All, CL3466.Contig5_All, CL4814.Contig2_All, CL5470.Contig2_All, CL6061.Contig1_All, CL606…
95	Fatty acid elongation	CL192.Contig2_All, CL2061.Contig1_All, CL2061.Contig2_All, CL2061.Contig3_All, CL2107.Contig1_All, CL3984.Contig1_All, CL3984.Contig2_All, CL4624.Contig1_All, CL4624.Contig2_All, Unigene11944_All, Unigene1198_All, Unigene14973_All, Unigene18837_All, Unigene19055_All, Unigene19705_All, Unigene20795_All, Unigene21037_All, Unigene2130_All, Unigene22884_All, Unigene23112_All, Unigene23131_All, Unigen…
96	Valine, leucine and isoleucine biosynthesis	CL1545.Contig1_All, CL1545.Contig2_All, CL1545.Contig3_All, CL2728.Contig1_All, CL2915.Contig1_All, CL3478.Contig1_All, CL3478.Contig2_All, CL4248.Contig1_All, CL4248.Contig2_All, CL4845.Contig2_All, CL807.Contig1_All, CL807.Contig2_All, CL888.Contig1_All, CL888.Contig2_All, CL888.Contig3_All, Unigene10090_All, Unigene11782_All, Unigene11843_All, Unigene12056_All, Unigene12081_All, Unigene13260_A…
97	Glycosaminoglycan degradation	CL1402.Contig2_All, CL197.Contig1_All, CL197.Contig2_All, CL197.Contig3_All, CL197.Contig4_All, CL2002.Contig1_All, CL2002.Contig2_All, CL2744.Contig1_All, CL2744.Contig2_All, CL3947.Contig1_All, CL521.Contig1_All, CL521.Contig2_All, CL521.Contig3_All, Unigene11634_All, Unigene13646_All, Unigene14118_All, Unigene14119_All, Unigene14284_All, Unigene14471_All, Unigene15470_All, Unigene17058_All, Un…
98	Non-homologous end-joining	CL1760.Contig1_All, CL2739.Contig2_All, CL831.Contig3_All, CL876.Contig3_All, Unigene10418_All, Unigene11508_All, Unigene12167_All, Unigene13091_All, Unigene14204_All, Unigene14292_All, Unigene1442_All, Unigene14577_All, Unigene15327_All, Unigene15328_All, Unigene16876_All, Unigene18107_All, Unigene18569_All, Unigene18782_All, Unigene19951_All, Unigene2104_All, Unigene2146_All, Unigene22015_All, …
99	One carbon pool by folate	CL4662.Contig1_All, CL4662.Contig2_All, CL5569.Contig1_All, CL5569.Contig2_All, CL5834.Contig1_All, CL5834.Contig2_All, CL6220.Contig1_All, CL926.Contig1_All, CL926.Contig2_All, Unigene1010_All, Unigene10124_All, Unigene10407_All, Unigene11766_All, Unigene12220_All, Unigene13697_All, Unigene16795_All, Unigene17970_All, Unigene18388_All, Unigene19595_All, Unigene19808_All, Unigene21102_All, Unigen…
100	Brassinosteroid biosynthesis	CL1015.Contig1_All, CL102.Contig2_All, CL133.Contig2_All, CL3118.Contig1_All, CL3118.Contig2_All, CL3118.Contig3_All, CL3748.Contig1_All, CL3748.Contig2_All, Unigene10197_All, Unigene11557_All, Unigene14378_All, Unigene14973_All, Unigene16422_All, Unigene22542_All, Unigene22670_All, Unigene23843_All, Unigene24199_All, Unigene24968_All, Unigene25345_All, Unigene26222_All, Unigene27076_All, Unigene…
101	Pantothenate and CoA biosynthesis	CL1545.Contig1_All, CL1545.Contig2_All, CL1545.Contig3_All, CL2728.Contig1_All, CL3691.Contig1_All, CL3691.Contig2_All, CL482.Contig4_All, CL4845.Contig2_All, CL807.Contig1_All, CL807.Contig2_All, Unigene10119_All, Unigene10610_All, Unigene1078_All, Unigene12081_All, Unigene12211_All, Unigene14465_All, Unigene14602_All, Unigene1462_All, Unigene17163_All, Unigene18649_All, Unigene20466_All, Unigen…
102	Folate biosynthesis	CL4286.Contig1_All, CL4286.Contig2_All, CL4286.Contig3_All, CL4575.Contig1_All, CL4575.Contig2_All, CL4575.Contig3_All, CL4946.Contig1_All, CL4946.Contig2_All, CL4946.Contig3_All, CL509.Contig1_All, CL509.Contig2_All, Unigene1000_All, Unigene10325_All, Unigene10407_All, Unigene12779_All, Unigene15704_All, Unigene1631_All, Unigene18388_All, Unigene1852_All, Unigene19725_All, Unigene19856_All, Unig…
103	Glucosinolate biosynthesis	CL1545.Contig1_All, CL1545.Contig2_All, CL1545.Contig3_All, CL2355.Contig2_All, CL2728.Contig1_All, CL3088.Contig1_All, CL4066.Contig1_All, CL4066.Contig2_All, CL5504.Contig1_All, CL5746.Contig1_All, CL619.Contig1_All, CL619.Contig3_All, Unigene14013_All, Unigene14024_All, Unigene16127_All, Unigene16725_All, Unigene17799_All, Unigene18806_All, Unigene19467_All, Unigene19583_All, Unigene20720_All,…
104	Arachidonic acid metabolism	CL1802.Contig1_All, CL1802.Contig2_All, CL1855.Contig1_All, CL1855.Contig2_All, CL3377.Contig1_All, CL3377.Contig2_All, CL4593.Contig1_All, CL4593.Contig2_All, CL862.Contig4_All, Unigene10321_All, Unigene104_All, Unigene105_All, Unigene11500_All, Unigene11526_All, Unigene11954_All, Unigene13070_All, Unigene14829_All, Unigene15601_All, Unigene17320_All, Unigene20294_All, Unigene20325_All, Unigene2…
105	Benzoxazinoid biosynthesis	CL1337.Contig1_All, CL1337.Contig2_All, CL234.Contig1_All, CL234.Contig2_All, CL3313.Contig1_All, CL3313.Contig2_All, CL3313.Contig3_All, CL3635.Contig1_All, CL3809.Contig1_All, CL3809.Contig2_All, CL4387.Contig1_All, CL4387.Contig2_All, CL88.Contig1_All, Unigene11574_All, Unigene11771_All, Unigene11772_All, Unigene11908_All, Unigene12204_All, Unigene12874_All, Unigene13196_All, Unigene13358_All,…
106	Riboflavin metabolism	CL1451.Contig4_All, CL2797.Contig4_All, CL3460.Contig2_All, CL3578.Contig1_All, CL3578.Contig2_All, CL4310.Contig1_All, CL4310.Contig2_All, CL4310.Contig3_All, CL4474.Contig1_All, CL4474.Contig2_All, CL4674.Contig2_All, CL896.Contig1_All, CL896.Contig2_All, CL896.Contig3_All, CL896.Contig4_All, Unigene11802_All, Unigene11899_All, Unigene11914_All, Unigene1813_All, Unigene19881_All, Unigene22806_A…
107	Selenocompound metabolism	CL1233.Contig1_All, CL1244.Contig2_All, CL2268.Contig1_All, CL2268.Contig2_All, CL2302.Contig1_All, CL2302.Contig2_All, CL2302.Contig3_All, CL3052.Contig1_All, CL3052.Contig2_All, CL3295.Contig1_All, CL3295.Contig2_All, CL3295.Contig3_All, CL3535.Contig1_All, CL3535.Contig2_All, CL6005.Contig1_All, CL6005.Contig2_All, Unigene14446_All, Unigene17264_All, Unigene21128_All, Unigene21627_All, Unigene…
108	Vitamin B6 metabolism	CL1157.Contig1_All, CL1157.Contig2_All, CL1157.Contig3_All, CL1157.Contig4_All, CL1157.Contig5_All, CL6230.Contig1_All, CL6230.Contig2_All, Unigene11088_All, Unigene11834_All, Unigene12416_All, Unigene1330_All, Unigene13423_All, Unigene14483_All, Unigene14711_All, Unigene15060_All, Unigene15870_All, Unigene17230_All, Unigene17231_All, Unigene17232_All, Unigene18094_All, Unigene18105_All, Unigene2…
109	Nicotinate and nicotinamide metabolism	CL21.Contig1_All, CL21.Contig2_All, CL21.Contig3_All, CL21.Contig4_All, CL21.Contig5_All, CL21.Contig6_All, CL21.Contig7_All, CL2362.Contig1_All, CL2407.Contig1_All, CL2407.Contig2_All, CL2407.Contig3_All, CL2407.Contig4_All, CL3802.Contig1_All, CL3802.Contig2_All, CL3802.Contig3_All, CL3867.Contig2_All, CL5245.Contig1_All, CL5914.Contig1_All, CL5914.Contig2_All, Unigene14241_All, Unigene18239_Al…
110	Circadian rhythm - mammal	CL1234.Contig3_All, CL2124.Contig1_All, CL2124.Contig2_All, CL2124.Contig3_All, CL2955.Contig1_All, CL2955.Contig2_All, CL3011.Contig1_All, CL3011.Contig2_All, CL4256.Contig2_All, CL5535.Contig1_All, CL5535.Contig2_All, CL5535.Contig3_All, Unigene11701_All, Unigene11704_All, Unigene11743_All, Unigene13535_All, Unigene14434_All, Unigene14728_All, Unigene15205_All, Unigene16262_All, Unigene19990_Al…
111	Other types of O-glycan biosynthesis	CL180.Contig1_All, CL2401.Contig3_All, CL3437.Contig1_All, Unigene14575_All, Unigene16921_All, Unigene19817_All, Unigene21458_All, Unigene22602_All, Unigene22744_All, Unigene22815_All, Unigene23419_All, Unigene25628_All, Unigene2712_All, Unigene3032_All, Unigene3193_All, Unigene3392_All, Unigene35294_All, Unigene4327_All, Unigene5888_All, Unigene6141_All, Unigene8523_All, Unigene8524_All, Unigene…
112	Lysine biosynthesis	CL4231.Contig1_All, CL4231.Contig2_All, CL447.Contig1_All, CL447.Contig2_All, CL5191.Contig4_All, CL5421.Contig1_All, CL5421.Contig2_All, CL5640.Contig1_All, CL5640.Contig2_All, Unigene11638_All, Unigene13176_All, Unigene17964_All, Unigene18189_All, Unigene18733_All, Unigene18805_All, Unigene18992_All, Unigene20363_All, Unigene22643_All, Unigene24901_All, Unigene3554_All, Unigene4102_All, Unigene…
113	Photosynthesis - antenna proteins	CL1119.Contig1_All, CL1119.Contig2_All, CL1119.Contig3_All, CL2946.Contig1_All, CL2946.Contig2_All, CL484.Contig1_All, CL484.Contig2_All, CL484.Contig3_All, CL484.Contig4_All, CL484.Contig6_All, CL484.Contig7_All, Unigene14430_All, Unigene15107_All, Unigene17747_All, Unigene20651_All, Unigene21009_All, Unigene24576_All, Unigene25447_All, Unigene4349_All, Unigene4581_All, Unigene6999_All, Unigene7…
114	Glycosphingolipid biosynthesis - ganglio series	CL197.Contig1_All, CL197.Contig2_All, CL197.Contig3_All, CL197.Contig4_All, CL2744.Contig1_All, CL2744.Contig2_All, CL521.Contig1_All, CL521.Contig2_All, CL521.Contig3_All, Unigene11634_All, Unigene13646_All, Unigene14118_All, Unigene14119_All, Unigene15470_All, Unigene17279_All, Unigene17639_All, Unigene208_All, Unigene21334_All, Unigene22808_All, Unigene27932_All, Unigene29507_All, Unigene438_A…
115	Sulfur relay system	CL1233.Contig1_All, CL1233.Contig2_All, CL227.Contig1_All, CL4608.Contig1_All, CL4608.Contig2_All, CL509.Contig1_All, CL509.Contig2_All, CL5333.Contig1_All, CL5333.Contig2_All, CL569.Contig1_All, CL569.Contig2_All, CL746.Contig1_All, CL746.Contig2_All, CL746.Contig3_All, CL746.Contig4_All, Unigene12147_All, Unigene17409_All, Unigene1861_All, Unigene23960_All, Unigene24757_All, Unigene451_All, Uni…
116	Indole alkaloid biosynthesis	CL1695.Contig1_All, CL271.Contig1_All, CL271.Contig2_All, CL3102.Contig1_All, CL3102.Contig2_All, CL4418.Contig1_All, CL4418.Contig2_All, CL4418.Contig3_All, CL4954.Contig1_All, CL4954.Contig2_All, CL725.Contig1_All, CL725.Contig2_All, Unigene10636_All, Unigene11961_All, Unigene12088_All, Unigene25794_All, Unigene29466_All, Unigene3191_All, Unigene462_All, Unigene781_All, Unigene9217_All
117	Thiamine metabolism	CL1233.Contig1_All, CL1233.Contig2_All, CL3232.Contig1_All, CL3232.Contig2_All, CL4439.Contig1_All, CL4439.Contig2_All, CL746.Contig1_All, CL746.Contig2_All, CL746.Contig3_All, CL746.Contig4_All, Unigene12286_All, Unigene1389_All, Unigene1431_All, Unigene20564_All, Unigene23002_All, Unigene4679_All, Unigene525_All, Unigene5936_All, Unigene5937_All, Unigene7199_All
118	Taurine and hypotaurine metabolism	CL1196.Contig1_All, CL1802.Contig1_All, CL1802.Contig2_All, CL1816.Contig1_All, CL1816.Contig2_All, CL1816.Contig3_All, CL1816.Contig4_All, CL1816.Contig5_All, CL862.Contig4_All, Unigene10321_All, Unigene104_All, Unigene105_All, Unigene12877_All, Unigene14459_All, Unigene25679_All, Unigene33581_All
119	Sesquiterpenoid and triterpenoid biosynthesis	CL1596.Contig2_All, CL3353.Contig3_All, CL4819.Contig1_All, CL4819.Contig2_All, CL5402.Contig1_All, CL5402.Contig3_All, Unigene14347_All, Unigene17541_All, Unigene19985_All, Unigene22702_All, Unigene27207_All, Unigene30777_All, Unigene32534_All, Unigene32954_All, Unigene8982_All
120	Synthesis and degradation of ketone bodies	CL2476.Contig1_All, CL2476.Contig2_All, CL2521.Contig2_All, CL3746.Contig1_All, CL623.Contig1_All, CL623.Contig2_All, Unigene11840_All, Unigene14740_All, Unigene17308_All, Unigene22344_All, Unigene22347_All, Unigene25922_All, Unigene5641_All, Unigene9132_All
121	Lipoic acid metabolism	CL1086.Contig1_All, CL1086.Contig2_All, CL1086.Contig3_All, CL1515.Contig1_All, CL1515.Contig2_All, CL1680.Contig1_All, CL1680.Contig2_All, CL5473.Contig1_All, CL5473.Contig2_All, Unigene11947_All, Unigene20531_All
122	C5-Branched dibasic acid metabolism	CL4845.Contig2_All, CL888.Contig1_All, CL888.Contig2_All, CL888.Contig3_All, Unigene10090_All, Unigene11843_All, Unigene12081_All, Unigene14725_All, Unigene25723_All, Unigene4130_All
123	Monoterpenoid biosynthesis	CL1596.Contig1_All, CL1596.Contig2_All, CL1596.Contig3_All, CL1855.Contig1_All, CL1855.Contig2_All, CL2315.Contig1_All, CL2315.Contig2_All, CL2315.Contig3_All, Unigene19889_All, Unigene22807_All
124	Glycosphingolipid biosynthesis - globo series	CL2755.Contig1_All, CL291.Contig1_All, Unigene11516_All, Unigene14683_All, Unigene17279_All, Unigene17639_All, Unigene25429_All, Unigene438_All
125	Betalain biosynthesis	CL1420.Contig2_All, CL2796.Contig1_All, CL2796.Contig2_All, CL2796.Contig3_All, Unigene17943_All, Unigene24096_All, Unigene2513_All
126	Caffeine metabolism	CL4546.Contig1_All, CL4546.Contig2_All, Unigene24231_All, Unigene4683_All, Unigene9406_All
127	Biotin metabolism	CL5591.Contig1_All, Unigene23886_All, Unigene28798_All, Unigene3548_All, Unigene845_All
128	Anthocyanin biosynthesis	Unigene15098_All, Unigene23528_All, Unigene23663_All, Unigene31763_All
