# Supplementary material for: Transcriptomic profiling of the salt-stress response in the halophyte Halogeton glomeratus
Source: BMC Genomics. 2015 Mar 11;16(1):169. doi: 10.1186/s12864-015-1373-z (PMC4363069; doi:10.1186/s12864-015-1373-z)
Supplement: Additional file 4: Table S4. — KEGG analysis of differentially expressed genes between 6 and 0 h (level 1 and level 2). [file 12864_2015_1373_MOESM4_ESM.xls]

## Sheet: KEGG
Additional file 4: Table S4. KEGG analysis of differentially expressed genes between 6 h and 0 h
#	Pathway	0h-vs-6h (1040)	All-Unigene (17410)	Pvalue	Qvalue	Pathway ID	Level 1	Level 2
1	Metabolic pathways	364	4422	7.80942e-13	8.98083e-11	ko01100	Metabolism	Global map
2	Ribosome	61	427	1.85801e-10	1.06836e-08	ko03010	Genetic Information Processing	Translation
3	Glycerophospholipid metabolism	83	706	2.08808e-09	7.36492e-08	ko00564	Metabolism	Lipid metabolism
4	Endocytosis	84	721	2.56171e-09	7.36492e-08	ko04144	Cellular Processes	Transport and catabolism
5	Ether lipid metabolism	71	575	4.16733e-09	9.58486e-08	ko00565	Metabolism	Lipid metabolism
6	Starch and sucrose metabolism	54	467	2.41502e-06	4.6288e-05	ko00500	Metabolism	Carbohydrate metabolism
7	Photosynthesis - antenna proteins	9	25	7.99839e-06	0.000131402	ko00196	Metabolism	Energy metabolism
8	Cutin, suberine and wax biosynthesis	21	122	1.03943e-05	0.000149419	ko00073	Metabolism	Lipid metabolism
9	Flavone and flavonol biosynthesis	19	105	1.29788e-05	0.000165841	ko00944	Metabolism	Biosynthesis of other secondary metabolites
10	Biosynthesis of secondary metabolites	174	2160	1.65885e-05	0.000190768	ko01110	Metabolism	Global map
11	Phenylpropanoid biosynthesis	37	318	7.98559e-05	0.000834857	ko00940	Metabolism	Biosynthesis of other secondary metabolites
12	Circadian rhythm - plant	23	166	0.000140203	0.00134361	ko04712	Organismal Systems	Environmental adaptation
13	Ascorbate and aldarate metabolism	17	109	0.00024558	0.00202715	ko00053	Metabolism	Carbohydrate metabolism
14	Zeatin biosynthesis	20	140	0.000246784	0.00202715	ko00908	Metabolism	Metabolism of terpenoids and polyketides
15	Phagosome	26	213	0.000421423	0.00323091	ko04145	Cellular Processes	Transport and catabolism
16	Flavonoid biosynthesis	23	182	0.000543206	0.00390429	ko00941	Metabolism	Biosynthesis of other secondary metabolites
17	RNA polymerase	31	285	0.000925812	0.00626284	ko03020	Genetic Information Processing	Transcription
18	Oxidative phosphorylation	30	281	0.00149046	0.0095224	ko00190	Metabolism	Energy metabolism
19	Cyanoamino acid metabolism	16	121	0.0022631	0.0136977	ko00460	Metabolism	Metabolism of other amino acids
20	Carotenoid biosynthesis	17	138	0.00357522	0.0205575	ko00906	Metabolism	Metabolism of terpenoids and polyketides
21	Stilbenoid, diarylheptanoid and gingerol biosynthesis	21	189	0.00452337	0.0238265	ko00945	Metabolism	Biosynthesis of other secondary metabolites
22	Other glycan degradation	14	107	0.00455811	0.0238265	ko00511	Metabolism	Glycan biosynthesis and metabolism
23	RNA transport	61	732	0.00522538	0.0261269	ko03013	Genetic Information Processing	Translation
24	Galactose metabolism	15	121	0.00565083	0.0270769	ko00052	Metabolism	Carbohydrate metabolism
25	mRNA surveillance pathway	32	335	0.00597991	0.0275076	ko03015	Genetic Information Processing	Translation
26	Pentose and glucuronate interconversions	26	267	0.0097842	0.0427207	ko00040	Metabolism	Carbohydrate metabolism
27	Tryptophan metabolism	12	94	0.0100301	0.0427207	ko00380	Metabolism	Amino acid metabolism
28	Glycosphingolipid biosynthesis - ganglio series	5	24	0.0123657	0.0507876	ko00604	Metabolism	Glycan biosynthesis and metabolism
29	Glucosinolate biosynthesis	6	36	0.0187081	0.0741247	ko00966	Metabolism	Biosynthesis of other secondary metabolites
30	Purine metabolism	40	478	0.0197024	0.0741247	ko00230	Metabolism	Nucleotide metabolism
31	Pyrimidine metabolism	37	436	0.0199814	0.0741247	ko00240	Metabolism	Nucleotide metabolism
32	Glyoxylate and dicarboxylate metabolism	12	105	0.0226512	0.0814028	ko00630	Metabolism	Carbohydrate metabolism
33	Selenocompound metabolism	5	31	0.0350857	0.122269	ko00450	Metabolism	Metabolism of other amino acids
34	Limonene and pinene degradation	16	165	0.0381886	0.129167	ko00903	Metabolism	Metabolism of terpenoids and polyketides
35	Glycosaminoglycan degradation	5	37	0.0673481	0.221287	ko00531	Metabolism	Glycan biosynthesis and metabolism
36	Diterpenoid biosynthesis	7	64	0.0862927	0.275657	ko00904	Metabolism	Metabolism of terpenoids and polyketides
37	Amino sugar and nucleotide sugar metabolism	16	187	0.0941417	0.292602	ko00520	Metabolism	Carbohydrate metabolism
38	Linoleic acid metabolism	5	42	0.103504	0.313236	ko00591	Metabolism	Lipid metabolism
39	Thiamine metabolism	3	20	0.113732	0.333287	ko00730	Metabolism	Metabolism of cofactors and vitamins
40	Sphingolipid metabolism	6	56	0.115926	0.333287	ko00600	Metabolism	Lipid metabolism
41	Benzoxazinoid biosynthesis	4	33	0.131774	0.369611	ko00402	Metabolism	Biosynthesis of other secondary metabolites
42	Tropane, piperidine and pyridine alkaloid biosynthesis	5	49	0.166825	0.456782	ko00960	Metabolism	Biosynthesis of other secondary metabolites
43	One carbon pool by folate	4	37	0.177534	0.474799	ko00670	Metabolism	Metabolism of cofactors and vitamins
44	Valine, leucine and isoleucine biosynthesis	4	40	0.214848	0.548014	ko00290	Metabolism	Amino acid metabolism
45	Anthocyanin biosynthesis	1	4	0.21839	0.548014	ko00942	Metabolism	Biosynthesis of other secondary metabolites
46	Cysteine and methionine metabolism	11	141	0.222041	0.548014	ko00270	Metabolism	Amino acid metabolism
47	Protein processing in endoplasmic reticulum	29	418	0.226304	0.548014	ko04141	Genetic Information Processing	Folding, sorting and degradation
48	Phenylalanine metabolism	11	142	0.228736	0.548014	ko00360	Metabolism	Amino acid metabolism
49	Glycine, serine and threonine metabolism	9	114	0.241204	0.566091	ko00260	Metabolism	Amino acid metabolism
50	Arginine and proline metabolism	9	116	0.256887	0.586259	ko00330	Metabolism	Amino acid metabolism
51	Regulation of autophagy	7	87	0.262966	0.586259	ko04140	Cellular Processes	Transport and catabolism
52	Caffeine metabolism	1	5	0.265091	0.586259	ko00232	Metabolism	Biosynthesis of other secondary metabolites
53	Plant hormone signal transduction	51	781	0.271749	0.589645	ko04075	Environmental Information Processing	Signal transduction
54	Isoflavonoid biosynthesis	4	46	0.294565	0.615295	ko00943	Metabolism	Biosynthesis of other secondary metabolites
55	Sulfur metabolism	4	46	0.294565	0.615295	ko00920	Metabolism	Energy metabolism
56	Lysine degradation	5	61	0.299622	0.615295	ko00310	Metabolism	Amino acid metabolism
57	Inositol phosphate metabolism	9	122	0.305695	0.616753	ko00562	Metabolism	Carbohydrate metabolism
58	Isoquinoline alkaloid biosynthesis	4	49	0.335803	0.665817	ko00950	Metabolism	Biosynthesis of other secondary metabolites
59	Folate biosynthesis	3	36	0.365196	0.699959	ko00790	Metabolism	Metabolism of cofactors and vitamins
60	Brassinosteroid biosynthesis	3	36	0.365196	0.699959	ko00905	Metabolism	Metabolism of terpenoids and polyketides
61	Fructose and mannose metabolism	8	114	0.371924	0.701168	ko00051	Metabolism	Carbohydrate metabolism
62	Fatty acid elongation	3	41	0.44677	0.811122	ko00062	Metabolism	Lipid metabolism
63	alpha-Linolenic acid metabolism	6	90	0.451886	0.811122	ko00592	Metabolism	Lipid metabolism
64	Monoterpenoid biosynthesis	1	10	0.459958	0.811122	ko00902	Metabolism	Metabolism of terpenoids and polyketides
65	C5-Branched dibasic acid metabolism	1	10	0.459958	0.811122	ko00660	Metabolism	Carbohydrate metabolism
66	Lysine biosynthesis	2	26	0.465514	0.811122	ko00300	Metabolism	Amino acid metabolism
67	Phosphatidylinositol signaling system	9	142	0.476765	0.818328	ko04070	Environmental Information Processing	Signal transduction
68	Histidine metabolism	3	44	0.49368	0.825469	ko00340	Metabolism	Amino acid metabolism
69	Nitrogen metabolism	13	211	0.495282	0.825469	ko00910	Metabolism	Energy metabolism
70	Carbon fixation in photosynthetic organisms	7	113	0.516353	0.848294	ko00710	Metabolism	Energy metabolism
71	Synthesis and degradation of ketone bodies	1	14	0.577959	0.936131	ko00072	Metabolism	Lipid metabolism
72	Valine, leucine and isoleucine degradation	7	121	0.58975	0.941961	ko00280	Metabolism	Amino acid metabolism
73	Peroxisome	9	158	0.606877	0.95558	ko04146	Cellular Processes	Transport and catabolism
74	Plant-pathogen interaction	53	915	0.614895	0.95558	ko04626	Organismal Systems	Environmental adaptation
75	Taurine and hypotaurine metabolism	1	16	0.626915	0.957781	ko00430	Metabolism	Metabolism of other amino acids
76	Citrate cycle (TCA cycle)	5	91	0.640034	0.957781	ko00020	Metabolism	Carbohydrate metabolism
77	Pantothenate and CoA biosynthesis	2	36	0.64235	0.957781	ko00770	Metabolism	Metabolism of cofactors and vitamins
78	Pentose phosphate pathway	5	92	0.649625	0.957781	ko00030	Metabolism	Carbohydrate metabolism
79	DNA replication	6	117	0.706607	0.999391	ko03030	Genetic Information Processing	Replication and repair
80	Phenylalanine, tyrosine and tryptophan biosynthesis	4	80	0.711542	0.999391	ko00400	Metabolism	Amino acid metabolism
81	Pyruvate metabolism	8	158	0.733969	0.999391	ko00620	Metabolism	Carbohydrate metabolism
82	Sulfur relay system	1	22	0.74229	0.999391	ko04122	Genetic Information Processing	Folding, sorting and degradation
83	Glycosylphosphatidylinositol(GPI)-anchor biosynthesis	5	105	0.759065	0.999391	ko00563	Metabolism	Glycan biosynthesis and metabolism
84	Glycerolipid metabolism	5	105	0.759065	0.999391	ko00561	Metabolism	Lipid metabolism
85	Porphyrin and chlorophyll metabolism	4	91	0.800367	0.999391	ko00860	Metabolism	Metabolism of cofactors and vitamins
86	Butanoate metabolism	2	50	0.808417	0.999391	ko00650	Metabolism	Carbohydrate metabolism
87	Protein export	3	72	0.812163	0.999391	ko03060	Genetic Information Processing	Folding, sorting and degradation
88	Nicotinate and nicotinamide metabolism	1	29	0.832659	0.999391	ko00760	Metabolism	Metabolism of cofactors and vitamins
89	Vitamin B6 metabolism	1	30	0.842672	0.999391	ko00750	Metabolism	Metabolism of cofactors and vitamins
90	Steroid biosynthesis	2	55	0.84859	0.999391	ko00100	Metabolism	Lipid metabolism
91	Natural killer cell mediated cytotoxicity	2	56	0.855643	0.999391	ko04650	Organismal Systems	Immune system
92	Glycolysis / Gluconeogenesis	11	244	0.868946	0.999391	ko00010	Metabolism	Carbohydrate metabolism
93	Propanoate metabolism	4	103	0.87058	0.999391	ko00640	Metabolism	Carbohydrate metabolism
94	Nucleotide excision repair	6	145	0.871052	0.999391	ko03420	Genetic Information Processing	Replication and repair
95	Ribosome biogenesis in eukaryotes	18	379	0.872265	0.999391	ko03008	Genetic Information Processing	Translation
96	Fatty acid metabolism	4	105	0.879942	0.999391	ko00071	Metabolism	Lipid metabolism
97	Biosynthesis of unsaturated fatty acids	2	62	0.892002	0.999391	ko01040	Metabolism	Lipid metabolism
98	RNA degradation	17	372	0.901189	0.999391	ko03018	Genetic Information Processing	Folding, sorting and degradation
99	Fatty acid biosynthesis	2	64	0.902096	0.999391	ko00061	Metabolism	Lipid metabolism
100	Glutathione metabolism	5	133	0.905043	0.999391	ko00480	Metabolism	Metabolism of other amino acids
101	beta-Alanine metabolism	3	92	0.918427	0.999391	ko00410	Metabolism	Metabolism of other amino acids
102	N-Glycan biosynthesis	2	70	0.927335	0.999391	ko00510	Metabolism	Glycan biosynthesis and metabolism
103	Ubiquinone and other terpenoid-quinone biosynthesis	3	100	0.94273	0.999391	ko00130	Metabolism	Metabolism of cofactors and vitamins
104	Mismatch repair	3	102	0.947655	0.999391	ko03430	Genetic Information Processing	Replication and repair
105	Aminoacyl-tRNA biosynthesis	3	104	0.952184	0.999391	ko00970	Genetic Information Processing	Translation
106	Tyrosine metabolism	4	132	0.959213	0.999391	ko00350	Metabolism	Amino acid metabolism
107	Terpenoid backbone biosynthesis	3	117	0.973781	0.999391	ko00900	Metabolism	Metabolism of terpenoids and polyketides
108	ABC transporters	5	169	0.976193	0.999391	ko02010	Environmental Information Processing	Membrane transport
109	Photosynthesis	2	93	0.977772	0.999391	ko00195	Metabolism	Energy metabolism
110	Spliceosome	29	682	0.982064	0.999391	ko03040	Genetic Information Processing	Transcription
111	Base excision repair	2	101	0.985455	0.999391	ko03410	Genetic Information Processing	Replication and repair
112	Alanine, aspartate and glutamate metabolism	5	198	0.993004	0.999391	ko00250	Metabolism	Amino acid metabolism
113	Basal transcription factors	2	128	0.996638	0.999391	ko03022	Genetic Information Processing	Transcription
114	Ubiquitin mediated proteolysis	7	289	0.99873	0.999391	ko04120	Genetic Information Processing	Folding, sorting and degradation
115	Homologous recombination	3	192	0.999391	0.999391	ko03440	Genetic Information Processing	Replication and repair
#	Pathway	Differentially expressed genes
1	Metabolic pathways (no map in kegg database)	CL1033.Contig6_All, CL1050.Contig2_All, CL1119.Contig1_All, CL1119.Contig3_All, CL1140.Contig1_All, CL1140.Contig2_All, CL115.Contig1_All, CL1188.Contig1_All, CL1188.Contig2_All, CL1255.Contig1_All, CL1337.Contig2_All, CL1356.Contig2_All, CL1356.Contig4_All, CL1361.Contig1_All, CL1460.Contig1_All, CL153.Contig1_All, CL153.Contig2_All, CL1655.Contig2_All, CL166.Contig2_All, CL1668.Contig3_All, CL1…
2	Ribosome	Unigene10040_All, Unigene10087_All, Unigene10320_All, Unigene1150_All, Unigene1181_All, Unigene12238_All, Unigene12271_All, Unigene12872_All, Unigene12873_All, Unigene12902_All, Unigene12914_All, Unigene12928_All, Unigene1501_All, Unigene15209_All, Unigene15212_All, Unigene15234_All, Unigene15265_All, Unigene15310_All, Unigene15545_All, Unigene15582_All, Unigene15584_All, Unigene16238_All, Unigen…
3	Glycerophospholipid metabolism	CL1140.Contig1_All, CL1140.Contig2_All, CL1188.Contig1_All, CL1188.Contig2_All, CL1255.Contig1_All, CL1361.Contig1_All, CL1655.Contig2_All, CL204.Contig3_All, CL204.Contig7_All, CL2386.Contig1_All, CL2563.Contig1_All, CL2653.Contig2_All, CL275.Contig1_All, CL275.Contig3_All, CL2771.Contig1_All, CL2771.Contig2_All, CL278.Contig1_All, CL2859.Contig8_All, CL3345.Contig1_All, CL3498.Contig1_All, CL34…
4	Endocytosis	CL1140.Contig1_All, CL1140.Contig2_All, CL1188.Contig1_All, CL1188.Contig2_All, CL1255.Contig1_All, CL1655.Contig2_All, CL204.Contig3_All, CL204.Contig7_All, CL2563.Contig1_All, CL2653.Contig2_All, CL275.Contig1_All, CL275.Contig3_All, CL2771.Contig1_All, CL2771.Contig2_All, CL2772.Contig1_All, CL278.Contig1_All, CL2859.Contig8_All, CL3345.Contig1_All, CL3498.Contig1_All, CL3498.Contig2_All, CL38…
5	Ether lipid metabolism	CL1140.Contig1_All, CL1140.Contig2_All, CL1188.Contig1_All, CL1188.Contig2_All, CL1255.Contig1_All, CL1655.Contig2_All, CL204.Contig3_All, CL204.Contig7_All, CL2563.Contig1_All, CL2653.Contig2_All, CL275.Contig1_All, CL275.Contig3_All, CL2771.Contig1_All, CL2771.Contig2_All, CL278.Contig1_All, CL2859.Contig8_All, CL3345.Contig1_All, CL3498.Contig1_All, CL3498.Contig2_All, CL4598.Contig1_All, CL48…
6	Starch and sucrose metabolism	CL1050.Contig2_All, CL1080.Contig2_All, CL1460.Contig1_All, CL1830.Contig1_All, CL2096.Contig2_All, CL2563.Contig1_All, CL275.Contig1_All, CL275.Contig3_All, CL2859.Contig8_All, CL2969.Contig1_All, CL2969.Contig2_All, CL3066.Contig1_All, CL4956.Contig2_All, CL5263.Contig1_All, CL5263.Contig2_All, CL532.Contig1_All, CL532.Contig3_All, CL532.Contig4_All, CL5397.Contig1_All, CL5397.Contig3_All, CL61…
7	Photosynthesis - antenna proteins	CL1119.Contig1_All, CL1119.Contig3_All, CL484.Contig1_All, CL484.Contig2_All, CL484.Contig3_All, CL484.Contig4_All, CL484.Contig6_All, Unigene4349_All, Unigene6999_All
8	Cutin, suberine and wax biosynthesis	CL2215.Contig3_All, CL2754.Contig1_All, CL3161.Contig3_All, CL781.Contig3_All, CL867.Contig1_All, CL867.Contig2_All, Unigene11684_All, Unigene14340_All, Unigene1589_All, Unigene21085_All, Unigene21597_All, Unigene25640_All, Unigene25703_All, Unigene2592_All, Unigene3219_All, Unigene4090_All, Unigene6318_All, Unigene6944_All, Unigene7485_All, Unigene8878_All, Unigene990_All
9	Flavone and flavonol biosynthesis	CL115.Contig1_All, CL1356.Contig2_All, CL1356.Contig4_All, CL1951.Contig1_All, CL2049.Contig2_All, CL2049.Contig4_All, Unigene12534_All, Unigene14445_All, Unigene15414_All, Unigene19356_All, Unigene19984_All, Unigene21407_All, Unigene21741_All, Unigene23584_All, Unigene23752_All, Unigene3286_All, Unigene4261_All, Unigene5944_All, Unigene9087_All
10	Biosynthesis of secondary metabolites (no map in kegg database)	CL115.Contig1_All, CL1337.Contig2_All, CL1356.Contig2_All, CL1356.Contig4_All, CL153.Contig1_All, CL153.Contig2_All, CL166.Contig2_All, CL1830.Contig1_All, CL205.Contig1_All, CL205.Contig3_All, CL205.Contig4_All, CL2164.Contig3_All, CL2439.Contig2_All, CL2660.Contig3_All, CL2675.Contig1_All, CL2754.Contig1_All, CL2761.Contig2_All, CL2857.Contig2_All, CL2964.Contig2_All, CL2969.Contig1_All, CL2969…
11	Phenylpropanoid biosynthesis	CL115.Contig1_All, CL153.Contig1_All, CL153.Contig2_All, CL1830.Contig1_All, CL2439.Contig2_All, CL2675.Contig1_All, CL2761.Contig2_All, CL2969.Contig1_All, CL2969.Contig2_All, CL3066.Contig1_All, CL3116.Contig1_All, CL4414.Contig2_All, CL443.Contig1_All, CL532.Contig1_All, CL532.Contig3_All, CL532.Contig4_All, CL5397.Contig1_All, CL5397.Contig3_All, CL6129.Contig2_All, Unigene11684_All, Unigene1…
12	Circadian rhythm - plant	CL1028.Contig2_All, CL1028.Contig3_All, CL1809.Contig2_All, CL1809.Contig3_All, CL2042.Contig3_All, CL2934.Contig1_All, CL3471.Contig2_All, CL5863.Contig2_All, Unigene14528_All, Unigene14724_All, Unigene1508_All, Unigene17586_All, Unigene18148_All, Unigene23207_All, Unigene26090_All, Unigene2941_All, Unigene2980_All, Unigene3041_All, Unigene5687_All, Unigene6618_All, Unigene7873_All, Unigene8669_…
13	Ascorbate and aldarate metabolism	CL2857.Contig2_All, CL4801.Contig1_All, CL4914.Contig1_All, Unigene13242_All, Unigene13449_All, Unigene14951_All, Unigene15126_All, Unigene1587_All, Unigene19992_All, Unigene30460_All, Unigene3681_All, Unigene4101_All, Unigene4102_All, Unigene584_All, Unigene6156_All, Unigene9196_All, Unigene9687_All
14	Zeatin biosynthesis	CL1951.Contig1_All, CL2049.Contig2_All, CL2049.Contig4_All, CL2964.Contig2_All, CL318.Contig2_All, CL3427.Contig1_All, CL4387.Contig2_All, Unigene14697_All, Unigene15414_All, Unigene19356_All, Unigene21407_All, Unigene23584_All, Unigene23752_All, Unigene23843_All, Unigene28242_All, Unigene28249_All, Unigene5504_All, Unigene8874_All, Unigene9087_All, Unigene9103_All
15	Phagosome	CL2410.Contig1_All, CL2410.Contig2_All, CL4328.Contig1_All, CL596.Contig2_All, CL596.Contig4_All, CL596.Contig7_All, CL596.Contig8_All, Unigene10996_All, Unigene11276_All, Unigene12688_All, Unigene14374_All, Unigene15104_All, Unigene18918_All, Unigene19078_All, Unigene21149_All, Unigene23662_All, Unigene23683_All, Unigene31576_All, Unigene4735_All, Unigene6139_All, Unigene6468_All, Unigene801_All…
16	Flavonoid biosynthesis	CL1337.Contig2_All, CL1356.Contig2_All, CL1356.Contig4_All, CL3471.Contig2_All, CL3912.Contig1_All, CL443.Contig1_All, Unigene10148_All, Unigene11684_All, Unigene11998_All, Unigene14445_All, Unigene14724_All, Unigene14747_All, Unigene1508_All, Unigene19984_All, Unigene20054_All, Unigene20990_All, Unigene21741_All, Unigene24271_All, Unigene27140_All, Unigene3286_All, Unigene5944_All, Unigene695_Al…
17	RNA polymerase	CL2096.Contig2_All, CL2563.Contig1_All, CL275.Contig3_All, CL2771.Contig1_All, CL4720.Contig1_All, CL871.Contig1_All, Unigene1081_All, Unigene11370_All, Unigene11651_All, Unigene12297_All, Unigene12540_All, Unigene133_All, Unigene15178_All, Unigene15882_All, Unigene18115_All, Unigene20764_All, Unigene21131_All, Unigene24251_All, Unigene25943_All, Unigene25995_All, Unigene26136_All, Unigene26403_A…
18	Oxidative phosphorylation	CL1684.Contig2_All, CL1684.Contig3_All, CL1684.Contig4_All, CL1684.Contig5_All, CL1841.Contig1_All, CL2727.Contig2_All, CL429.Contig3_All, CL4328.Contig1_All, CL5099.Contig1_All, CL5295.Contig2_All, CL729.Contig1_All, Unigene10408_All, Unigene10996_All, Unigene14317_All, Unigene15875_All, Unigene19078_All, Unigene21149_All, Unigene21186_All, Unigene23005_All, Unigene23074_All, Unigene23683_All, U…
19	Cyanoamino acid metabolism	CL1830.Contig1_All, CL2969.Contig1_All, CL2969.Contig2_All, CL3066.Contig1_All, CL3116.Contig1_All, CL4387.Contig2_All, CL532.Contig1_All, CL532.Contig3_All, CL532.Contig4_All, CL5397.Contig1_All, CL5397.Contig3_All, CL6129.Contig2_All, Unigene1010_All, Unigene18812_All, Unigene26016_All, Unigene875_All
20	Carotenoid biosynthesis	CL2164.Contig3_All, CL3494.Contig1_All, CL3776.Contig2_All, CL3776.Contig3_All, CL3888.Contig2_All, CL4265.Contig2_All, Unigene11521_All, Unigene14809_All, Unigene20367_All, Unigene27255_All, Unigene27611_All, Unigene30200_All, Unigene343_All, Unigene6399_All, Unigene6671_All, Unigene9103_All, Unigene9298_All
21	Stilbenoid, diarylheptanoid and gingerol biosynthesis	CL1356.Contig2_All, CL1356.Contig4_All, CL443.Contig1_All, CL816.Contig2_All, Unigene11684_All, Unigene11998_All, Unigene14024_All, Unigene14445_All, Unigene14724_All, Unigene14747_All, Unigene1589_All, Unigene19984_All, Unigene21597_All, Unigene21741_All, Unigene2592_All, Unigene3286_All, Unigene4090_All, Unigene4261_All, Unigene6061_All, Unigene695_All, Unigene7_All
22	Other glycan degradation	CL197.Contig1_All, CL197.Contig2_All, CL197.Contig3_All, CL3494.Contig1_All, CL521.Contig1_All, Unigene14118_All, Unigene18088_All, Unigene20367_All, Unigene27255_All, Unigene27611_All, Unigene343_All, Unigene6399_All, Unigene6671_All, Unigene9298_All
23	RNA transport	CL1056.Contig2_All, CL156.Contig2_All, CL2092.Contig1_All, CL2386.Contig1_All, CL278.Contig3_All, CL297.Contig1_All, CL3114.Contig1_All, CL3293.Contig1_All, CL3427.Contig1_All, CL4030.Contig1_All, CL5693.Contig1_All, CL871.Contig2_All, CL871.Contig3_All, CL871.Contig4_All, CL871.Contig5_All, CL871.Contig6_All, CL871.Contig7_All, CL871.Contig8_All, Unigene11034_All, Unigene1199_All, Unigene12582_A…
24	Galactose metabolism	CL197.Contig1_All, CL197.Contig2_All, CL197.Contig3_All, CL2096.Contig2_All, CL521.Contig1_All, CL6129.Contig2_All, Unigene12959_All, Unigene14118_All, Unigene14510_All, Unigene14892_All, Unigene18185_All, Unigene19871_All, Unigene24542_All, Unigene3526_All, Unigene7285_All
25	mRNA surveillance pathway	CL2092.Contig1_All, CL2386.Contig1_All, CL3293.Contig1_All, CL4979.Contig2_All, Unigene11034_All, Unigene1199_All, Unigene13144_All, Unigene13271_All, Unigene15882_All, Unigene18378_All, Unigene1852_All, Unigene18665_All, Unigene18756_All, Unigene20764_All, Unigene21186_All, Unigene22955_All, Unigene24251_All, Unigene24425_All, Unigene25539_All, Unigene26086_All, Unigene26274_All, Unigene2702_All…
26	Pentose and glucuronate interconversions	CL1050.Contig2_All, CL2563.Contig1_All, CL275.Contig1_All, CL275.Contig3_All, CL2757.Contig2_All, CL2859.Contig8_All, CL4801.Contig1_All, CL4956.Contig2_All, Unigene1041_All, Unigene10427_All, Unigene1109_All, Unigene12161_All, Unigene12650_All, Unigene15070_All, Unigene17435_All, Unigene19992_All, Unigene20764_All, Unigene21202_All, Unigene26670_All, Unigene30111_All, Unigene4073_All, Unigene417…
27	Tryptophan metabolism	CL4395.Contig1_All, CL4801.Contig1_All, CL532.Contig1_All, Unigene14024_All, Unigene16127_All, Unigene17247_All, Unigene19992_All, Unigene23839_All, Unigene25871_All, Unigene4102_All, Unigene606_All, Unigene9750_All
28	Glycosphingolipid biosynthesis - ganglio series	CL197.Contig1_All, CL197.Contig2_All, CL197.Contig3_All, CL521.Contig1_All, Unigene14118_All
29	Glucosinolate biosynthesis	Unigene14024_All, Unigene16127_All, Unigene20720_All, Unigene23839_All, Unigene25871_All, Unigene9750_All
30	Purine metabolism	CL1668.Contig3_All, CL2096.Contig2_All, CL2563.Contig1_All, CL275.Contig3_All, CL2771.Contig1_All, CL4662.Contig1_All, CL4720.Contig1_All, CL871.Contig1_All, Unigene1081_All, Unigene11370_All, Unigene11651_All, Unigene12220_All, Unigene12297_All, Unigene12540_All, Unigene13342_All, Unigene133_All, Unigene15178_All, Unigene15882_All, Unigene18115_All, Unigene20764_All, Unigene21131_All, Unigene234…
31	Pyrimidine metabolism	CL2096.Contig2_All, CL2563.Contig1_All, CL275.Contig3_All, CL2771.Contig1_All, CL4720.Contig1_All, CL871.Contig1_All, Unigene1081_All, Unigene11370_All, Unigene11651_All, Unigene12297_All, Unigene12540_All, Unigene13342_All, Unigene133_All, Unigene15178_All, Unigene15882_All, Unigene18115_All, Unigene20764_All, Unigene21128_All, Unigene21131_All, Unigene21627_All, Unigene23483_All, Unigene24251_A…
32	Glyoxylate and dicarboxylate metabolism	CL3715.Contig2_All, CL4434.Contig3_All, CL4501.Contig2_All, Unigene1010_All, Unigene10538_All, Unigene17247_All, Unigene20828_All, Unigene22599_All, Unigene23626_All, Unigene25435_All, Unigene26256_All, Unigene606_All
33	Selenocompound metabolism	CL3295.Contig2_All, CL3295.Contig3_All, Unigene21128_All, Unigene21627_All, Unigene939_All
34	Limonene and pinene degradation	CL1356.Contig2_All, CL1356.Contig4_All, CL2660.Contig3_All, CL4801.Contig1_All, CL816.Contig2_All, Unigene14024_All, Unigene14445_All, Unigene1589_All, Unigene19984_All, Unigene19992_All, Unigene21597_All, Unigene21741_All, Unigene2592_All, Unigene3286_All, Unigene4090_All, Unigene6061_All
35	Glycosaminoglycan degradation	CL197.Contig1_All, CL197.Contig2_All, CL197.Contig3_All, CL521.Contig1_All, Unigene14118_All
36	Diterpenoid biosynthesis	CL1356.Contig2_All, CL1356.Contig4_All, CL5089.Contig2_All, Unigene11521_All, Unigene21741_All, Unigene28181_All, Unigene9808_All
37	Amino sugar and nucleotide sugar metabolism	CL1460.Contig1_All, CL3207.Contig1_All, CL3850.Contig1_All, CL4747.Contig2_All, Unigene14892_All, Unigene15126_All, Unigene18430_All, Unigene19871_All, Unigene19966_All, Unigene22875_All, Unigene28391_All, Unigene3319_All, Unigene3526_All, Unigene6094_All, Unigene6319_All, Unigene7285_All
38	Linoleic acid metabolism	CL3466.Contig4_All, CL6061.Contig1_All, CL6061.Contig2_All, Unigene26076_All, Unigene4760_All
39	Thiamine metabolism	CL4439.Contig1_All, CL4439.Contig2_All, Unigene20564_All
40	Sphingolipid metabolism	CL197.Contig1_All, CL197.Contig2_All, CL197.Contig3_All, CL521.Contig1_All, Unigene11694_All, Unigene14118_All
41	Benzoxazinoid biosynthesis	CL1337.Contig2_All, CL4387.Contig2_All, Unigene4261_All, Unigene5504_All
42	Tropane, piperidine and pyridine alkaloid biosynthesis	CL664.Contig2_All, CL664.Contig3_All, CL664.Contig4_All, Unigene27291_All, Unigene881_All
43	One carbon pool by folate	CL4662.Contig1_All, Unigene1010_All, Unigene12220_All, Unigene23516_All
44	Valine, leucine and isoleucine biosynthesis	CL807.Contig2_All, Unigene13260_All, Unigene14725_All, Unigene20720_All
45	Anthocyanin biosynthesis	Unigene15098_All
46	Cysteine and methionine metabolism	CL3295.Contig2_All, CL3295.Contig3_All, Unigene12375_All, Unigene17258_All, Unigene17643_All, Unigene23747_All, Unigene27291_All, Unigene881_All, Unigene8993_All, Unigene939_All, Unigene952_All
47	Protein processing in endoplasmic reticulum	CL105.Contig2_All, CL1318.Contig2_All, CL2772.Contig1_All, CL3846.Contig1_All, Unigene11509_All, Unigene14470_All, Unigene14510_All, Unigene15134_All, Unigene15961_All, Unigene17719_All, Unigene18090_All, Unigene18800_All, Unigene19847_All, Unigene20106_All, Unigene26365_All, Unigene26766_All, Unigene34233_All, Unigene3634_All, Unigene4272_All, Unigene4383_All, Unigene6139_All, Unigene6180_All, U…
48	Phenylalanine metabolism	CL153.Contig1_All, CL153.Contig2_All, CL2675.Contig1_All, CL4414.Contig2_All, Unigene13607_All, Unigene14648_All, Unigene14652_All, Unigene14747_All, Unigene27291_All, Unigene881_All, Unigene9265_All
49	Glycine, serine and threonine metabolism	CL4434.Contig3_All, CL959.Contig2_All, Unigene1010_All, Unigene13260_All, Unigene13836_All, Unigene20025_All, Unigene23495_All, Unigene4102_All, Unigene9577_All
50	Arginine and proline metabolism	CL205.Contig1_All, CL205.Contig3_All, CL205.Contig4_All, CL4801.Contig1_All, CL6193.Contig1_All, Unigene19992_All, Unigene4102_All, Unigene7616_All, Unigene881_All
51	Regulation of autophagy	CL1558.Contig3_All, Unigene11509_All, Unigene12391_All, Unigene22855_All, Unigene6810_All, Unigene6869_All, Unigene8903_All
52	Caffeine metabolism	Unigene24231_All
53	Plant hormone signal transduction	CL103.Contig1_All, CL1920.Contig2_All, CL1920.Contig3_All, CL3120.Contig1_All, CL332.Contig2_All, CL4243.Contig3_All, CL4526.Contig1_All, CL5485.Contig1_All, CL5485.Contig2_All, CL5521.Contig1_All, CL5521.Contig2_All, CL934.Contig2_All, CL996.Contig3_All, Unigene10137_All, Unigene12531_All, Unigene12604_All, Unigene13466_All, Unigene14605_All, Unigene14866_All, Unigene15214_All, Unigene17154_All,…
54	Isoflavonoid biosynthesis	CL5521.Contig1_All, CL5521.Contig2_All, Unigene12260_All, Unigene22887_All
55	Sulfur metabolism	CL3295.Contig2_All, CL3295.Contig3_All, CL4465.Contig2_All, Unigene9750_All
56	Lysine degradation	CL4801.Contig1_All, Unigene17839_All, Unigene19992_All, Unigene4102_All, Unigene5114_All
57	Inositol phosphate metabolism	CL3166.Contig2_All, CL3966.Contig1_All, Unigene14951_All, Unigene25504_All, Unigene25568_All, Unigene28507_All, Unigene28840_All, Unigene30460_All, Unigene3681_All
58	Isoquinoline alkaloid biosynthesis	CL3891.Contig1_All, CL5211.Contig2_All, Unigene27291_All, Unigene881_All
59	Folate biosynthesis	CL509.Contig2_All, Unigene1631_All, Unigene1852_All
60	Brassinosteroid biosynthesis	Unigene23843_All, Unigene28242_All, Unigene28249_All
61	Fructose and mannose metabolism	CL1460.Contig1_All, Unigene12959_All, Unigene18185_All, Unigene19966_All, Unigene24542_All, Unigene26076_All, Unigene3319_All, Unigene3526_All
62	Fatty acid elongation	Unigene1198_All, Unigene20795_All, Unigene23956_All
63	alpha-Linolenic acid metabolism	CL6061.Contig1_All, CL6061.Contig2_All, CL813.Contig2_All, Unigene14652_All, Unigene17521_All, Unigene17819_All
64	Monoterpenoid biosynthesis	Unigene19889_All
65	C5-Branched dibasic acid metabolism	Unigene14725_All
66	Lysine biosynthesis	Unigene18733_All, Unigene4102_All
67	Phosphatidylinositol signaling system	CL3166.Contig2_All, CL3966.Contig1_All, CL4444.Contig2_All, Unigene23340_All, Unigene25820_All, Unigene26172_All, Unigene28507_All, Unigene28840_All, Unigene30460_All
68	Histidine metabolism	CL4801.Contig1_All, Unigene19992_All, Unigene4102_All
69	Nitrogen metabolism	CL1684.Contig2_All, CL1684.Contig3_All, CL1684.Contig4_All, CL1684.Contig5_All, CL2245.Contig2_All, CL3715.Contig2_All, CL4465.Contig2_All, CL6128.Contig2_All, Unigene12186_All, Unigene20474_All, Unigene23074_All, Unigene5917_All, Unigene9692_All
70	Carbon fixation in photosynthetic organisms	Unigene10538_All, Unigene216_All, Unigene22926_All, Unigene23626_All, Unigene26256_All, Unigene4778_All, Unigene881_All
71	Synthesis and degradation of ketone bodies	CL3746.Contig1_All
72	Valine, leucine and isoleucine degradation	CL2090.Contig2_All, CL2843.Contig4_All, CL3746.Contig1_All, CL4801.Contig1_All, Unigene19992_All, Unigene20720_All, Unigene4102_All
73	Peroxisome	CL3746.Contig1_All, CL4434.Contig3_All, CL4501.Contig2_All, Unigene17247_All, Unigene17522_All, Unigene22599_All, Unigene25435_All, Unigene434_All, Unigene606_All
74	Plant-pathogen interaction	CL105.Contig2_All, CL1262.Contig1_All, CL2025.Contig2_All, CL3120.Contig1_All, CL4059.Contig1_All, CL4059.Contig2_All, CL4401.Contig1_All, CL4401.Contig2_All, CL4444.Contig2_All, CL728.Contig1_All, CL790.Contig1_All, CL996.Contig3_All, CL996.Contig4_All, Unigene10080_All, Unigene10778_All, Unigene11364_All, Unigene11785_All, Unigene12531_All, Unigene12604_All, Unigene14062_All, Unigene14754_All, …
75	Taurine and hypotaurine metabolism	Unigene25679_All
76	Citrate cycle (TCA cycle)	Unigene16609_All, Unigene23626_All, Unigene26256_All, Unigene5031_All, Unigene5114_All
77	Pantothenate and CoA biosynthesis	CL807.Contig2_All, Unigene20720_All
78	Pentose phosphate pathway	Unigene12959_All, Unigene18185_All, Unigene22926_All, Unigene24542_All, Unigene3368_All
79	DNA replication	CL5629.Contig3_All, Unigene13136_All, Unigene13342_All, Unigene13888_All, Unigene25575_All, Unigene8073_All
80	Phenylalanine, tyrosine and tryptophan biosynthesis	Unigene13836_All, Unigene25993_All, Unigene27291_All, Unigene881_All
81	Pyruvate metabolism	CL4801.Contig1_All, Unigene19992_All, Unigene20828_All, Unigene216_All, Unigene23626_All, Unigene26256_All, Unigene4102_All, Unigene4778_All
82	Sulfur relay system	CL509.Contig2_All
83	Glycosylphosphatidylinositol(GPI)-anchor biosynthesis	CL1033.Contig6_All, Unigene11931_All, Unigene12374_All, Unigene26433_All, Unigene9309_All
84	Glycerolipid metabolism	CL1361.Contig1_All, CL4801.Contig1_All, Unigene12123_All, Unigene19992_All, Unigene4102_All
85	Porphyrin and chlorophyll metabolism	CL166.Contig2_All, Unigene14955_All, Unigene26076_All, Unigene7280_All
86	Butanoate metabolism	CL3746.Contig1_All, Unigene26076_All
87	Protein export	Unigene14470_All, Unigene72_All, Unigene951_All
88	Nicotinate and nicotinamide metabolism	Unigene23374_All
89	Vitamin B6 metabolism	Unigene20025_All
90	Steroid biosynthesis	Unigene14985_All, Unigene17033_All
91	Natural killer cell mediated cytotoxicity	CL4808.Contig1_All, Unigene12688_All
92	Glycolysis / Gluconeogenesis	CL4801.Contig1_All, Unigene12959_All, Unigene18185_All, Unigene19992_All, Unigene22811_All, Unigene24542_All, Unigene3526_All, Unigene4102_All, Unigene4448_All, Unigene4778_All, Unigene6522_All
93	Propanoate metabolism	CL4801.Contig1_All, Unigene19992_All, Unigene20054_All, Unigene4102_All
94	Nucleotide excision repair	CL1101.Contig7_All, Unigene13888_All, Unigene23331_All, Unigene24217_All, Unigene8073_All, Unigene9473_All
95	Ribosome biogenesis in eukaryotes	CL2092.Contig1_All, CL2857.Contig2_All, CL3167.Contig2_All, CL3293.Contig1_All, CL4289.Contig1_All, Unigene11420_All, Unigene13144_All, Unigene13200_All, Unigene16690_All, Unigene18956_All, Unigene20106_All, Unigene21081_All, Unigene23207_All, Unigene30187_All, Unigene3728_All, Unigene6375_All, Unigene7038_All, Unigene9413_All
96	Fatty acid metabolism	CL4801.Contig1_All, Unigene17522_All, Unigene19992_All, Unigene4102_All
97	Biosynthesis of unsaturated fatty acids	Unigene23500_All, Unigene6732_All
98	RNA degradation	CL2092.Contig1_All, CL4289.Contig1_All, Unigene10341_All, Unigene11420_All, Unigene13144_All, Unigene13200_All, Unigene16690_All, Unigene18956_All, Unigene21081_All, Unigene22811_All, Unigene25539_All, Unigene30187_All, Unigene32744_All, Unigene6375_All, Unigene7038_All, Unigene9290_All, Unigene9413_All
99	Fatty acid biosynthesis	Unigene23500_All, Unigene6732_All
100	Glutathione metabolism	Unigene21128_All, Unigene21627_All, Unigene6753_All, Unigene7144_All, Unigene7616_All
101	beta-Alanine metabolism	CL4801.Contig1_All, Unigene19992_All, Unigene4102_All
102	N-Glycan biosynthesis	Unigene12927_All, Unigene14510_All
103	Ubiquinone and other terpenoid-quinone biosynthesis	Unigene14652_All, Unigene27291_All, Unigene9265_All
104	Mismatch repair	Unigene13888_All, Unigene14905_All, Unigene8073_All
105	Aminoacyl-tRNA biosynthesis	CL1363.Contig3_All, Unigene14402_All, Unigene23516_All
106	Tyrosine metabolism	CL3891.Contig1_All, CL5211.Contig2_All, Unigene27291_All, Unigene881_All
107	Terpenoid backbone biosynthesis	CL4351.Contig2_All, Unigene19889_All, Unigene6431_All
108	ABC transporters	CL330.Contig3_All, CL4383.Contig4_All, CL4918.Contig2_All, Unigene13306_All, Unigene26417_All
109	Photosynthesis	CL4750.Contig1_All, Unigene811_All
110	Spliceosome	CL1069.Contig3_All, CL120.Contig1_All, CL1255.Contig1_All, CL1443.Contig3_All, CL2772.Contig1_All, CL3293.Contig1_All, CL3846.Contig1_All, CL4420.Contig1_All, CL4420.Contig2_All, CL4420.Contig3_All, CL4695.Contig2_All, CL5416.Contig2_All, CL6086.Contig2_All, Unigene11370_All, Unigene13477_All, Unigene15134_All, Unigene17719_All, Unigene17986_All, Unigene25676_All, Unigene25982_All, Unigene26417_A…
111	Base excision repair	CL2207.Contig3_All, Unigene18386_All
112	Alanine, aspartate and glutamate metabolism	CL4434.Contig3_All, CL6128.Contig2_All, Unigene12186_All, Unigene23495_All, Unigene881_All
113	Basal transcription factors	CL4041.Contig2_All, Unigene9473_All
114	Ubiquitin mediated proteolysis	Unigene11011_All, Unigene15961_All, Unigene17467_All, Unigene28071_All, Unigene2956_All, Unigene4272_All, Unigene8592_All
115	Homologous recombination	Unigene13888_All, Unigene8073_All, Unigene8614_All
