# Supplementary material for: Transcriptomic profiling of the salt-stress response in the halophyte Halogeton glomeratus
Source: BMC Genomics. 2015 Mar 11;16(1):169. doi: 10.1186/s12864-015-1373-z (PMC4363069; doi:10.1186/s12864-015-1373-z)
Supplement: Additional file 5: Table S5. — KEGG analysis of differentially expressed genes between 12 and 0 h (level 1 and level 2). [file 12864_2015_1373_MOESM5_ESM.xls]

## Sheet: KEGG
Additional file 5: Table S5. KEGG analysis of differentially expressed genes between 12 h and 0 h
#	Pathway	0h-vs-12h (2975)	All-Unigene (17410)	Pvalue	Qvalue	Pathway ID	Level 1	Level 2
1	Metabolic pathways	1017	4422	2.87977e-32	3.62851e-30	ko01100	Metabolism	Global map
2	Biosynthesis of secondary metabolites	555	2160	1.61065e-27	1.01471e-25	ko01110	Metabolism	Global map
3	Starch and sucrose metabolism	154	467	1.87888e-17	7.89128e-16	ko00500	Metabolism	Carbohydrate metabolism
4	Ether lipid metabolism	171	575	1.81907e-14	5.73006e-13	ko00565	Metabolism	Lipid metabolism
5	Glycerophospholipid metabolism	197	706	1.78355e-13	3.99031e-12	ko00564	Metabolism	Lipid metabolism
6	Pentose and glucuronate interconversions	95	267	1.90015e-13	3.99031e-12	ko00040	Metabolism	Carbohydrate metabolism
7	Cutin, suberine and wax biosynthesis	55	122	4.93798e-13	8.88837e-12	ko00073	Metabolism	Lipid metabolism
8	Other glycan degradation	49	107	4.46457e-12	7.0317e-11	ko00511	Metabolism	Glycan biosynthesis and metabolism
9	Ascorbate and aldarate metabolism	48	109	4.1353e-11	5.78943e-10	ko00053	Metabolism	Carbohydrate metabolism
10	Endocytosis	190	721	1.14061e-10	1.43717e-09	ko04144	Cellular Processes	Transport and catabolism
11	Phenylpropanoid biosynthesis	99	318	4.18041e-10	4.78847e-09	ko00940	Metabolism	Biosynthesis of other secondary metabolites
12	Carotenoid biosynthesis	53	138	1.844e-09	1.9362e-08	ko00906	Metabolism	Metabolism of terpenoids and polyketides
13	Flavonoid biosynthesis	64	182	2.75383e-09	2.6691e-08	ko00941	Metabolism	Biosynthesis of other secondary metabolites
14	Phenylalanine metabolism	53	142	5.97032e-09	5.37328e-08	ko00360	Metabolism	Amino acid metabolism
15	Flavone and flavonol biosynthesis	43	105	6.40487e-09	5.38009e-08	ko00944	Metabolism	Biosynthesis of other secondary metabolites
16	Amino sugar and nucleotide sugar metabolism	64	187	9.34491e-09	7.35911e-08	ko00520	Metabolism	Carbohydrate metabolism
17	Plant hormone signal transduction	186	781	5.87995e-07	4.35808e-06	ko04075	Environmental Information Processing	Signal transduction
18	Stilbenoid, diarylheptanoid and gingerol biosynthesis	57	189	6.09271e-06	4.2649e-05	ko00945	Metabolism	Biosynthesis of other secondary metabolites
19	Limonene and pinene degradation	51	165	8.61886e-06	5.71566e-05	ko00903	Metabolism	Metabolism of terpenoids and polyketides
20	Diterpenoid biosynthesis	25	64	2.42833e-05	0.000152985	ko00904	Metabolism	Metabolism of terpenoids and polyketides
21	Benzoxazinoid biosynthesis	16	33	3.12502e-05	0.000187501	ko00402	Metabolism	Biosynthesis of other secondary metabolites
22	Tryptophan metabolism	31	94	0.000128483	0.000735856	ko00380	Metabolism	Amino acid metabolism
23	Ribosome	101	427	0.000282793	0.00154921	ko03010	Genetic Information Processing	Translation
24	Circadian rhythm - plant	45	166	0.000779067	0.0040901	ko04712	Organismal Systems	Environmental adaptation
25	Zeatin biosynthesis	39	140	0.000965425	0.00484732	ko00908	Metabolism	Metabolism of terpenoids and polyketides
26	Glycosphingolipid biosynthesis - ganglio series	11	24	0.00100024	0.00484732	ko00604	Metabolism	Glycan biosynthesis and metabolism
27	Fatty acid metabolism	31	105	0.00110539	0.00515848	ko00071	Metabolism	Lipid metabolism
28	Glycosaminoglycan degradation	14	37	0.00210676	0.00929733	ko00531	Metabolism	Glycan biosynthesis and metabolism
29	Cysteine and methionine metabolism	38	141	0.00213986	0.00929733	ko00270	Metabolism	Amino acid metabolism
30	Valine, leucine and isoleucine degradation	33	121	0.0032935	0.0133865	ko00280	Metabolism	Amino acid metabolism
31	Cyanoamino acid metabolism	33	121	0.0032935	0.0133865	ko00460	Metabolism	Metabolism of other amino acids
32	Tyrosine metabolism	35	132	0.00416106	0.0163842	ko00350	Metabolism	Amino acid metabolism
33	Tropane, piperidine and pyridine alkaloid biosynthesis	16	49	0.00583434	0.0216214	ko00960	Metabolism	Biosynthesis of other secondary metabolites
34	Isoquinoline alkaloid biosynthesis	16	49	0.00583434	0.0216214	ko00950	Metabolism	Biosynthesis of other secondary metabolites
35	Fatty acid elongation	14	41	0.00620345	0.0223324	ko00062	Metabolism	Lipid metabolism
36	Phagosome	51	213	0.00639506	0.0223827	ko04145	Cellular Processes	Transport and catabolism
37	Isoflavonoid biosynthesis	15	46	0.00758267	0.0258221	ko00943	Metabolism	Biosynthesis of other secondary metabolites
38	Plant-pathogen interaction	184	915	0.00800542	0.0265443	ko04626	Organismal Systems	Environmental adaptation
39	Pyruvate metabolism	39	158	0.00943323	0.0304766	ko00620	Metabolism	Carbohydrate metabolism
40	Monoterpenoid biosynthesis	5	10	0.0171412	0.0539947	ko00902	Metabolism	Metabolism of terpenoids and polyketides
41	Carbon fixation in photosynthetic organisms	28	113	0.0237323	0.0710576	ko00710	Metabolism	Energy metabolism
42	Lysine degradation	17	61	0.0240308	0.0710576	ko00310	Metabolism	Amino acid metabolism
43	Glycolysis / Gluconeogenesis	54	244	0.0242498	0.0710576	ko00010	Metabolism	Carbohydrate metabolism
44	Fructose and mannose metabolism	28	114	0.0264812	0.0741472	ko00051	Metabolism	Carbohydrate metabolism
45	Glycine, serine and threonine metabolism	28	114	0.0264812	0.0741472	ko00260	Metabolism	Amino acid metabolism
46	Galactose metabolism	29	121	0.0329114	0.0901487	ko00052	Metabolism	Carbohydrate metabolism
47	Caffeine metabolism	3	5	0.037958	0.10176	ko00232	Metabolism	Biosynthesis of other secondary metabolites
48	alpha-Linolenic acid metabolism	22	90	0.0474567	0.124374	ko00592	Metabolism	Lipid metabolism
49	Glyoxylate and dicarboxylate metabolism	25	105	0.0483678	0.124374	ko00630	Metabolism	Carbohydrate metabolism
50	Oxidative phosphorylation	59	281	0.0496979	0.125239	ko00190	Metabolism	Energy metabolism
51	Porphyrin and chlorophyll metabolism	22	91	0.0528506	0.130572	ko00860	Metabolism	Metabolism of cofactors and vitamins
52	Biosynthesis of unsaturated fatty acids	16	62	0.0539754	0.130787	ko01040	Metabolism	Lipid metabolism
53	DNA replication	27	117	0.058373	0.138774	ko03030	Genetic Information Processing	Replication and repair
54	Histidine metabolism	12	44	0.0611271	0.14263	ko00340	Metabolism	Amino acid metabolism
55	Lysine biosynthesis	8	26	0.0627087	0.14366	ko00300	Metabolism	Amino acid metabolism
56	Propanoate metabolism	24	103	0.0647648	0.145721	ko00640	Metabolism	Carbohydrate metabolism
57	Glucosinolate biosynthesis	10	36	0.0747287	0.16519	ko00966	Metabolism	Biosynthesis of other secondary metabolites
58	Arginine and proline metabolism	25	116	0.124917	0.271371	ko00330	Metabolism	Amino acid metabolism
59	Brassinosteroid biosynthesis	9	36	0.148957	0.315515	ko00905	Metabolism	Metabolism of terpenoids and polyketides
60	Sulfur metabolism	11	46	0.150245	0.315515	ko00920	Metabolism	Energy metabolism
61	Riboflavin metabolism	8	32	0.167845	0.346697	ko00740	Metabolism	Metabolism of cofactors and vitamins
62	Valine, leucine and isoleucine biosynthesis	9	40	0.234607	0.476783	ko00290	Metabolism	Amino acid metabolism
63	Sesquiterpenoid and triterpenoid biosynthesis	4	15	0.245929	0.491859	ko00909	Metabolism	Metabolism of terpenoids and polyketides
64	Inositol phosphate metabolism	24	122	0.256035	0.504068	ko00562	Metabolism	Carbohydrate metabolism
65	Terpenoid backbone biosynthesis	23	117	0.262964	0.505562	ko00900	Metabolism	Metabolism of terpenoids and polyketides
66	Pantothenate and CoA biosynthesis	8	36	0.264818	0.505562	ko00770	Metabolism	Metabolism of cofactors and vitamins
67	Citrate cycle (TCA cycle)	18	91	0.285836	0.537542	ko00020	Metabolism	Carbohydrate metabolism
68	One carbon pool by folate	8	37	0.291322	0.539802	ko00670	Metabolism	Metabolism of cofactors and vitamins
69	beta-Alanine metabolism	18	92	0.302713	0.552781	ko00410	Metabolism	Metabolism of other amino acids
70	Regulation of autophagy	17	87	0.311917	0.561451	ko04140	Cellular Processes	Transport and catabolism
71	RNA polymerase	52	285	0.323616	0.574305	ko03020	Genetic Information Processing	Transcription
72	Butanoate metabolism	10	50	0.346379	0.606163	ko00650	Metabolism	Carbohydrate metabolism
73	Sphingolipid metabolism	11	56	0.35748	0.61679	ko00600	Metabolism	Lipid metabolism
74	ABC transporters	31	169	0.362242	0.61679	ko02010	Environmental Information Processing	Membrane transport
75	Phenylalanine, tyrosine and tryptophan biosynthesis	15	80	0.390795	0.656536	ko00400	Metabolism	Amino acid metabolism
76	Glycosphingolipid biosynthesis - globo series	2	8	0.408472	0.677203	ko00603	Metabolism	Glycan biosynthesis and metabolism
77	Folate biosynthesis	7	36	0.419965	0.687215	ko00790	Metabolism	Metabolism of cofactors and vitamins
78	Linoleic acid metabolism	8	42	0.429786	0.688176	ko00591	Metabolism	Lipid metabolism
79	Glycerolipid metabolism	19	105	0.431475	0.688176	ko00561	Metabolism	Lipid metabolism
80	Ubiquinone and other terpenoid-quinone biosynthesis	18	100	0.444963	0.700817	ko00130	Metabolism	Metabolism of cofactors and vitamins
81	Steroid biosynthesis	10	55	0.469714	0.730667	ko00100	Metabolism	Lipid metabolism
82	Indole alkaloid biosynthesis	4	21	0.49409	0.759211	ko00901	Metabolism	Biosynthesis of other secondary metabolites
83	Anthocyanin biosynthesis	1	4	0.527457	0.795176	ko00942	Metabolism	Biosynthesis of other secondary metabolites
84	C5-Branched dibasic acid metabolism	2	10	0.530118	0.795176	ko00660	Metabolism	Carbohydrate metabolism
85	Fatty acid biosynthesis	11	64	0.543327	0.805403	ko00061	Metabolism	Lipid metabolism
86	Phosphatidylinositol signaling system	24	142	0.5586	0.818413	ko04070	Environmental Information Processing	Signal transduction
87	Pyrimidine metabolism	73	436	0.596956	0.851254	ko00240	Metabolism	Nucleotide metabolism
88	RNA transport	123	732	0.598593	0.851254	ko03013	Genetic Information Processing	Translation
89	Purine metabolism	80	478	0.601282	0.851254	ko00230	Metabolism	Nucleotide metabolism
90	Biotin metabolism	1	5	0.608223	0.851513	ko00780	Metabolism	Metabolism of cofactors and vitamins
91	Pentose phosphate pathway	15	92	0.622316	0.861668	ko00030	Metabolism	Carbohydrate metabolism
92	Natural killer cell mediated cytotoxicity	9	56	0.635145	0.8667	ko04650	Organismal Systems	Immune system
93	Photosynthesis - antenna proteins	4	25	0.639707	0.8667	ko00196	Metabolism	Energy metabolism
94	Nitrogen metabolism	34	211	0.675293	0.90518	ko00910	Metabolism	Energy metabolism
95	Arachidonic acid metabolism	5	33	0.6871	0.911312	ko00590	Metabolism	Lipid metabolism
96	Peroxisome	25	158	0.696271	0.913856	ko04146	Cellular Processes	Transport and catabolism
97	mRNA surveillance pathway	54	335	0.704655	0.915325	ko03015	Genetic Information Processing	Translation
98	Synthesis and degradation of ketone bodies	2	14	0.718224	0.921852	ko00072	Metabolism	Lipid metabolism
99	Betalain biosynthesis	1	7	0.730711	0.921852	ko00965	Metabolism	Biosynthesis of other secondary metabolites
100	Glycosylphosphatidylinositol(GPI)-anchor biosynthesis	16	105	0.731629	0.921852	ko00563	Metabolism	Glycan biosynthesis and metabolism
101	Sulfur relay system	3	22	0.751523	0.937544	ko04122	Genetic Information Processing	Folding, sorting and degradation
102	Vitamin B6 metabolism	4	30	0.778772	0.961259	ko00750	Metabolism	Metabolism of cofactors and vitamins
103	Taurine and hypotaurine metabolism	2	16	0.785791	0.961259	ko00430	Metabolism	Metabolism of other amino acids
104	Selenocompound metabolism	4	31	0.800757	0.970148	ko00450	Metabolism	Metabolism of other amino acids
105	Glutathione metabolism	19	133	0.835745	0.999361	ko00480	Metabolism	Metabolism of other amino acids
106	Base excision repair	14	101	0.840732	0.999361	ko03410	Genetic Information Processing	Replication and repair
107	Non-homologous end-joining	3	37	0.964159	0.999998	ko03450	Genetic Information Processing	Replication and repair
108	Other types of O-glycan biosynthesis	2	28	0.964463	0.999998	ko00514	Metabolism	Glycan biosynthesis and metabolism
109	Photosynthesis	10	93	0.967642	0.999998	ko00195	Metabolism	Energy metabolism
110	Nicotinate and nicotinamide metabolism	2	29	0.969646	0.999998	ko00760	Metabolism	Metabolism of cofactors and vitamins
111	SNARE interactions in vesicular transport	5	57	0.97606	0.999998	ko04130	Genetic Information Processing	Folding, sorting and degradation
112	N-Glycan biosynthesis	6	70	0.986565	0.999998	ko00510	Metabolism	Glycan biosynthesis and metabolism
113	Ubiquitin mediated proteolysis	36	289	0.988156	0.999998	ko04120	Genetic Information Processing	Folding, sorting and degradation
114	Protein processing in endoplasmic reticulum	55	418	0.988945	0.999998	ko04141	Genetic Information Processing	Folding, sorting and degradation
115	Protein export	6	72	0.98947	0.999998	ko03060	Genetic Information Processing	Folding, sorting and degradation
116	Nucleotide excision repair	15	145	0.991907	0.999998	ko03420	Genetic Information Processing	Replication and repair
117	Mismatch repair	9	102	0.994361	0.999998	ko03430	Genetic Information Processing	Replication and repair
118	Circadian rhythm - mammal	1	28	0.99476	0.999998	ko04710	Organismal Systems	Environmental adaptation
119	Alanine, aspartate and glutamate metabolism	20	198	0.998064	0.999998	ko00250	Metabolism	Amino acid metabolism
120	Homologous recombination	19	192	0.99833	0.999998	ko03440	Genetic Information Processing	Replication and repair
121	Aminoacyl-tRNA biosynthesis	8	104	0.998335	0.999998	ko00970	Genetic Information Processing	Translation
122	Basal transcription factors	10	128	0.99928	0.999998	ko03022	Genetic Information Processing	Transcription
123	Proteasome	4	90	0.999944	0.999998	ko03050	Genetic Information Processing	Folding, sorting and degradation
124	RNA degradation	35	372	0.999993	0.999998	ko03018	Genetic Information Processing	Folding, sorting and degradation
125	Spliceosome	75	682	0.999998	0.999998	ko03040	Genetic Information Processing	Transcription
126	Ribosome biogenesis in eukaryotes	34	379	0.999998	0.999998	ko03008	Genetic Information Processing	Translation
#	Pathway	Differentially expressed genes
1	Metabolic pathways (no map in kegg database)	CL1003.Contig1_All, CL1013.Contig1_All, CL102.Contig1_All, CL102.Contig2_All, CL1033.Contig1_All, CL1050.Contig1_All, CL1050.Contig2_All, CL1085.Contig1_All, CL1095.Contig2_All, CL1110.Contig2_All, CL1110.Contig3_All, CL1110.Contig4_All, CL1110.Contig5_All, CL115.Contig1_All, CL1205.Contig2_All, CL1249.Contig1_All, CL1255.Contig1_All, CL1256.Contig2_All, CL1277.Contig1_All, CL1334.Contig2_All, CL…
2	Biosynthesis of secondary metabolites (no map in kegg database)	CL1013.Contig1_All, CL102.Contig1_All, CL102.Contig2_All, CL1043.Contig3_All, CL1043.Contig4_All, CL1085.Contig1_All, CL115.Contig1_All, CL1277.Contig1_All, CL1337.Contig2_All, CL1356.Contig2_All, CL1356.Contig4_All, CL1358.Contig4_All, CL1432.Contig1_All, CL1446.Contig1_All, CL1446.Contig2_All, CL153.Contig1_All, CL153.Contig2_All, CL153.Contig4_All, CL1534.Contig3_All, CL1545.Contig3_All, CL157…
3	Starch and sucrose metabolism	CL1050.Contig1_All, CL1050.Contig2_All, CL1080.Contig2_All, CL1460.Contig1_All, CL1462.Contig1_All, CL1830.Contig1_All, CL1887.Contig2_All, CL2096.Contig2_All, CL2169.Contig3_All, CL2372.Contig1_All, CL266.Contig1_All, CL2722.Contig1_All, CL275.Contig3_All, CL2859.Contig8_All, CL3066.Contig1_All, CL3242.Contig1_All, CL362.Contig3_All, CL3749.Contig1_All, CL3749.Contig2_All, CL399.Contig4_All, CL3…
4	Ether lipid metabolism	CL1110.Contig2_All, CL1110.Contig3_All, CL1110.Contig4_All, CL1110.Contig5_All, CL1255.Contig1_All, CL1777.Contig4_All, CL1965.Contig2_All, CL204.Contig7_All, CL2331.Contig2_All, CL2653.Contig1_All, CL2653.Contig2_All, CL275.Contig3_All, CL275.Contig4_All, CL2771.Contig1_All, CL2771.Contig2_All, CL278.Contig1_All, CL2859.Contig8_All, CL3067.Contig1_All, CL3242.Contig1_All, CL3498.Contig1_All, CL3…
5	Glycerophospholipid metabolism	CL1048.Contig1_All, CL1095.Contig2_All, CL1110.Contig2_All, CL1110.Contig3_All, CL1110.Contig4_All, CL1110.Contig5_All, CL1249.Contig1_All, CL1255.Contig1_All, CL1361.Contig1_All, CL1777.Contig4_All, CL1965.Contig2_All, CL204.Contig7_All, CL2331.Contig2_All, CL2386.Contig1_All, CL2653.Contig1_All, CL2653.Contig2_All, CL275.Contig3_All, CL275.Contig4_All, CL2771.Contig1_All, CL2771.Contig2_All, CL…
6	Pentose and glucuronate interconversions	CL1050.Contig1_All, CL1050.Contig2_All, CL2372.Contig1_All, CL266.Contig1_All, CL2722.Contig1_All, CL275.Contig3_All, CL2757.Contig3_All, CL2850.Contig1_All, CL2850.Contig2_All, CL2859.Contig8_All, CL3242.Contig1_All, CL362.Contig3_All, CL3749.Contig1_All, CL3749.Contig2_All, CL399.Contig4_All, CL399.Contig7_All, CL399.Contig8_All, CL4225.Contig2_All, CL4404.Contig1_All, CL4510.Contig1_All, CL474…
7	Cutin, suberine and wax biosynthesis	CL160.Contig2_All, CL160.Contig3_All, CL1647.Contig1_All, CL1647.Contig2_All, CL1647.Contig3_All, CL2215.Contig3_All, CL2754.Contig1_All, CL2754.Contig2_All, CL2844.Contig1_All, CL3161.Contig1_All, CL3161.Contig3_All, CL5101.Contig1_All, CL5311.Contig2_All, CL781.Contig1_All, CL781.Contig3_All, CL867.Contig1_All, CL867.Contig2_All, CL917.Contig1_All, Unigene10770_All, Unigene11150_All, Unigene115…
8	Other glycan degradation	CL1782.Contig1_All, CL197.Contig1_All, CL197.Contig2_All, CL197.Contig3_All, CL197.Contig4_All, CL2146.Contig1_All, CL2146.Contig2_All, CL2146.Contig3_All, CL3164.Contig2_All, CL3494.Contig1_All, CL3916.Contig1_All, CL4203.Contig1_All, CL4304.Contig1_All, CL4304.Contig2_All, CL4685.Contig1_All, CL4934.Contig1_All, CL4986.Contig1_All, CL5041.Contig2_All, CL521.Contig1_All, CL521.Contig2_All, Unige…
9	Ascorbate and aldarate metabolism	CL1643.Contig1_All, CL1643.Contig2_All, CL1643.Contig3_All, CL1818.Contig1_All, CL1818.Contig2_All, CL266.Contig1_All, CL2850.Contig1_All, CL2850.Contig2_All, CL2857.Contig1_All, CL2857.Contig2_All, CL3074.Contig2_All, CL3074.Contig3_All, CL4914.Contig1_All, CL4914.Contig3_All, CL4914.Contig4_All, CL5127.Contig1_All, CL5421.Contig2_All, CL5689.Contig1_All, CL878.Contig1_All, CL878.Contig2_All, Un…
10	Endocytosis	CL1110.Contig2_All, CL1110.Contig3_All, CL1110.Contig4_All, CL1110.Contig5_All, CL1255.Contig1_All, CL1493.Contig2_All, CL1777.Contig4_All, CL1965.Contig2_All, CL204.Contig7_All, CL2331.Contig2_All, CL2513.Contig1_All, CL2653.Contig1_All, CL2653.Contig2_All, CL2722.Contig1_All, CL275.Contig3_All, CL275.Contig4_All, CL2771.Contig1_All, CL2771.Contig2_All, CL2772.Contig1_All, CL278.Contig1_All, CL2…
11	Phenylpropanoid biosynthesis	CL115.Contig1_All, CL1358.Contig4_All, CL153.Contig1_All, CL153.Contig2_All, CL153.Contig4_All, CL1795.Contig2_All, CL1830.Contig1_All, CL1887.Contig2_All, CL1926.Contig1_All, CL1926.Contig3_All, CL2129.Contig1_All, CL2169.Contig3_All, CL2504.Contig3_All, CL2504.Contig4_All, CL2675.Contig1_All, CL2761.Contig1_All, CL2761.Contig2_All, CL3066.Contig1_All, CL3116.Contig1_All, CL326.Contig1_All, CL32…
12	Carotenoid biosynthesis	CL1782.Contig1_All, CL2024.Contig2_All, CL2164.Contig1_All, CL2164.Contig2_All, CL2164.Contig3_All, CL3494.Contig1_All, CL3888.Contig2_All, CL3888.Contig4_All, CL3916.Contig1_All, CL4203.Contig1_All, CL4304.Contig1_All, CL4304.Contig2_All, CL45.Contig2_All, CL4685.Contig1_All, CL4934.Contig1_All, CL5055.Contig2_All, Unigene10436_All, Unigene10530_All, Unigene11521_All, Unigene11526_All, Unigene11…
13	Flavonoid biosynthesis	CL1337.Contig2_All, CL1356.Contig2_All, CL1356.Contig4_All, CL1664.Contig2_All, CL1827.Contig1_All, CL2271.Contig3_All, CL292.Contig3_All, CL3471.Contig2_All, CL3912.Contig1_All, CL443.Contig1_All, CL5101.Contig1_All, CL6020.Contig1_All, CL6020.Contig2_All, CL638.Contig1_All, CL638.Contig2_All, CL755.Contig2_All, CL755.Contig4_All, CL88.Contig1_All, Unigene11526_All, Unigene11684_All, Unigene1185…
14	Phenylalanine metabolism	CL153.Contig1_All, CL153.Contig2_All, CL153.Contig4_All, CL1642.Contig2_All, CL1926.Contig1_All, CL1926.Contig3_All, CL2129.Contig1_All, CL2675.Contig1_All, CL326.Contig1_All, CL326.Contig2_All, CL326.Contig3_All, CL3360.Contig1_All, CL3360.Contig2_All, CL4238.Contig1_All, CL4413.Contig2_All, CL4414.Contig2_All, CL4548.Contig2_All, CL4637.Contig1_All, CL4637.Contig2_All, CL4696.Contig2_All, CL498…
15	Flavone and flavonol biosynthesis	CL115.Contig1_All, CL1343.Contig1_All, CL1356.Contig2_All, CL1356.Contig4_All, CL1827.Contig1_All, CL1951.Contig1_All, CL1951.Contig2_All, CL2049.Contig1_All, CL2049.Contig2_All, CL2049.Contig3_All, CL2049.Contig4_All, CL2504.Contig2_All, CL2504.Contig3_All, CL2504.Contig4_All, CL292.Contig3_All, CL3674.Contig1_All, CL3674.Contig2_All, CL6224.Contig1_All, CL755.Contig2_All, CL755.Contig4_All, Uni…
16	Amino sugar and nucleotide sugar metabolism	CL1085.Contig1_All, CL1446.Contig1_All, CL1446.Contig2_All, CL1460.Contig1_All, CL18.Contig2_All, CL266.Contig1_All, CL3040.Contig1_All, CL3207.Contig1_All, CL3850.Contig1_All, CL3889.Contig1_All, CL39.Contig4_All, CL4097.Contig1_All, CL4097.Contig2_All, CL4117.Contig1_All, CL4747.Contig1_All, CL4747.Contig2_All, CL4940.Contig1_All, CL5654.Contig1_All, CL5654.Contig2_All, CL73.Contig1_All, Unigen…
17	Plant hormone signal transduction	CL103.Contig1_All, CL1238.Contig2_All, CL1383.Contig1_All, CL1383.Contig2_All, CL1486.Contig2_All, CL1524.Contig2_All, CL1708.Contig1_All, CL1879.Contig2_All, CL1920.Contig2_All, CL1920.Contig3_All, CL2022.Contig2_All, CL216.Contig5_All, CL2193.Contig2_All, CL2317.Contig1_All, CL2317.Contig2_All, CL237.Contig5_All, CL2428.Contig2_All, CL2454.Contig1_All, CL2454.Contig2_All, CL2742.Contig4_All, CL…
18	Stilbenoid, diarylheptanoid and gingerol biosynthesis	CL1356.Contig2_All, CL1356.Contig4_All, CL160.Contig2_All, CL160.Contig3_All, CL1827.Contig1_All, CL2504.Contig2_All, CL2504.Contig3_All, CL292.Contig3_All, CL3674.Contig1_All, CL3674.Contig2_All, CL3918.Contig1_All, CL443.Contig1_All, CL5101.Contig1_All, CL5277.Contig1_All, CL619.Contig2_All, CL755.Contig2_All, CL816.Contig2_All, Unigene11526_All, Unigene11684_All, Unigene11859_All, Unigene12967…
19	Limonene and pinene degradation	CL1356.Contig2_All, CL1356.Contig4_All, CL160.Contig2_All, CL160.Contig3_All, CL1827.Contig1_All, CL2660.Contig2_All, CL2660.Contig3_All, CL2850.Contig1_All, CL2850.Contig2_All, CL292.Contig3_All, CL3918.Contig1_All, CL5277.Contig1_All, CL5996.Contig1_All, CL5996.Contig2_All, CL619.Contig2_All, CL755.Contig2_All, CL816.Contig2_All, CL878.Contig1_All, CL878.Contig2_All, Unigene11526_All, Unigene13…
20	Diterpenoid biosynthesis	CL1356.Contig2_All, CL1356.Contig4_All, CL234.Contig1_All, CL2643.Contig3_All, CL292.Contig3_All, CL5089.Contig2_All, CL5725.Contig2_All, Unigene11026_All, Unigene11521_All, Unigene12131_All, Unigene12522_All, Unigene12874_All, Unigene14974_All, Unigene18162_All, Unigene19171_All, Unigene19438_All, Unigene21741_All, Unigene23145_All, Unigene24264_All, Unigene27648_All, Unigene28181_All, Unigene64…
21	Benzoxazinoid biosynthesis	CL1337.Contig2_All, CL234.Contig1_All, CL3313.Contig3_All, CL3809.Contig1_All, CL3809.Contig2_All, CL4387.Contig2_All, CL88.Contig1_All, Unigene12204_All, Unigene12874_All, Unigene13358_All, Unigene14379_All, Unigene17883_All, Unigene19438_All, Unigene4261_All, Unigene5119_All, Unigene5504_All
22	Tryptophan metabolism	CL2476.Contig1_All, CL2850.Contig1_All, CL2850.Contig2_All, CL3825.Contig1_All, CL3918.Contig1_All, CL4395.Contig1_All, CL45.Contig2_All, CL5421.Contig2_All, CL5746.Contig1_All, CL619.Contig2_All, CL878.Contig1_All, CL878.Contig2_All, Unigene13308_All, Unigene14024_All, Unigene15325_All, Unigene15975_All, Unigene16127_All, Unigene17247_All, Unigene17799_All, Unigene19992_All, Unigene23839_All, Un…
23	Ribosome	CL107.Contig2_All, CL1445.Contig1_All, CL2902.Contig2_All, CL3620.Contig2_All, CL3814.Contig1_All, CL4718.Contig2_All, CL6011.Contig1_All, CL829.Contig1_All, Unigene10040_All, Unigene10087_All, Unigene10237_All, Unigene10320_All, Unigene10452_All, Unigene1150_All, Unigene1181_All, Unigene12083_All, Unigene12238_All, Unigene12271_All, Unigene12445_All, Unigene12773_All, Unigene12848_All, Unigene12…
24	Circadian rhythm - plant	CL1028.Contig1_All, CL1028.Contig2_All, CL1028.Contig3_All, CL1060.Contig2_All, CL1524.Contig2_All, CL1809.Contig1_All, CL1809.Contig2_All, CL1809.Contig3_All, CL2934.Contig1_All, CL2934.Contig2_All, CL3258.Contig3_All, CL3471.Contig2_All, CL3986.Contig1_All, CL4693.Contig2_All, CL801.Contig3_All, Unigene12138_All, Unigene12228_All, Unigene14178_All, Unigene14528_All, Unigene1513_All, Unigene1758…
25	Zeatin biosynthesis	CL102.Contig1_All, CL102.Contig2_All, CL1343.Contig1_All, CL1951.Contig1_All, CL1951.Contig2_All, CL2009.Contig2_All, CL2049.Contig1_All, CL2049.Contig2_All, CL2049.Contig3_All, CL2049.Contig4_All, CL3118.Contig3_All, CL3568.Contig2_All, CL4387.Contig2_All, CL4842.Contig2_All, Unigene11825_All, Unigene12397_All, Unigene13189_All, Unigene14697_All, Unigene15414_All, Unigene19356_All, Unigene19486_…
26	Glycosphingolipid biosynthesis - ganglio series	CL197.Contig1_All, CL197.Contig2_All, CL197.Contig3_All, CL197.Contig4_All, CL521.Contig1_All, CL521.Contig2_All, Unigene14118_All, Unigene15470_All, Unigene17639_All, Unigene438_All, Unigene6457_All
27	Fatty acid metabolism	CL2476.Contig1_All, CL2850.Contig1_All, CL2850.Contig2_All, CL3810.Contig1_All, CL4777.Contig4_All, CL4777.Contig5_All, CL5022.Contig2_All, CL5221.Contig1_All, CL5421.Contig2_All, CL5559.Contig2_All, CL766.Contig10_All, CL766.Contig6_All, CL845.Contig3_All, CL878.Contig1_All, CL878.Contig2_All, Unigene11474_All, Unigene11522_All, Unigene11791_All, Unigene15325_All, Unigene15975_All, Unigene19992_…
28	Glycosaminoglycan degradation	CL197.Contig1_All, CL197.Contig2_All, CL197.Contig3_All, CL197.Contig4_All, CL521.Contig1_All, CL521.Contig2_All, Unigene14118_All, Unigene14471_All, Unigene15470_All, Unigene17058_All, Unigene17639_All, Unigene406_All, Unigene438_All, Unigene6457_All
29	Cysteine and methionine metabolism	CL1334.Contig2_All, CL1334.Contig3_All, CL1334.Contig4_All, CL1699.Contig2_All, CL2302.Contig2_All, CL2302.Contig3_All, CL3313.Contig3_All, CL4413.Contig2_All, CL447.Contig2_All, CL4696.Contig2_All, CL5640.Contig1_All, CL5640.Contig2_All, Unigene11036_All, Unigene12375_All, Unigene14779_All, Unigene1560_All, Unigene15612_All, Unigene17258_All, Unigene17513_All, Unigene17643_All, Unigene18993_All,…
30	Valine, leucine and isoleucine degradation	CL1003.Contig1_All, CL1523.Contig9_All, CL1545.Contig3_All, CL2090.Contig2_All, CL2476.Contig1_All, CL2843.Contig1_All, CL2843.Contig4_All, CL2843.Contig5_All, CL2843.Contig6_All, CL2843.Contig7_All, CL2843.Contig8_All, CL2850.Contig1_All, CL2850.Contig2_All, CL3801.Contig2_All, CL5421.Contig2_All, CL5682.Contig2_All, CL5885.Contig2_All, CL878.Contig1_All, CL878.Contig2_All, Unigene11840_All, Uni…
31	Cyanoamino acid metabolism	CL1802.Contig1_All, CL1830.Contig1_All, CL1887.Contig2_All, CL2169.Contig3_All, CL3066.Contig1_All, CL3116.Contig1_All, CL3809.Contig1_All, CL3809.Contig2_All, CL4387.Contig2_All, CL487.Contig3_All, CL532.Contig3_All, CL5397.Contig1_All, CL862.Contig4_All, Unigene1010_All, Unigene11766_All, Unigene1293_All, Unigene18812_All, Unigene20397_All, Unigene21502_All, Unigene21632_All, Unigene22690_All, …
32	Tyrosine metabolism	CL1642.Contig2_All, CL3442.Contig1_All, CL3891.Contig1_All, CL4238.Contig1_All, CL4413.Contig2_All, CL4696.Contig2_All, CL4777.Contig4_All, CL4777.Contig5_All, CL4986.Contig1_All, CL5022.Contig2_All, CL5211.Contig1_All, CL5211.Contig2_All, CL5221.Contig1_All, CL5559.Contig2_All, CL5685.Contig2_All, CL766.Contig10_All, CL766.Contig6_All, CL845.Contig3_All, CL995.Contig1_All, Unigene11036_All, Unig…
33	Tropane, piperidine and pyridine alkaloid biosynthesis	CL4238.Contig1_All, CL4413.Contig2_All, CL4696.Contig2_All, CL6034.Contig1_All, CL664.Contig1_All, CL664.Contig3_All, CL664.Contig4_All, Unigene11036_All, Unigene14451_All, Unigene17513_All, Unigene23536_All, Unigene27291_All, Unigene34242_All, Unigene5027_All, Unigene6602_All, Unigene881_All
34	Isoquinoline alkaloid biosynthesis	CL3442.Contig1_All, CL3891.Contig1_All, CL4238.Contig1_All, CL4413.Contig2_All, CL4696.Contig2_All, CL5211.Contig1_All, CL5211.Contig2_All, Unigene11036_All, Unigene12151_All, Unigene14451_All, Unigene17513_All, Unigene23536_All, Unigene24520_All, Unigene27291_All, Unigene5027_All, Unigene881_All
35	Fatty acid elongation	CL192.Contig2_All, CL2107.Contig1_All, Unigene1198_All, Unigene14973_All, Unigene20795_All, Unigene23112_All, Unigene23956_All, Unigene3089_All, Unigene4366_All, Unigene6394_All, Unigene796_All, Unigene8387_All, Unigene851_All, Unigene8987_All
36	Phagosome	CL1635.Contig1_All, CL2410.Contig1_All, CL2410.Contig2_All, CL294.Contig1_All, CL294.Contig2_All, CL294.Contig4_All, CL4328.Contig1_All, CL596.Contig2_All, CL596.Contig4_All, CL596.Contig6_All, CL596.Contig7_All, CL596.Contig8_All, Unigene10996_All, Unigene11276_All, Unigene11538_All, Unigene1185_All, Unigene12688_All, Unigene1307_All, Unigene13368_All, Unigene1397_All, Unigene14374_All, Unigene1…
37	Isoflavonoid biosynthesis	CL1827.Contig1_All, CL292.Contig3_All, CL5369.Contig2_All, CL5521.Contig2_All, Unigene10153_All, Unigene12260_All, Unigene14608_All, Unigene18053_All, Unigene18303_All, Unigene18765_All, Unigene20053_All, Unigene22887_All, Unigene26333_All, Unigene28364_All, Unigene9497_All
38	Plant-pathogen interaction	CL105.Contig2_All, CL1073.Contig2_All, CL1220.Contig1_All, CL1256.Contig2_All, CL1262.Contig1_All, CL1383.Contig2_All, CL1486.Contig2_All, CL1524.Contig2_All, CL1539.Contig1_All, CL188.Contig1_All, CL1949.Contig1_All, CL2193.Contig2_All, CL2260.Contig2_All, CL2403.Contig2_All, CL2422.Contig2_All, CL2838.Contig2_All, CL2886.Contig1_All, CL2886.Contig3_All, CL2953.Contig2_All, CL3120.Contig1_All, C…
39	Pyruvate metabolism	CL1818.Contig2_All, CL2476.Contig1_All, CL2850.Contig1_All, CL2850.Contig2_All, CL3173.Contig2_All, CL3478.Contig1_All, CL4248.Contig1_All, CL5421.Contig2_All, CL5690.Contig1_All, CL5817.Contig1_All, CL5817.Contig2_All, CL771.Contig1_All, CL771.Contig2_All, CL878.Contig1_All, CL878.Contig2_All, Unigene14256_All, Unigene14814_All, Unigene15325_All, Unigene15975_All, Unigene19571_All, Unigene19992_…
40	Monoterpenoid biosynthesis	CL1596.Contig2_All, CL2315.Contig1_All, CL2315.Contig2_All, Unigene19889_All, Unigene22807_All
41	Carbon fixation in photosynthetic organisms	CL4696.Contig2_All, CL5690.Contig1_All, CL5817.Contig1_All, CL5817.Contig2_All, CL5908.Contig2_All, CL741.Contig14_All, Unigene1053_All, Unigene1098_All, Unigene11036_All, Unigene13099_All, Unigene13785_All, Unigene14256_All, Unigene14814_All, Unigene15771_All, Unigene15924_All, Unigene17513_All, Unigene20753_All, Unigene216_All, Unigene22926_All, Unigene23015_All, Unigene23626_All, Unigene23933_…
42	Lysine degradation	CL1573.Contig1_All, CL1573.Contig2_All, CL1573.Contig3_All, CL2476.Contig1_All, CL2850.Contig1_All, CL2850.Contig2_All, CL5421.Contig2_All, CL878.Contig1_All, CL878.Contig2_All, Unigene13308_All, Unigene15325_All, Unigene15975_All, Unigene19992_All, Unigene25578_All, Unigene3491_All, Unigene4102_All, Unigene5114_All
43	Glycolysis / Gluconeogenesis	CL1013.Contig1_All, CL2850.Contig1_All, CL2850.Contig2_All, CL3173.Contig2_All, CL3478.Contig1_All, CL3943.Contig3_All, CL4117.Contig1_All, CL4248.Contig1_All, CL4777.Contig4_All, CL4777.Contig5_All, CL5022.Contig2_All, CL5221.Contig1_All, CL5421.Contig2_All, CL5559.Contig2_All, CL5908.Contig2_All, CL766.Contig10_All, CL766.Contig6_All, CL845.Contig3_All, CL878.Contig1_All, CL878.Contig2_All, Uni…
44	Fructose and mannose metabolism	CL1432.Contig1_All, CL1460.Contig1_All, CL1476.Contig1_All, CL3943.Contig3_All, CL4940.Contig1_All, CL5734.Contig1_All, CL5908.Contig2_All, Unigene10458_All, Unigene1098_All, Unigene13099_All, Unigene13785_All, Unigene16863_All, Unigene16869_All, Unigene16871_All, Unigene16875_All, Unigene18185_All, Unigene19571_All, Unigene19966_All, Unigene20753_All, Unigene22399_All, Unigene233_All, Unigene260…
45	Glycine, serine and threonine metabolism	CL2379.Contig2_All, CL4238.Contig1_All, CL447.Contig2_All, CL5421.Contig2_All, CL5640.Contig1_All, CL5640.Contig2_All, CL597.Contig2_All, CL959.Contig2_All, Unigene1010_All, Unigene11766_All, Unigene13648_All, Unigene13836_All, Unigene14258_All, Unigene14451_All, Unigene15440_All, Unigene20025_All, Unigene21330_All, Unigene23495_All, Unigene25990_All, Unigene26152_All, Unigene30950_All, Unigene31…
46	Galactose metabolism	CL1887.Contig2_All, CL197.Contig1_All, CL197.Contig2_All, CL197.Contig3_All, CL197.Contig4_All, CL2096.Contig2_All, CL3943.Contig3_All, CL4117.Contig1_All, CL521.Contig1_All, CL521.Contig2_All, CL5353.Contig1_All, Unigene10389_All, Unigene11528_All, Unigene14118_All, Unigene14510_All, Unigene15470_All, Unigene17294_All, Unigene17335_All, Unigene18185_All, Unigene19571_All, Unigene19871_All, Unige…
47	Caffeine metabolism	CL4546.Contig1_All, Unigene24231_All, Unigene4683_All
48	alpha-Linolenic acid metabolism	CL319.Contig3_All, CL3296.Contig1_All, CL3296.Contig2_All, CL335.Contig1_All, CL3810.Contig1_All, CL6126.Contig1_All, CL6180.Contig2_All, CL813.Contig1_All, CL813.Contig2_All, CL833.Contig1_All, CL833.Contig2_All, Unigene11474_All, Unigene11522_All, Unigene13676_All, Unigene14652_All, Unigene14713_All, Unigene17819_All, Unigene25484_All, Unigene29161_All, Unigene3498_All, Unigene3637_All, Unigene…
49	Glyoxylate and dicarboxylate metabolism	CL2476.Contig1_All, CL2628.Contig1_All, CL5613.Contig2_All, CL5613.Contig3_All, CL5817.Contig1_All, CL5817.Contig2_All, CL741.Contig14_All, Unigene1010_All, Unigene1053_All, Unigene11766_All, Unigene14258_All, Unigene17065_All, Unigene17247_All, Unigene17991_All, Unigene20110_All, Unigene20828_All, Unigene23626_All, Unigene26197_All, Unigene26255_All, Unigene26256_All, Unigene30950_All, Unigene33…
50	Oxidative phosphorylation	CL1684.Contig2_All, CL1684.Contig3_All, CL1684.Contig4_All, CL1684.Contig5_All, CL1779.Contig1_All, CL1841.Contig1_All, CL2727.Contig2_All, CL429.Contig2_All, CL429.Contig3_All, CL4328.Contig1_All, CL4893.Contig2_All, CL5099.Contig1_All, CL5099.Contig2_All, CL5295.Contig2_All, CL652.Contig2_All, CL729.Contig1_All, CL729.Contig2_All, Unigene10408_All, Unigene10996_All, Unigene14155_All, Unigene143…
51	Porphyrin and chlorophyll metabolism	CL1277.Contig1_All, CL1432.Contig1_All, CL166.Contig2_All, CL2713.Contig2_All, CL3102.Contig1_All, CL541.Contig2_All, CL593.Contig1_All, CL593.Contig2_All, Unigene14955_All, Unigene15094_All, Unigene17458_All, Unigene17925_All, Unigene18335_All, Unigene18409_All, Unigene19875_All, Unigene22399_All, Unigene233_All, Unigene26076_All, Unigene3485_All, Unigene462_All, Unigene479_All, Unigene555_All
52	Biosynthesis of unsaturated fatty acids	CL1312.Contig10_All, CL192.Contig2_All, CL2107.Contig1_All, CL3615.Contig1_All, CL3810.Contig1_All, CL742.Contig4_All, Unigene11474_All, Unigene14973_All, Unigene15094_All, Unigene17246_All, Unigene22931_All, Unigene26684_All, Unigene3600_All, Unigene4031_All, Unigene6714_All, Unigene8990_All
53	DNA replication	CL1328.Contig1_All, CL2032.Contig3_All, CL3601.Contig1_All, CL5324.Contig1_All, CL5324.Contig2_All, CL5592.Contig1_All, Unigene10378_All, Unigene10523_All, Unigene1264_All, Unigene12810_All, Unigene12893_All, Unigene12918_All, Unigene13136_All, Unigene13342_All, Unigene13888_All, Unigene15896_All, Unigene15960_All, Unigene18942_All, Unigene1920_All, Unigene27657_All, Unigene28081_All, Unigene5314…
54	Histidine metabolism	CL2850.Contig1_All, CL2850.Contig2_All, CL5421.Contig2_All, CL878.Contig1_All, CL878.Contig2_All, CL995.Contig1_All, Unigene12093_All, Unigene15325_All, Unigene15975_All, Unigene19992_All, Unigene25578_All, Unigene4102_All
55	Lysine biosynthesis	CL4231.Contig2_All, CL447.Contig2_All, CL5421.Contig2_All, CL5640.Contig1_All, CL5640.Contig2_All, Unigene18733_All, Unigene4102_All, Unigene8859_All
56	Propanoate metabolism	CL1523.Contig9_All, CL2476.Contig1_All, CL2850.Contig1_All, CL2850.Contig2_All, CL5421.Contig2_All, CL771.Contig1_All, CL771.Contig2_All, CL878.Contig1_All, CL878.Contig2_All, Unigene13187_All, Unigene15325_All, Unigene15975_All, Unigene19992_All, Unigene20054_All, Unigene22814_All, Unigene25495_All, Unigene25508_All, Unigene25578_All, Unigene26017_All, Unigene3388_All, Unigene3807_All, Unigene41…
57	Glucosinolate biosynthesis	CL1545.Contig3_All, CL5746.Contig1_All, Unigene14024_All, Unigene16127_All, Unigene17799_All, Unigene23839_All, Unigene25871_All, Unigene26225_All, Unigene9053_All, Unigene9750_All
58	Arginine and proline metabolism	CL2850.Contig1_All, CL2850.Contig2_All, CL4413.Contig2_All, CL4696.Contig2_All, CL5421.Contig2_All, CL5884.Contig1_All, CL6193.Contig1_All, CL6193.Contig2_All, CL878.Contig1_All, CL878.Contig2_All, Unigene11036_All, Unigene12423_All, Unigene15325_All, Unigene15975_All, Unigene17513_All, Unigene17991_All, Unigene19992_All, Unigene25385_All, Unigene25578_All, Unigene3345_All, Unigene4102_All, Unige…
59	Brassinosteroid biosynthesis	CL102.Contig2_All, CL3118.Contig3_All, Unigene10197_All, Unigene14973_All, Unigene23843_All, Unigene27626_All, Unigene27648_All, Unigene28242_All, Unigene28249_All
60	Sulfur metabolism	CL1205.Contig2_All, CL1334.Contig2_All, CL1334.Contig3_All, CL1334.Contig4_All, CL4465.Contig1_All, CL4465.Contig2_All, Unigene20397_All, Unigene22945_All, Unigene7765_All, Unigene9053_All, Unigene9750_All
61	Riboflavin metabolism	CL1451.Contig4_All, CL4474.Contig2_All, Unigene11802_All, Unigene22907_All, Unigene3208_All, Unigene3928_All, Unigene419_All, Unigene865_All
62	Valine, leucine and isoleucine biosynthesis	CL1545.Contig3_All, CL3478.Contig1_All, CL4248.Contig1_All, CL4845.Contig2_All, CL807.Contig2_All, Unigene14725_All, Unigene15440_All, Unigene24167_All, Unigene9082_All
63	Sesquiterpenoid and triterpenoid biosynthesis	CL1596.Contig2_All, Unigene19985_All, Unigene22702_All, Unigene8982_All
64	Inositol phosphate metabolism	CL2662.Contig2_All, CL3551.Contig2_All, CL3551.Contig3_All, CL4566.Contig2_All, Unigene11390_All, Unigene11711_All, Unigene13099_All, Unigene13785_All, Unigene14567_All, Unigene1836_All, Unigene20753_All, Unigene25504_All, Unigene25508_All, Unigene25568_All, Unigene28507_All, Unigene28840_All, Unigene3215_All, Unigene5877_All, Unigene6224_All, Unigene6337_All, Unigene6977_All, Unigene7825_All, Un…
65	Terpenoid backbone biosynthesis	CL1043.Contig3_All, CL1043.Contig4_All, CL2476.Contig1_All, CL3568.Contig2_All, CL390.Contig2_All, CL416.Contig2_All, CL812.Contig1_All, Unigene10593_All, Unigene17022_All, Unigene19486_All, Unigene19889_All, Unigene20150_All, Unigene21875_All, Unigene22702_All, Unigene25357_All, Unigene25758_All, Unigene25927_All, Unigene30996_All, Unigene6431_All, Unigene8798_All, Unigene8799_All, Unigene9335_A…
66	Pantothenate and CoA biosynthesis	CL1545.Contig3_All, CL3691.Contig1_All, CL3691.Contig2_All, CL4845.Contig2_All, CL807.Contig2_All, Unigene10610_All, Unigene12211_All, Unigene22883_All
67	Citrate cycle (TCA cycle)	CL3173.Contig2_All, CL3478.Contig1_All, CL4120.Contig2_All, CL4248.Contig1_All, CL5817.Contig1_All, CL5817.Contig2_All, Unigene13187_All, Unigene13308_All, Unigene16178_All, Unigene16609_All, Unigene23626_All, Unigene25919_All, Unigene26255_All, Unigene26256_All, Unigene30940_All, Unigene3807_All, Unigene5114_All, Unigene6203_All
68	One carbon pool by folate	CL4662.Contig1_All, CL5834.Contig2_All, Unigene1010_All, Unigene11766_All, Unigene12220_All, Unigene18388_All, Unigene23516_All, Unigene30950_All
69	beta-Alanine metabolism	CL1523.Contig9_All, CL2850.Contig1_All, CL2850.Contig2_All, CL3691.Contig1_All, CL3691.Contig2_All, CL4238.Contig1_All, CL5421.Contig2_All, CL878.Contig1_All, CL878.Contig2_All, Unigene12211_All, Unigene14451_All, Unigene15325_All, Unigene15975_All, Unigene19992_All, Unigene25508_All, Unigene25578_All, Unigene4102_All, Unigene9000_All
70	Regulation of autophagy	CL1379.Contig1_All, CL1379.Contig2_All, CL1558.Contig3_All, CL5497.Contig2_All, CL5675.Contig2_All, Unigene12391_All, Unigene1512_All, Unigene22732_All, Unigene22855_All, Unigene23139_All, Unigene25580_All, Unigene28420_All, Unigene6386_All, Unigene6869_All, Unigene8469_All, Unigene8597_All, Unigene9229_All
71	RNA polymerase	CL1256.Contig2_All, CL2096.Contig2_All, CL2372.Contig1_All, CL275.Contig3_All, CL2771.Contig1_All, CL4057.Contig2_All, CL415.Contig3_All, CL4530.Contig1_All, CL4720.Contig1_All, CL871.Contig1_All, CL940.Contig2_All, CL940.Contig4_All, Unigene1081_All, Unigene11370_All, Unigene11464_All, Unigene11651_All, Unigene11710_All, Unigene12297_All, Unigene12951_All, Unigene133_All, Unigene14828_All, Unige…
72	Butanoate metabolism	CL1432.Contig1_All, CL2476.Contig1_All, CL3478.Contig1_All, CL4248.Contig1_All, CL4845.Contig2_All, Unigene11840_All, Unigene22399_All, Unigene233_All, Unigene26076_All, Unigene3692_All
73	Sphingolipid metabolism	CL197.Contig1_All, CL197.Contig2_All, CL197.Contig3_All, CL197.Contig4_All, CL521.Contig1_All, CL521.Contig2_All, Unigene11762_All, Unigene14118_All, Unigene15470_All, Unigene23101_All, Unigene6457_All
74	ABC transporters	CL330.Contig5_All, CL4383.Contig4_All, CL4383.Contig7_All, CL4918.Contig2_All, CL5292.Contig1_All, CL5308.Contig1_All, CL5887.Contig1_All, CL6031.Contig2_All, Unigene11358_All, Unigene11586_All, Unigene11718_All, Unigene12573_All, Unigene13306_All, Unigene17070_All, Unigene17181_All, Unigene18050_All, Unigene18871_All, Unigene20380_All, Unigene20728_All, Unigene20755_All, Unigene22700_All, Unigen…
75	Phenylalanine, tyrosine and tryptophan biosynthesis	CL1534.Contig3_All, CL4413.Contig2_All, CL4696.Contig2_All, Unigene11036_All, Unigene13836_All, Unigene17513_All, Unigene1989_All, Unigene20998_All, Unigene23536_All, Unigene25993_All, Unigene27291_All, Unigene5027_All, Unigene754_All, Unigene881_All, Unigene9077_All
76	Glycosphingolipid biosynthesis - globo series	Unigene17639_All, Unigene438_All
77	Folate biosynthesis	CL4286.Contig3_All, CL509.Contig2_All, Unigene1631_All, Unigene18388_All, Unigene1852_All, Unigene19725_All, Unigene27898_All
78	Linoleic acid metabolism	CL1432.Contig1_All, CL319.Contig3_All, CL335.Contig1_All, Unigene22399_All, Unigene233_All, Unigene26076_All, Unigene3097_All, Unigene3498_All
79	Glycerolipid metabolism	CL1095.Contig2_All, CL1361.Contig1_All, CL2850.Contig1_All, CL2850.Contig2_All, CL369.Contig1_All, CL5421.Contig2_All, CL878.Contig1_All, CL878.Contig2_All, Unigene11896_All, Unigene12123_All, Unigene15056_All, Unigene15325_All, Unigene15975_All, Unigene19571_All, Unigene19992_All, Unigene25578_All, Unigene26637_All, Unigene4102_All, Unigene9532_All
80	Ubiquinone and other terpenoid-quinone biosynthesis	CL1642.Contig2_All, CL1852.Contig2_All, CL1926.Contig1_All, CL1926.Contig3_All, CL4201.Contig2_All, CL5055.Contig2_All, Unigene12029_All, Unigene14499_All, Unigene1461_All, Unigene14652_All, Unigene17769_All, Unigene23666_All, Unigene26163_All, Unigene27291_All, Unigene3163_All, Unigene3637_All, Unigene5027_All, Unigene9265_All
81	Steroid biosynthesis	CL1829.Contig2_All, CL3480.Contig2_All, CL4400.Contig1_All, Unigene11802_All, Unigene14985_All, Unigene17033_All, Unigene23110_All, Unigene6087_All, Unigene7678_All, Unigene8919_All
82	Indole alkaloid biosynthesis	CL271.Contig2_All, CL3102.Contig1_All, Unigene3191_All, Unigene462_All
83	Anthocyanin biosynthesis	Unigene15098_All
84	C5-Branched dibasic acid metabolism	CL4845.Contig2_All, Unigene14725_All
85	Fatty acid biosynthesis	CL564.Contig7_All, CL742.Contig4_All, CL771.Contig1_All, CL771.Contig2_All, Unigene15094_All, Unigene17524_All, Unigene22814_All, Unigene25495_All, Unigene26684_All, Unigene4031_All, Unigene6714_All
86	Phosphatidylinositol signaling system	CL2662.Contig2_All, CL3551.Contig2_All, CL3551.Contig3_All, CL4566.Contig2_All, Unigene11390_All, Unigene14133_All, Unigene14567_All, Unigene15077_All, Unigene18397_All, Unigene21538_All, Unigene23340_All, Unigene25820_All, Unigene26172_All, Unigene28507_All, Unigene28840_All, Unigene3215_All, Unigene5877_All, Unigene6224_All, Unigene6977_All, Unigene7825_All, Unigene8075_All, Unigene9083_All, Un…
87	Pyrimidine metabolism	CL1256.Contig2_All, CL2096.Contig2_All, CL2372.Contig1_All, CL275.Contig3_All, CL2771.Contig1_All, CL3691.Contig1_All, CL3691.Contig2_All, CL4057.Contig2_All, CL415.Contig3_All, CL4530.Contig1_All, CL4720.Contig1_All, CL5162.Contig1_All, CL5587.Contig1_All, CL871.Contig1_All, CL940.Contig2_All, CL940.Contig4_All, Unigene10523_All, Unigene1081_All, Unigene11370_All, Unigene11464_All, Unigene11651_…
88	RNA transport	CL1056.Contig2_All, CL12.Contig1_All, CL1512.Contig1_All, CL156.Contig2_All, CL1696.Contig1_All, CL2092.Contig1_All, CL2386.Contig1_All, CL2485.Contig1_All, CL2531.Contig2_All, CL2553.Contig5_All, CL2653.Contig1_All, CL278.Contig3_All, CL297.Contig1_All, CL2990.Contig2_All, CL3114.Contig1_All, CL362.Contig3_All, CL4030.Contig1_All, CL412.Contig1_All, CL4380.Contig1_All, CL4746.Contig2_All, CL482.…
89	Purine metabolism	CL1205.Contig2_All, CL1256.Contig2_All, CL2096.Contig2_All, CL2372.Contig1_All, CL275.Contig3_All, CL2771.Contig1_All, CL4057.Contig2_All, CL4117.Contig1_All, CL415.Contig3_All, CL4530.Contig1_All, CL4546.Contig1_All, CL4662.Contig1_All, CL4720.Contig1_All, CL871.Contig1_All, CL940.Contig2_All, CL940.Contig4_All, Unigene10523_All, Unigene1081_All, Unigene11370_All, Unigene11464_All, Unigene11651_…
90	Biotin metabolism	Unigene3548_All
91	Pentose phosphate pathway	CL3225.Contig4_All, CL3943.Contig3_All, CL4117.Contig1_All, CL5908.Contig2_All, Unigene1098_All, Unigene12462_All, Unigene15924_All, Unigene17553_All, Unigene18185_All, Unigene20624_All, Unigene22926_All, Unigene25527_All, Unigene31162_All, Unigene3368_All, Unigene3714_All
92	Natural killer cell mediated cytotoxicity	CL4808.Contig1_All, CL5471.Contig1_All, CL5471.Contig2_All, Unigene12688_All, Unigene23039_All, Unigene30889_All, Unigene3211_All, Unigene3834_All, Unigene5902_All
93	Photosynthesis - antenna proteins	CL484.Contig4_All, Unigene4581_All, Unigene6999_All, Unigene9428_All
94	Nitrogen metabolism	CL1684.Contig2_All, CL1684.Contig3_All, CL1684.Contig4_All, CL1684.Contig5_All, CL198.Contig4_All, CL2872.Contig1_All, CL2872.Contig2_All, CL34.Contig12_All, CL34.Contig13_All, CL34.Contig14_All, CL34.Contig17_All, CL4465.Contig1_All, CL4465.Contig2_All, CL4916.Contig2_All, CL5246.Contig1_All, CL5884.Contig1_All, CL6128.Contig2_All, Unigene10041_All, Unigene10729_All, Unigene12186_All, Unigene122…
95	Arachidonic acid metabolism	CL1802.Contig1_All, CL862.Contig4_All, Unigene11526_All, Unigene22399_All, Unigene326_All
96	Peroxisome	CL340.Contig1_All, CL3802.Contig2_All, CL3802.Contig3_All, CL3810.Contig1_All, CL4120.Contig2_All, CL4546.Contig1_All, Unigene11474_All, Unigene11791_All, Unigene11840_All, Unigene14350_All, Unigene17247_All, Unigene18845_All, Unigene20304_All, Unigene23882_All, Unigene25919_All, Unigene3026_All, Unigene30870_All, Unigene30934_All, Unigene3371_All, Unigene587_All, Unigene606_All, Unigene7576_All,…
97	mRNA surveillance pathway	CL2092.Contig1_All, CL216.Contig5_All, CL2386.Contig1_All, CL2653.Contig1_All, CL3173.Contig2_All, CL412.Contig1_All, CL4979.Contig2_All, CL5328.Contig2_All, CL6229.Contig1_All, CL849.Contig4_All, Unigene1199_All, Unigene12619_All, Unigene13596_All, Unigene15705_All, Unigene15969_All, Unigene16187_All, Unigene17366_All, Unigene17860_All, Unigene18378_All, Unigene1852_All, Unigene18665_All, Unigen…
98	Synthesis and degradation of ketone bodies	CL2476.Contig1_All, Unigene11840_All
99	Betalain biosynthesis	Unigene17943_All
100	Glycosylphosphatidylinositol(GPI)-anchor biosynthesis	CL1033.Contig1_All, CL3749.Contig1_All, CL3749.Contig2_All, CL723.Contig1_All, Unigene11931_All, Unigene12374_All, Unigene14561_All, Unigene23056_All, Unigene23294_All, Unigene28318_All, Unigene3720_All, Unigene4276_All, Unigene644_All, Unigene6808_All, Unigene9309_All, Unigene9779_All
101	Sulfur relay system	CL227.Contig1_All, CL509.Contig2_All, CL569.Contig1_All
102	Vitamin B6 metabolism	Unigene15870_All, Unigene20025_All, Unigene23081_All, Unigene31908_All
103	Taurine and hypotaurine metabolism	CL1802.Contig1_All, CL862.Contig4_All
104	Selenocompound metabolism	CL2302.Contig2_All, CL2302.Contig3_All, Unigene22945_All, Unigene939_All
105	Glutathione metabolism	CL1802.Contig1_All, CL2212.Contig1_All, CL3225.Contig4_All, CL3241.Contig1_All, CL4120.Contig2_All, CL4782.Contig1_All, CL5689.Contig1_All, CL682.Contig1_All, CL862.Contig4_All, Unigene21491_All, Unigene23670_All, Unigene25527_All, Unigene25919_All, Unigene4406_All, Unigene574_All, Unigene5778_All, Unigene6753_All, Unigene7144_All, Unigene7616_All
106	Base excision repair	CL1428.Contig3_All, CL2207.Contig3_All, CL2207.Contig4_All, CL3875.Contig6_All, CL5138.Contig2_All, Unigene12555_All, Unigene13642_All, Unigene15960_All, Unigene18386_All, Unigene20896_All, Unigene25254_All, Unigene26372_All, Unigene28081_All, Unigene9792_All
107	Non-homologous end-joining	CL876.Contig3_All, Unigene16876_All, Unigene3812_All
108	Other types of O-glycan biosynthesis	CL2401.Contig3_All, CL3437.Contig1_All
109	Photosynthesis	CL5807.Contig1_All, CL5807.Contig2_All, Unigene13000_All, Unigene15203_All, Unigene25541_All, Unigene26145_All, Unigene26809_All, Unigene2887_All, Unigene4386_All, Unigene523_All
110	Nicotinate and nicotinamide metabolism	CL3802.Contig2_All, CL3802.Contig3_All
111	SNARE interactions in vesicular transport	CL287.Contig1_All, CL763.Contig1_All, Unigene10610_All, Unigene15370_All, Unigene29469_All
112	N-Glycan biosynthesis	CL399.Contig3_All, Unigene11528_All, Unigene14510_All, Unigene18480_All, Unigene18715_All, Unigene20550_All
113	Ubiquitin mediated proteolysis	CL1677.Contig7_All, CL2260.Contig2_All, CL3111.Contig3_All, CL3265.Contig1_All, CL5774.Contig1_All, CL66.Contig3_All, CL780.Contig5_All, Unigene11635_All, Unigene11731_All, Unigene12119_All, Unigene1401_All, Unigene14353_All, Unigene15205_All, Unigene15393_All, Unigene15961_All, Unigene16984_All, Unigene16985_All, Unigene17077_All, Unigene19851_All, Unigene19967_All, Unigene20049_All, Unigene2038…
114	Protein processing in endoplasmic reticulum	CL105.Contig2_All, CL1379.Contig2_All, CL2772.Contig1_All, CL3846.Contig1_All, CL399.Contig3_All, CL5775.Contig1_All, Unigene11528_All, Unigene11614_All, Unigene13381_All, Unigene14321_All, Unigene14470_All, Unigene14510_All, Unigene15134_All, Unigene15205_All, Unigene15512_All, Unigene15961_All, Unigene17028_All, Unigene17719_All, Unigene18090_All, Unigene1820_All, Unigene18480_All, Unigene19847…
115	Protein export	CL3557.Contig1_All, CL3557.Contig2_All, Unigene14470_All, Unigene1820_All, Unigene23265_All, Unigene951_All
116	Nucleotide excision repair	CL1101.Contig7_All, CL3601.Contig1_All, Unigene12810_All, Unigene13888_All, Unigene15960_All, Unigene17239_All, Unigene18710_All, Unigene18942_All, Unigene21453_All, Unigene27657_All, Unigene28081_All, Unigene30940_All, Unigene8073_All, Unigene866_All, Unigene9473_All
117	Mismatch repair	CL3601.Contig1_All, Unigene12810_All, Unigene13888_All, Unigene14905_All, Unigene18942_All, Unigene27657_All, Unigene28081_All, Unigene8073_All, Unigene866_All
118	Circadian rhythm - mammal	Unigene15205_All
119	Alanine, aspartate and glutamate metabolism	CL34.Contig12_All, CL34.Contig13_All, CL34.Contig14_All, CL34.Contig17_All, CL4413.Contig2_All, CL4696.Contig2_All, CL5246.Contig1_All, CL5884.Contig1_All, CL597.Contig2_All, CL6128.Contig2_All, Unigene11036_All, Unigene11692_All, Unigene12186_All, Unigene17016_All, Unigene17513_All, Unigene17991_All, Unigene23495_All, Unigene26152_All, Unigene6582_All, Unigene881_All
120	Homologous recombination	CL2450.Contig1_All, CL331.Contig1_All, CL3601.Contig1_All, CL5737.Contig2_All, CL876.Contig3_All, Unigene11679_All, Unigene11955_All, Unigene12810_All, Unigene13888_All, Unigene14755_All, Unigene16876_All, Unigene18942_All, Unigene22057_All, Unigene24631_All, Unigene27657_All, Unigene5868_All, Unigene8073_All, Unigene8614_All, Unigene866_All
121	Aminoacyl-tRNA biosynthesis	Unigene1413_All, Unigene14402_All, Unigene17072_All, Unigene23428_All, Unigene23516_All, Unigene25291_All, Unigene25412_All, Unigene3647_All
122	Basal transcription factors	CL3676.Contig2_All, CL3676.Contig3_All, CL4041.Contig1_All, CL4041.Contig2_All, CL5493.Contig1_All, Unigene17239_All, Unigene17414_All, Unigene5856_All, Unigene9300_All, Unigene9473_All
123	Proteasome	CL3228.Contig1_All, Unigene21061_All, Unigene7340_All, Unigene9070_All
124	RNA degradation	CL1662.Contig2_All, CL2046.Contig2_All, CL2092.Contig1_All, CL2331.Contig2_All, CL2337.Contig6_All, CL2974.Contig2_All, CL412.Contig1_All, CL4289.Contig1_All, CL4424.Contig3_All, CL4877.Contig2_All, CL5164.Contig1_All, Unigene10341_All, Unigene1049_All, Unigene1105_All, Unigene13200_All, Unigene14220_All, Unigene15705_All, Unigene16690_All, Unigene17366_All, Unigene19487_All, Unigene22433_All, Un…
125	Spliceosome	CL120.Contig1_All, CL1255.Contig1_All, CL1317.Contig1_All, CL1317.Contig2_All, CL140.Contig1_All, CL1443.Contig3_All, CL1607.Contig1_All, CL1657.Contig2_All, CL1955.Contig1_All, CL1955.Contig2_All, CL201.Contig2_All, CL2117.Contig1_All, CL2464.Contig1_All, CL2531.Contig2_All, CL2772.Contig1_All, CL3442.Contig1_All, CL3647.Contig1_All, CL3846.Contig1_All, CL411.Contig5_All, CL411.Contig6_All, CL44…
126	Ribosome biogenesis in eukaryotes	CL1662.Contig2_All, CL2092.Contig1_All, CL2331.Contig2_All, CL2337.Contig6_All, CL2857.Contig1_All, CL2857.Contig2_All, CL362.Contig3_All, CL3986.Contig1_All, CL4289.Contig1_All, CL4693.Contig2_All, CL4877.Contig2_All, CL5164.Contig1_All, CL5447.Contig2_All, Unigene12966_All, Unigene13200_All, Unigene14220_All, Unigene14996_All, Unigene15705_All, Unigene16690_All, Unigene17366_All, Unigene17860_A…
