# Supplementary material for: Transcriptomic profiling of the salt-stress response in the halophyte Halogeton glomeratus
Source: BMC Genomics. 2015 Mar 11;16(1):169. doi: 10.1186/s12864-015-1373-z (PMC4363069; doi:10.1186/s12864-015-1373-z)
Supplement: Additional file 6: Table S6. — KEGG analysis of differentially expressed genes between 24 and 0 h (level 1 and level 2). [file 12864_2015_1373_MOESM6_ESM.xls]

## Sheet: KEGG
Additional file 6: Table S6. KEGG analysis of differentially expressed genes between 24 and 0 h
#	Pathway	0h-vs-24h (2632)	All-Unigene (17410)	Pvalue	Qvalue	Pathway ID	Level 1	Level 2
1	Metabolic pathways	849	4422	5.33376e-18	6.61387e-16	ko01100	Metabolism	Global map
2	Biosynthesis of secondary metabolites	437	2160	4.54641e-12	2.81877e-10	ko01110	Metabolism	Global map
3	Plant hormone signal transduction	177	781	7.36144e-09	3.04273e-07	ko04075	Environmental Information Processing	Signal transduction
4	Ribosome	109	427	1.0602e-08	3.28663e-07	ko03010	Genetic Information Processing	Translation
5	RNA polymerase	79	285	2.71196e-08	6.72566e-07	ko03020	Genetic Information Processing	Transcription
6	Ether lipid metabolism	135	575	5.35715e-08	1.10714e-06	ko00565	Metabolism	Lipid metabolism
7	Cutin, suberine and wax biosynthesis	42	122	8.98967e-08	1.59246e-06	ko00073	Metabolism	Lipid metabolism
8	Phenylpropanoid biosynthesis	84	318	1.04538e-07	1.62033e-06	ko00940	Metabolism	Biosynthesis of other secondary metabolites
9	Plant-pathogen interaction	195	915	1.72037e-07	2.37029e-06	ko04626	Organismal Systems	Environmental adaptation
10	Glycerophospholipid metabolism	154	706	8.55217e-07	1.06047e-05	ko00564	Metabolism	Lipid metabolism
11	Other glycan degradation	35	107	3.94988e-06	4.45259e-05	ko00511	Metabolism	Glycan biosynthesis and metabolism
12	Nitrogen metabolism	57	211	5.35145e-06	5.52983e-05	ko00910	Metabolism	Energy metabolism
13	Stilbenoid, diarylheptanoid and gingerol biosynthesis	51	189	1.68849e-05	0.000161055	ko00945	Metabolism	Biosynthesis of other secondary metabolites
14	Starch and sucrose metabolism	104	467	2.07507e-05	0.000183792	ko00500	Metabolism	Carbohydrate metabolism
15	Flavone and flavonol biosynthesis	32	105	4.96861e-05	0.000410739	ko00944	Metabolism	Biosynthesis of other secondary metabolites
16	Purine metabolism	104	478	5.63218e-05	0.000436494	ko00230	Metabolism	Nucleotide metabolism
17	Flavonoid biosynthesis	47	182	0.00011436	0.000829455	ko00941	Metabolism	Biosynthesis of other secondary metabolites
18	Carotenoid biosynthesis	38	138	0.000120405	0.000829455	ko00906	Metabolism	Metabolism of terpenoids and polyketides
19	Pyrimidine metabolism	94	436	0.000176814	0.00115394	ko00240	Metabolism	Nucleotide metabolism
20	Endocytosis	143	721	0.000288994	0.00179176	ko04144	Cellular Processes	Transport and catabolism
21	Limonene and pinene degradation	41	165	0.000706129	0.00410863	ko00903	Metabolism	Metabolism of terpenoids and polyketides
22	Zeatin biosynthesis	36	140	0.000743223	0.00410863	ko00908	Metabolism	Metabolism of terpenoids and polyketides
23	Isoflavonoid biosynthesis	16	46	0.000762085	0.00410863	ko00943	Metabolism	Biosynthesis of other secondary metabolites
24	Alanine, aspartate and glutamate metabolism	47	198	0.000886473	0.00458011	ko00250	Metabolism	Amino acid metabolism
25	Linoleic acid metabolism	14	42	0.00253657	0.0125814	ko00591	Metabolism	Lipid metabolism
26	Galactose metabolism	29	121	0.00682129	0.0313274	ko00052	Metabolism	Carbohydrate metabolism
27	Cyanoamino acid metabolism	29	121	0.00682129	0.0313274	ko00460	Metabolism	Metabolism of other amino acids
28	Pentose and glucuronate interconversions	55	267	0.00933598	0.041345	ko00040	Metabolism	Carbohydrate metabolism
29	Phenylalanine metabolism	32	142	0.0119171	0.0497216	ko00360	Metabolism	Amino acid metabolism
30	Diterpenoid biosynthesis	17	64	0.0123995	0.0497216	ko00904	Metabolism	Metabolism of terpenoids and polyketides
31	Betalain biosynthesis	4	7	0.0124304	0.0497216	ko00965	Metabolism	Biosynthesis of other secondary metabolites
32	Ascorbate and aldarate metabolism	25	109	0.0196171	0.0760162	ko00053	Metabolism	Carbohydrate metabolism
33	Tryptophan metabolism	22	94	0.0220034	0.0826793	ko00380	Metabolism	Amino acid metabolism
34	Phagosome	42	213	0.0402199	0.142632	ko04145	Cellular Processes	Transport and catabolism
35	Biosynthesis of unsaturated fatty acids	15	62	0.040259	0.142632	ko01040	Metabolism	Lipid metabolism
36	Glycosphingolipid biosynthesis - ganglio series	7	24	0.0591373	0.203695	ko00604	Metabolism	Glycan biosynthesis and metabolism
37	Fatty acid elongation	10	41	0.0805409	0.26665	ko00062	Metabolism	Lipid metabolism
38	Glucosinolate biosynthesis	9	36	0.0831064	0.26665	ko00966	Metabolism	Biosynthesis of other secondary metabolites
39	Porphyrin and chlorophyll metabolism	19	91	0.0859366	0.26665	ko00860	Metabolism	Metabolism of cofactors and vitamins
40	Lysine biosynthesis	7	26	0.0860162	0.26665	ko00300	Metabolism	Amino acid metabolism
41	Tyrosine metabolism	26	132	0.0912417	0.27595	ko00350	Metabolism	Amino acid metabolism
42	Amino sugar and nucleotide sugar metabolism	35	187	0.102737	0.29647	ko00520	Metabolism	Carbohydrate metabolism
43	Sulfur relay system	6	22	0.102808	0.29647	ko04122	Genetic Information Processing	Folding, sorting and degradation
44	Glyoxylate and dicarboxylate metabolism	21	105	0.105787	0.298126	ko00630	Metabolism	Carbohydrate metabolism
45	alpha-Linolenic acid metabolism	18	90	0.126926	0.349751	ko00592	Metabolism	Lipid metabolism
46	mRNA surveillance pathway	58	335	0.145847	0.393152	ko03015	Genetic Information Processing	Translation
47	Vitamin B6 metabolism	7	30	0.156983	0.414167	ko00750	Metabolism	Metabolism of cofactors and vitamins
48	Biotin metabolism	2	5	0.166942	0.422467	ko00780	Metabolism	Metabolism of cofactors and vitamins
49	Caffeine metabolism	2	5	0.166942	0.422467	ko00232	Metabolism	Biosynthesis of other secondary metabolites
50	Glycosaminoglycan degradation	8	37	0.186624	0.462828	ko00531	Metabolism	Glycan biosynthesis and metabolism
51	Fructose and mannose metabolism	21	114	0.19345	0.47035	ko00051	Metabolism	Carbohydrate metabolism
52	Isoquinoline alkaloid biosynthesis	10	49	0.197453	0.470849	ko00950	Metabolism	Biosynthesis of other secondary metabolites
53	Cysteine and methionine metabolism	25	141	0.22259	0.51231	ko00270	Metabolism	Amino acid metabolism
54	Benzoxazinoid biosynthesis	7	33	0.223103	0.51231	ko00402	Metabolism	Biosynthesis of other secondary metabolites
55	DNA replication	21	117	0.22895	0.513223	ko03030	Genetic Information Processing	Replication and repair
56	Glycosylphosphatidylinositol(GPI)-anchor biosynthesis	19	105	0.231778	0.513223	ko00563	Metabolism	Glycan biosynthesis and metabolism
57	Oxidative phosphorylation	47	281	0.24666	0.536593	ko00190	Metabolism	Energy metabolism
58	Folate biosynthesis	7	36	0.296993	0.624189	ko00790	Metabolism	Metabolism of cofactors and vitamins
59	Brassinosteroid biosynthesis	7	36	0.296993	0.624189	ko00905	Metabolism	Metabolism of terpenoids and polyketides
60	Photosynthesis - antenna proteins	5	25	0.323986	0.669571	ko00196	Metabolism	Energy metabolism
61	Butanoate metabolism	9	50	0.340487	0.689818	ko00650	Metabolism	Carbohydrate metabolism
62	Carbon fixation in photosynthetic organisms	19	113	0.344909	0.689818	ko00710	Metabolism	Energy metabolism
63	RNA transport	114	732	0.378523	0.733831	ko03013	Genetic Information Processing	Translation
64	Glycolysis / Gluconeogenesis	39	244	0.378752	0.733831	ko00010	Metabolism	Carbohydrate metabolism
65	Pentose phosphate pathway	15	92	0.418705	0.789311	ko00030	Metabolism	Carbohydrate metabolism
66	Fatty acid metabolism	17	105	0.420117	0.789311	ko00071	Metabolism	Lipid metabolism
67	Regulation of autophagy	14	87	0.444897	0.823391	ko04140	Cellular Processes	Transport and catabolism
68	Glycine, serine and threonine metabolism	18	114	0.460257	0.838652	ko00260	Metabolism	Amino acid metabolism
69	Tropane, piperidine and pyridine alkaloid biosynthesis	8	49	0.466669	0.838652	ko00960	Metabolism	Biosynthesis of other secondary metabolites
70	Anthocyanin biosynthesis	1	4	0.480912	0.846984	ko00942	Metabolism	Biosynthesis of other secondary metabolites
71	Phosphatidylinositol signaling system	22	142	0.486129	0.846984	ko04070	Environmental Information Processing	Signal transduction
72	Arginine and proline metabolism	18	116	0.491797	0.846984	ko00330	Metabolism	Amino acid metabolism
73	Fatty acid biosynthesis	10	64	0.508119	0.860349	ko00061	Metabolism	Lipid metabolism
74	Selenocompound metabolism	5	31	0.513434	0.860349	ko00450	Metabolism	Metabolism of other amino acids
75	Arachidonic acid metabolism	5	33	0.572077	0.945834	ko00590	Metabolism	Lipid metabolism
76	Sphingolipid metabolism	8	56	0.626125	0.999955	ko00600	Metabolism	Lipid metabolism
77	SNARE interactions in vesicular transport	8	57	0.646726	0.999955	ko04130	Genetic Information Processing	Folding, sorting and degradation
78	Synthesis and degradation of ketone bodies	2	14	0.647988	0.999955	ko00072	Metabolism	Lipid metabolism
79	Valine, leucine and isoleucine degradation	17	121	0.667371	0.999955	ko00280	Metabolism	Amino acid metabolism
80	Histidine metabolism	6	44	0.672052	0.999955	ko00340	Metabolism	Amino acid metabolism
81	One carbon pool by folate	5	37	0.677067	0.999955	ko00670	Metabolism	Metabolism of cofactors and vitamins
82	Propanoate metabolism	14	103	0.708604	0.999955	ko00640	Metabolism	Carbohydrate metabolism
83	Natural killer cell mediated cytotoxicity	7	56	0.76232	0.999955	ko04650	Organismal Systems	Immune system
84	Photosynthesis	12	93	0.766563	0.999955	ko00195	Metabolism	Energy metabolism
85	Protein export	9	72	0.779769	0.999955	ko03060	Genetic Information Processing	Folding, sorting and degradation
86	Phenylalanine, tyrosine and tryptophan biosynthesis	10	80	0.787911	0.999955	ko00400	Metabolism	Amino acid metabolism
87	Pantothenate and CoA biosynthesis	4	36	0.81484	0.999955	ko00770	Metabolism	Metabolism of cofactors and vitamins
88	Glycerolipid metabolism	13	105	0.820658	0.999955	ko00561	Metabolism	Lipid metabolism
89	Lysine degradation	7	61	0.835063	0.999955	ko00310	Metabolism	Amino acid metabolism
90	Lipoic acid metabolism	1	11	0.835282	0.999955	ko00785	Metabolism	Metabolism of cofactors and vitamins
91	Inositol phosphate metabolism	15	122	0.841692	0.999955	ko00562	Metabolism	Carbohydrate metabolism
92	Protein processing in endoplasmic reticulum	56	418	0.8567	0.999955	ko04141	Genetic Information Processing	Folding, sorting and degradation
93	ABC transporters	21	169	0.863361	0.999955	ko02010	Environmental Information Processing	Membrane transport
94	Homologous recombination	24	192	0.870083	0.999955	ko03440	Genetic Information Processing	Replication and repair
95	Circadian rhythm - plant	20	166	0.891162	0.999955	ko04712	Organismal Systems	Environmental adaptation
96	beta-Alanine metabolism	10	92	0.905663	0.999955	ko00410	Metabolism	Metabolism of other amino acids
97	Sesquiterpenoid and triterpenoid biosynthesis	1	15	0.914535	0.999955	ko00909	Metabolism	Metabolism of terpenoids and polyketides
98	Ubiquitin mediated proteolysis	36	289	0.915291	0.999955	ko04120	Genetic Information Processing	Folding, sorting and degradation
99	Peroxisome	18	158	0.927329	0.999955	ko04146	Cellular Processes	Transport and catabolism
100	Pyruvate metabolism	18	158	0.927329	0.999955	ko00620	Metabolism	Carbohydrate metabolism
101	Taurine and hypotaurine metabolism	1	16	0.927467	0.999955	ko00430	Metabolism	Metabolism of other amino acids
102	Other types of O-glycan biosynthesis	2	28	0.939319	0.999955	ko00514	Metabolism	Glycan biosynthesis and metabolism
103	Ubiquinone and other terpenoid-quinone biosynthesis	10	100	0.948774	0.999955	ko00130	Metabolism	Metabolism of cofactors and vitamins
104	Glutathione metabolism	14	133	0.951477	0.999955	ko00480	Metabolism	Metabolism of other amino acids
105	Terpenoid backbone biosynthesis	12	117	0.951595	0.999955	ko00900	Metabolism	Metabolism of terpenoids and polyketides
106	Base excision repair	10	101	0.952707	0.999955	ko03410	Genetic Information Processing	Replication and repair
107	Valine, leucine and isoleucine biosynthesis	3	40	0.953465	0.999955	ko00290	Metabolism	Amino acid metabolism
108	Mismatch repair	10	102	0.95637	0.999955	ko03430	Genetic Information Processing	Replication and repair
109	Thiamine metabolism	1	20	0.962374	0.999955	ko00730	Metabolism	Metabolism of cofactors and vitamins
110	Riboflavin metabolism	2	32	0.964784	0.999955	ko00740	Metabolism	Metabolism of cofactors and vitamins
111	Citrate cycle (TCA cycle)	8	91	0.97394	0.999955	ko00020	Metabolism	Carbohydrate metabolism
112	Steroid biosynthesis	4	55	0.9751	0.999955	ko00100	Metabolism	Lipid metabolism
113	Sulfur metabolism	3	46	0.977785	0.999955	ko00920	Metabolism	Energy metabolism
114	Proteasome	7	90	0.987957	0.999955	ko03050	Genetic Information Processing	Folding, sorting and degradation
115	Circadian rhythm - mammal	1	28	0.98988	0.999955	ko04710	Organismal Systems	Environmental adaptation
116	Nicotinate and nicotinamide metabolism	1	29	0.991412	0.999955	ko00760	Metabolism	Metabolism of cofactors and vitamins
117	Ribosome biogenesis in eukaryotes	40	379	0.996407	0.999955	ko03008	Genetic Information Processing	Translation
118	Aminoacyl-tRNA biosynthesis	7	104	0.997263	0.999955	ko00970	Genetic Information Processing	Translation
119	Non-homologous end-joining	1	37	0.997692	0.999955	ko03450	Genetic Information Processing	Replication and repair
120	N-Glycan biosynthesis	3	70	0.999078	0.999955	ko00510	Metabolism	Glycan biosynthesis and metabolism
121	Nucleotide excision repair	10	145	0.999231	0.999955	ko03420	Genetic Information Processing	Replication and repair
122	RNA degradation	36	372	0.999307	0.999955	ko03018	Genetic Information Processing	Folding, sorting and degradation
123	Spliceosome	75	682	0.999397	0.999955	ko03040	Genetic Information Processing	Transcription
124	Basal transcription factors	6	128	0.999955	0.999955	ko03022	Genetic Information Processing	Transcription
#	Pathway	Differentially expressed genes
1	Metabolic pathways (no map in kegg database)	CL1003.Contig1_All, CL1013.Contig2_All, CL1033.Contig4_All, CL1033.Contig5_All, CL1033.Contig6_All, CL1063.Contig1_All, CL1110.Contig3_All, CL1110.Contig5_All, CL1119.Contig1_All, CL1119.Contig3_All, CL1131.Contig1_All, CL1183.Contig1_All, CL1189.Contig2_All, CL1209.Contig1_All, CL1255.Contig1_All, CL1256.Contig1_All, CL1256.Contig2_All, CL127.Contig2_All, CL127.Contig3_All, CL1277.Contig1_All, C…
2	Biosynthesis of secondary metabolites (no map in kegg database)	CL1013.Contig2_All, CL1015.Contig1_All, CL1277.Contig1_All, CL1356.Contig2_All, CL1356.Contig4_All, CL1358.Contig1_All, CL1358.Contig3_All, CL1395.Contig1_All, CL1545.Contig3_All, CL1573.Contig2_All, CL1573.Contig3_All, CL160.Contig2_All, CL160.Contig3_All, CL160.Contig4_All, CL160.Contig5_All, CL160.Contig6_All, CL1663.Contig1_All, CL1664.Contig2_All, CL1782.Contig1_All, CL1782.Contig2_All, CL18…
3	Plant hormone signal transduction	CL1098.Contig2_All, CL1098.Contig3_All, CL126.Contig2_All, CL1383.Contig2_All, CL146.Contig1_All, CL1524.Contig2_All, CL1568.Contig2_All, CL1708.Contig1_All, CL1833.Contig2_All, CL19.Contig2_All, CL1990.Contig3_All, CL1990.Contig4_All, CL2022.Contig1_All, CL2031.Contig2_All, CL2273.Contig2_All, CL2317.Contig1_All, CL2317.Contig2_All, CL237.Contig3_All, CL2428.Contig1_All, CL2462.Contig3_All, CL27…
4	Ribosome	CL1253.Contig3_All, CL1948.Contig2_All, CL2383.Contig1_All, CL2498.Contig2_All, CL2568.Contig3_All, CL2803.Contig2_All, CL2902.Contig3_All, CL3364.Contig1_All, CL3402.Contig2_All, CL3672.Contig1_All, CL3672.Contig2_All, CL3814.Contig1_All, CL4197.Contig1_All, CL4718.Contig1_All, CL4718.Contig2_All, CL4730.Contig1_All, CL4910.Contig1_All, CL5080.Contig2_All, CL5472.Contig2_All, CL6011.Contig1_All,…
5	RNA polymerase	CL1131.Contig1_All, CL1256.Contig1_All, CL1256.Contig2_All, CL1868.Contig1_All, CL2096.Contig2_All, CL2191.Contig2_All, CL2730.Contig1_All, CL2771.Contig1_All, CL2861.Contig4_All, CL3430.Contig2_All, CL4057.Contig1_All, CL4057.Contig2_All, CL4377.Contig2_All, CL4720.Contig1_All, CL4988.Contig1_All, CL4988.Contig2_All, CL751.Contig2_All, CL751.Contig4_All, CL751.Contig5_All, CL871.Contig1_All, CL9…
6	Ether lipid metabolism	CL1063.Contig1_All, CL1110.Contig3_All, CL1110.Contig5_All, CL1183.Contig1_All, CL1209.Contig1_All, CL1255.Contig1_All, CL1437.Contig2_All, CL1655.Contig2_All, CL1730.Contig1_All, CL1985.Contig1_All, CL204.Contig7_All, CL2114.Contig1_All, CL2114.Contig3_All, CL229.Contig2_All, CL2653.Contig1_All, CL2673.Contig3_All, CL275.Contig4_All, CL2771.Contig1_All, CL2771.Contig2_All, CL278.Contig1_All, CL2…
7	Cutin, suberine and wax biosynthesis	CL160.Contig2_All, CL160.Contig3_All, CL160.Contig4_All, CL160.Contig5_All, CL160.Contig6_All, CL2215.Contig3_All, CL2754.Contig1_All, CL2844.Contig1_All, CL3057.Contig2_All, CL4095.Contig1_All, CL781.Contig3_All, CL917.Contig1_All, Unigene10598_All, Unigene10770_All, Unigene11150_All, Unigene11354_All, Unigene11355_All, Unigene11356_All, Unigene11357_All, Unigene1589_All, Unigene19350_All, Unige…
8	Phenylpropanoid biosynthesis	CL1358.Contig1_All, CL1358.Contig3_All, CL1795.Contig2_All, CL1830.Contig1_All, CL1887.Contig1_All, CL1887.Contig2_All, CL1916.Contig1_All, CL2129.Contig2_All, CL2169.Contig2_All, CL2169.Contig3_All, CL2323.Contig2_All, CL2504.Contig4_All, CL2761.Contig1_All, CL2969.Contig1_All, CL3066.Contig1_All, CL3536.Contig2_All, CL4414.Contig2_All, CL443.Contig1_All, CL4637.Contig1_All, CL487.Contig2_All, C…
9	Plant-pathogen interaction	CL105.Contig2_All, CL1073.Contig2_All, CL1256.Contig1_All, CL1256.Contig2_All, CL1262.Contig1_All, CL1383.Contig2_All, CL1524.Contig2_All, CL1709.Contig1_All, CL1949.Contig1_All, CL2025.Contig2_All, CL2145.Contig4_All, CL2260.Contig2_All, CL2658.Contig1_All, CL2658.Contig3_All, CL2838.Contig1_All, CL2861.Contig4_All, CL2886.Contig1_All, CL2886.Contig3_All, CL2953.Contig2_All, CL2981.Contig3_All, …
10	Glycerophospholipid metabolism	CL1063.Contig1_All, CL1110.Contig3_All, CL1110.Contig5_All, CL1183.Contig1_All, CL1209.Contig1_All, CL1255.Contig1_All, CL1437.Contig2_All, CL1595.Contig2_All, CL1655.Contig2_All, CL1730.Contig1_All, CL1937.Contig4_All, CL1985.Contig1_All, CL204.Contig7_All, CL2114.Contig1_All, CL2114.Contig3_All, CL229.Contig2_All, CL2386.Contig1_All, CL2653.Contig1_All, CL2673.Contig3_All, CL275.Contig4_All, CL…
11	Other glycan degradation	CL1782.Contig1_All, CL1782.Contig2_All, CL197.Contig1_All, CL197.Contig2_All, CL197.Contig3_All, CL2146.Contig2_All, CL2146.Contig3_All, CL3494.Contig1_All, CL4934.Contig1_All, CL4986.Contig1_All, CL521.Contig1_All, Unigene10530_All, Unigene1156_All, Unigene11836_All, Unigene12287_All, Unigene14118_All, Unigene14726_All, Unigene15417_All, Unigene15470_All, Unigene15758_All, Unigene18088_All, Unig…
12	Nitrogen metabolism	CL1684.Contig3_All, CL1684.Contig4_All, CL1684.Contig5_All, CL198.Contig4_All, CL2872.Contig1_All, CL34.Contig105_All, CL34.Contig106_All, CL34.Contig107_All, CL34.Contig13_All, CL34.Contig19_All, CL34.Contig20_All, CL34.Contig22_All, CL34.Contig25_All, CL34.Contig26_All, CL34.Contig27_All, CL34.Contig2_All, CL34.Contig31_All, CL34.Contig32_All, CL34.Contig33_All, CL34.Contig36_All, CL34.Contig39…
13	Stilbenoid, diarylheptanoid and gingerol biosynthesis	CL1356.Contig2_All, CL1356.Contig4_All, CL160.Contig2_All, CL160.Contig3_All, CL160.Contig4_All, CL160.Contig5_All, CL160.Contig6_All, CL1827.Contig1_All, CL1916.Contig1_All, CL2504.Contig2_All, CL3536.Contig2_All, CL3674.Contig1_All, CL3918.Contig1_All, CL3918.Contig2_All, CL3918.Contig3_All, CL4066.Contig1_All, CL443.Contig1_All, CL4488.Contig1_All, CL619.Contig2_All, CL6210.Contig3_All, CL6210…
14	Starch and sucrose metabolism	CL1748.Contig4_All, CL1830.Contig1_All, CL1887.Contig1_All, CL1887.Contig2_All, CL1985.Contig1_All, CL2096.Contig2_All, CL2169.Contig2_All, CL2169.Contig3_All, CL2284.Contig1_All, CL2423.Contig2_All, CL2859.Contig8_All, CL2876.Contig5_All, CL2969.Contig1_All, CL3066.Contig1_All, CL3688.Contig2_All, CL3749.Contig1_All, CL399.Contig8_All, CL4037.Contig1_All, CL4097.Contig1_All, CL4117.Contig1_All, …
15	Flavone and flavonol biosynthesis	CL1356.Contig2_All, CL1356.Contig4_All, CL1663.Contig1_All, CL1827.Contig1_All, CL1951.Contig1_All, CL1951.Contig2_All, CL2049.Contig1_All, CL2049.Contig2_All, CL2049.Contig3_All, CL2049.Contig4_All, CL2504.Contig2_All, CL2504.Contig4_All, CL3674.Contig1_All, CL6030.Contig1_All, CL6224.Contig1_All, CL6224.Contig2_All, CL6224.Contig4_All, CL755.Contig3_All, Unigene10336_All, Unigene11825_All, Unig…
16	Purine metabolism	CL1131.Contig1_All, CL1256.Contig1_All, CL1256.Contig2_All, CL1666.Contig1_All, CL1666.Contig2_All, CL1868.Contig1_All, CL2031.Contig2_All, CL2096.Contig2_All, CL2191.Contig2_All, CL2730.Contig1_All, CL2771.Contig1_All, CL2832.Contig1_All, CL2861.Contig4_All, CL3430.Contig2_All, CL4057.Contig1_All, CL4057.Contig2_All, CL4117.Contig1_All, CL4117.Contig2_All, CL4377.Contig2_All, CL4546.Contig1_All,…
17	Flavonoid biosynthesis	CL1356.Contig2_All, CL1356.Contig4_All, CL1663.Contig1_All, CL1664.Contig2_All, CL1827.Contig1_All, CL1916.Contig1_All, CL2271.Contig3_All, CL234.Contig2_All, CL3471.Contig2_All, CL3536.Contig2_All, CL3635.Contig1_All, CL443.Contig1_All, CL6020.Contig1_All, CL628.Contig3_All, CL638.Contig1_All, CL638.Contig2_All, CL755.Contig3_All, CL88.Contig1_All, Unigene10336_All, Unigene11834_All, Unigene1185…
18	Carotenoid biosynthesis	CL1782.Contig1_All, CL1782.Contig2_All, CL2164.Contig1_All, CL2164.Contig2_All, CL3494.Contig1_All, CL4265.Contig2_All, CL45.Contig1_All, CL4934.Contig1_All, Unigene10398_All, Unigene10530_All, Unigene11521_All, Unigene1156_All, Unigene11836_All, Unigene11982_All, Unigene12287_All, Unigene14239_All, Unigene14726_All, Unigene15417_All, Unigene172_All, Unigene173_All, Unigene18792_All, Unigene19161…
19	Pyrimidine metabolism	CL1131.Contig1_All, CL1256.Contig1_All, CL1256.Contig2_All, CL1868.Contig1_All, CL2096.Contig2_All, CL2191.Contig2_All, CL2730.Contig1_All, CL2771.Contig1_All, CL2832.Contig1_All, CL2861.Contig4_All, CL3430.Contig2_All, CL4057.Contig1_All, CL4057.Contig2_All, CL4377.Contig2_All, CL4720.Contig1_All, CL4988.Contig1_All, CL4988.Contig2_All, CL751.Contig2_All, CL751.Contig4_All, CL751.Contig5_All, CL…
20	Endocytosis	CL1063.Contig1_All, CL1110.Contig3_All, CL1110.Contig5_All, CL1183.Contig1_All, CL1255.Contig1_All, CL1437.Contig2_All, CL1655.Contig2_All, CL1730.Contig1_All, CL1985.Contig1_All, CL204.Contig7_All, CL2114.Contig1_All, CL2114.Contig3_All, CL229.Contig2_All, CL2653.Contig1_All, CL2673.Contig3_All, CL275.Contig4_All, CL2771.Contig1_All, CL2771.Contig2_All, CL278.Contig1_All, CL2859.Contig8_All, CL2…
21	Limonene and pinene degradation	CL1356.Contig2_All, CL1356.Contig4_All, CL160.Contig2_All, CL160.Contig3_All, CL160.Contig4_All, CL160.Contig5_All, CL160.Contig6_All, CL1827.Contig1_All, CL3918.Contig1_All, CL3918.Contig2_All, CL3918.Contig3_All, CL4066.Contig1_All, CL4488.Contig1_All, CL4801.Contig1_All, CL619.Contig2_All, CL6210.Contig3_All, CL6210.Contig4_All, CL6210.Contig5_All, CL816.Contig1_All, CL816.Contig2_All, Unigene…
22	Zeatin biosynthesis	CL1951.Contig1_All, CL1951.Contig2_All, CL2049.Contig1_All, CL2049.Contig2_All, CL2049.Contig3_All, CL2049.Contig4_All, CL2964.Contig2_All, CL318.Contig2_All, CL3568.Contig2_All, CL3750.Contig3_All, CL5645.Contig2_All, CL6030.Contig1_All, Unigene11825_All, Unigene12197_All, Unigene12397_All, Unigene13189_All, Unigene13519_All, Unigene14697_All, Unigene15414_All, Unigene19456_All, Unigene22970_All…
23	Isoflavonoid biosynthesis	CL1827.Contig1_All, CL2022.Contig1_All, CL3205.Contig2_All, CL3205.Contig4_All, CL5315.Contig1_All, CL5521.Contig1_All, Unigene10153_All, Unigene12260_All, Unigene14608_All, Unigene17998_All, Unigene18053_All, Unigene18303_All, Unigene18765_All, Unigene21459_All, Unigene26219_All, Unigene26333_All
24	Alanine, aspartate and glutamate metabolism	CL1816.Contig5_All, CL2031.Contig2_All, CL34.Contig105_All, CL34.Contig106_All, CL34.Contig107_All, CL34.Contig13_All, CL34.Contig19_All, CL34.Contig20_All, CL34.Contig22_All, CL34.Contig25_All, CL34.Contig26_All, CL34.Contig27_All, CL34.Contig2_All, CL34.Contig31_All, CL34.Contig32_All, CL34.Contig33_All, CL34.Contig36_All, CL34.Contig39_All, CL34.Contig41_All, CL34.Contig45_All, CL34.Contig46_A…
25	Linoleic acid metabolism	CL2258.Contig2_All, CL2258.Contig3_All, CL2258.Contig4_All, CL319.Contig5_All, CL319.Contig7_All, CL3466.Contig2_All, Unigene11384_All, Unigene11385_All, Unigene20294_All, Unigene22396_All, Unigene22398_All, Unigene22399_All, Unigene2853_All, Unigene3097_All
26	Galactose metabolism	CL1497.Contig3_All, CL1887.Contig1_All, CL1887.Contig2_All, CL197.Contig1_All, CL197.Contig2_All, CL197.Contig3_All, CL2096.Contig2_All, CL3688.Contig2_All, CL3943.Contig3_All, CL4117.Contig1_All, CL4117.Contig2_All, CL431.Contig1_All, CL5105.Contig1_All, CL521.Contig1_All, Unigene12959_All, Unigene14118_All, Unigene14510_All, Unigene14892_All, Unigene15470_All, Unigene17294_All, Unigene18185_All…
27	Cyanoamino acid metabolism	CL1830.Contig1_All, CL1887.Contig1_All, CL1887.Contig2_All, CL2169.Contig2_All, CL2169.Contig3_All, CL2969.Contig1_All, CL3066.Contig1_All, CL487.Contig2_All, CL487.Contig3_All, CL532.Contig1_All, CL532.Contig3_All, CL532.Contig4_All, CL532.Contig6_All, CL5397.Contig1_All, CL5397.Contig2_All, CL5397.Contig3_All, Unigene1010_All, Unigene14566_All, Unigene22970_All, Unigene22998_All, Unigene23528_A…
28	Pentose and glucuronate interconversions	CL1138.Contig2_All, CL127.Contig2_All, CL127.Contig3_All, CL1985.Contig1_All, CL2423.Contig2_All, CL2859.Contig8_All, CL2876.Contig5_All, CL3688.Contig2_All, CL3749.Contig1_All, CL399.Contig8_All, CL4037.Contig1_All, CL4743.Contig1_All, CL4801.Contig1_All, CL4956.Contig2_All, CL5598.Contig1_All, CL6125.Contig2_All, CL862.Contig3_All, Unigene10398_All, Unigene1041_All, Unigene10427_All, Unigene104…
29	Phenylalanine metabolism	CL2129.Contig2_All, CL2323.Contig2_All, CL2512.Contig1_All, CL4414.Contig2_All, CL4637.Contig1_All, CL4696.Contig2_All, CL4986.Contig1_All, CL5576.Contig2_All, CL5820.Contig1_All, Unigene1055_All, Unigene12029_All, Unigene13607_All, Unigene14451_All, Unigene14499_All, Unigene14747_All, Unigene20083_All, Unigene20196_All, Unigene21252_All, Unigene23160_All, Unigene23341_All, Unigene23536_All, Unig…
30	Diterpenoid biosynthesis	CL1356.Contig2_All, CL1356.Contig4_All, CL234.Contig2_All, CL2643.Contig3_All, CL5725.Contig2_All, Unigene11026_All, Unigene11521_All, Unigene11908_All, Unigene12874_All, Unigene17725_All, Unigene17735_All, Unigene21741_All, Unigene23130_All, Unigene24264_All, Unigene27648_All, Unigene28181_All, Unigene4125_All
31	Betalain biosynthesis	CL2796.Contig1_All, CL2796.Contig2_All, Unigene17943_All, Unigene24096_All
32	Ascorbate and aldarate metabolism	CL1643.Contig2_All, CL1643.Contig3_All, CL1818.Contig1_All, CL1818.Contig2_All, CL4801.Contig1_All, CL4914.Contig1_All, CL5127.Contig1_All, CL5421.Contig2_All, CL5634.Contig2_All, Unigene12045_All, Unigene13242_All, Unigene13449_All, Unigene14951_All, Unigene15658_All, Unigene15975_All, Unigene17275_All, Unigene20130_All, Unigene203_All, Unigene3681_All, Unigene4101_All, Unigene4102_All, Unigene5…
33	Tryptophan metabolism	CL3918.Contig1_All, CL4066.Contig1_All, CL45.Contig1_All, CL4801.Contig1_All, CL532.Contig1_All, CL5421.Contig2_All, CL5504.Contig1_All, CL5746.Contig1_All, CL619.Contig2_All, CL6210.Contig5_All, Unigene14013_All, Unigene14024_All, Unigene15975_All, Unigene16127_All, Unigene17247_All, Unigene17543_All, Unigene2130_All, Unigene25871_All, Unigene26225_All, Unigene2872_All, Unigene4102_All, Unigene6…
34	Phagosome	CL1145.Contig1_All, CL2410.Contig1_All, CL2410.Contig2_All, CL294.Contig1_All, CL294.Contig4_All, CL3044.Contig6_All, CL3089.Contig3_All, CL4328.Contig1_All, CL5130.Contig2_All, CL596.Contig2_All, CL596.Contig4_All, CL596.Contig6_All, CL596.Contig7_All, CL596.Contig8_All, CL732.Contig1_All, Unigene10996_All, Unigene1307_All, Unigene13257_All, Unigene1397_All, Unigene14374_All, Unigene15104_All, U…
35	Biosynthesis of unsaturated fatty acids	CL192.Contig2_All, CL2107.Contig1_All, CL2830.Contig1_All, CL3615.Contig1_All, CL5055.Contig1_All, CL5140.Contig1_All, Unigene10398_All, Unigene11474_All, Unigene14973_All, Unigene16440_All, Unigene22931_All, Unigene26684_All, Unigene4948_All, Unigene5607_All, Unigene6732_All
36	Glycosphingolipid biosynthesis - ganglio series	CL197.Contig1_All, CL197.Contig2_All, CL197.Contig3_All, CL521.Contig1_All, Unigene14118_All, Unigene15470_All, Unigene6457_All
37	Fatty acid elongation	CL192.Contig2_All, CL2061.Contig1_All, CL2107.Contig1_All, Unigene14973_All, Unigene2130_All, Unigene23956_All, Unigene3089_All, Unigene3775_All, Unigene796_All, Unigene851_All
38	Glucosinolate biosynthesis	CL1545.Contig3_All, CL4066.Contig1_All, CL5504.Contig1_All, CL5746.Contig1_All, Unigene14013_All, Unigene14024_All, Unigene16127_All, Unigene25871_All, Unigene26225_All
39	Porphyrin and chlorophyll metabolism	CL1277.Contig1_All, CL2713.Contig2_All, CL2882.Contig1_All, CL4639.Contig1_All, CL541.Contig1_All, CL541.Contig2_All, Unigene14955_All, Unigene17458_All, Unigene17925_All, Unigene18335_All, Unigene19875_All, Unigene22396_All, Unigene22398_All, Unigene22399_All, Unigene25947_All, Unigene31790_All, Unigene555_All, Unigene6014_All, Unigene7280_All
40	Lysine biosynthesis	CL4231.Contig1_All, CL4231.Contig2_All, CL447.Contig2_All, CL5421.Contig2_All, CL5640.Contig1_All, Unigene4102_All, Unigene9131_All
41	Tyrosine metabolism	CL2512.Contig1_All, CL3442.Contig1_All, CL3532.Contig1_All, CL3532.Contig3_All, CL3891.Contig1_All, CL4696.Contig2_All, CL4777.Contig4_All, CL4777.Contig5_All, CL4986.Contig1_All, CL5685.Contig1_All, CL5685.Contig2_All, CL766.Contig10_All, CL766.Contig5_All, CL766.Contig6_All, CL845.Contig3_All, CL995.Contig1_All, Unigene12151_All, Unigene14451_All, Unigene21413_All, Unigene23174_All, Unigene2353…
42	Amino sugar and nucleotide sugar metabolism	CL3688.Contig2_All, CL39.Contig1_All, CL39.Contig2_All, CL39.Contig3_All, CL4097.Contig1_All, CL4117.Contig1_All, CL4117.Contig2_All, CL5510.Contig4_All, Unigene10458_All, Unigene11997_All, Unigene13512_All, Unigene14173_All, Unigene14370_All, Unigene14892_All, Unigene1524_All, Unigene15878_All, Unigene18430_All, Unigene19716_All, Unigene20624_All, Unigene20985_All, Unigene26119_All, Unigene26130…
43	Sulfur relay system	CL4608.Contig1_All, CL4608.Contig2_All, CL509.Contig1_All, CL509.Contig2_All, CL569.Contig1_All, CL746.Contig2_All
44	Glyoxylate and dicarboxylate metabolism	CL2628.Contig1_All, CL4501.Contig2_All, CL5613.Contig2_All, CL5613.Contig3_All, CL5817.Contig1_All, CL741.Contig14_All, Unigene1010_All, Unigene10538_All, Unigene11146_All, Unigene17247_All, Unigene20110_All, Unigene20828_All, Unigene22998_All, Unigene23626_All, Unigene25435_All, Unigene2603_All, Unigene26255_All, Unigene6582_All, Unigene7165_All, Unigene7349_All, Unigene9388_All
45	alpha-Linolenic acid metabolism	CL2258.Contig2_All, CL2258.Contig3_All, CL2258.Contig4_All, CL319.Contig5_All, CL319.Contig7_All, Unigene11384_All, Unigene11385_All, Unigene11474_All, Unigene17521_All, Unigene17819_All, Unigene19130_All, Unigene20294_All, Unigene22840_All, Unigene25484_All, Unigene2853_All, Unigene6202_All, Unigene6523_All, Unigene6535_All
46	mRNA surveillance pathway	CL1571.Contig1_All, CL1808.Contig1_All, CL1808.Contig2_All, CL1985.Contig1_All, CL2092.Contig1_All, CL2386.Contig1_All, CL2534.Contig1_All, CL261.Contig1_All, CL2653.Contig1_All, CL3168.Contig1_All, CL3173.Contig2_All, CL5328.Contig1_All, CL5328.Contig2_All, CL6229.Contig1_All, CL849.Contig4_All, CL893.Contig2_All, Unigene11034_All, Unigene1199_All, Unigene13144_All, Unigene13231_All, Unigene1327…
47	Vitamin B6 metabolism	Unigene11834_All, Unigene13423_All, Unigene15870_All, Unigene17230_All, Unigene31908_All, Unigene645_All, Unigene7925_All
48	Biotin metabolism	CL5591.Contig1_All, Unigene3548_All
49	Caffeine metabolism	CL4546.Contig1_All, Unigene24231_All
50	Glycosaminoglycan degradation	CL197.Contig1_All, CL197.Contig2_All, CL197.Contig3_All, CL521.Contig1_All, Unigene14118_All, Unigene15470_All, Unigene17058_All, Unigene6457_All
51	Fructose and mannose metabolism	CL1476.Contig2_All, CL3943.Contig3_All, CL5510.Contig4_All, CL5734.Contig1_All, CL5908.Contig2_All, Unigene10458_All, Unigene12959_All, Unigene13099_All, Unigene16864_All, Unigene16865_All, Unigene16869_All, Unigene18185_All, Unigene2162_All, Unigene22396_All, Unigene22398_All, Unigene22399_All, Unigene26057_All, Unigene26872_All, Unigene3526_All, Unigene6613_All, Unigene940_All
52	Isoquinoline alkaloid biosynthesis	CL2512.Contig1_All, CL3442.Contig1_All, CL3891.Contig1_All, CL4696.Contig2_All, Unigene12151_All, Unigene14451_All, Unigene21413_All, Unigene23536_All, Unigene27291_All, Unigene881_All
53	Cysteine and methionine metabolism	CL1189.Contig2_All, CL2512.Contig1_All, CL3977.Contig1_All, CL3977.Contig2_All, CL447.Contig2_All, CL4696.Contig2_All, CL5640.Contig1_All, CL680.Contig1_All, Unigene15612_All, Unigene17258_All, Unigene17643_All, Unigene18993_All, Unigene19874_All, Unigene21020_All, Unigene2239_All, Unigene23747_All, Unigene27144_All, Unigene27291_All, Unigene28148_All, Unigene31738_All, Unigene4116_All, Unigene53…
54	Benzoxazinoid biosynthesis	CL234.Contig2_All, CL3635.Contig1_All, CL88.Contig1_All, Unigene11908_All, Unigene12204_All, Unigene12874_All, Unigene5504_All
55	DNA replication	CL2032.Contig3_All, CL5324.Contig1_All, CL5324.Contig2_All, CL5592.Contig1_All, CL5629.Contig3_All, Unigene1264_All, Unigene12810_All, Unigene12918_All, Unigene13136_All, Unigene13342_All, Unigene13888_All, Unigene18942_All, Unigene1920_All, Unigene19924_All, Unigene27657_All, Unigene28081_All, Unigene33729_All, Unigene5314_All, Unigene6333_All, Unigene8073_All, Unigene9923_All
56	Glycosylphosphatidylinositol(GPI)-anchor biosynthesis	CL1033.Contig4_All, CL1033.Contig5_All, CL1033.Contig6_All, CL1319.Contig1_All, CL3749.Contig1_All, CL723.Contig1_All, Unigene12374_All, Unigene12497_All, Unigene14561_All, Unigene14940_All, Unigene17790_All, Unigene19777_All, Unigene23294_All, Unigene26433_All, Unigene28318_All, Unigene3720_All, Unigene4276_All, Unigene9163_All, Unigene9719_All
57	Oxidative phosphorylation	CL1527.Contig1_All, CL1684.Contig3_All, CL1684.Contig4_All, CL1684.Contig5_All, CL1841.Contig1_All, CL2727.Contig2_All, CL2887.Contig3_All, CL3679.Contig1_All, CL429.Contig2_All, CL429.Contig3_All, CL4328.Contig1_All, CL5099.Contig1_All, CL5099.Contig2_All, CL5130.Contig2_All, CL5295.Contig1_All, CL5295.Contig2_All, CL729.Contig1_All, CL729.Contig2_All, CL732.Contig1_All, Unigene10996_All, Unigen…
58	Folate biosynthesis	CL509.Contig1_All, CL509.Contig2_All, Unigene1631_All, Unigene1852_All, Unigene19725_All, Unigene25430_All, Unigene27898_All
59	Brassinosteroid biosynthesis	CL1015.Contig1_All, Unigene14973_All, Unigene27648_All, Unigene28242_All, Unigene28249_All, Unigene3387_All, Unigene6578_All
60	Photosynthesis - antenna proteins	CL1119.Contig1_All, CL1119.Contig3_All, Unigene21009_All, Unigene4581_All, Unigene6999_All
61	Butanoate metabolism	CL1816.Contig5_All, Unigene11840_All, Unigene21252_All, Unigene2130_All, Unigene22396_All, Unigene22398_All, Unigene22399_All, Unigene3692_All, Unigene5641_All
62	Carbon fixation in photosynthetic organisms	CL3603.Contig2_All, CL4696.Contig2_All, CL5817.Contig1_All, CL5908.Contig2_All, CL741.Contig14_All, Unigene10538_All, Unigene13099_All, Unigene15771_All, Unigene22926_All, Unigene23626_All, Unigene25793_All, Unigene26255_All, Unigene26663_All, Unigene3884_All, Unigene7165_All, Unigene7349_All, Unigene881_All, Unigene9388_All, Unigene940_All
63	RNA transport	CL1056.Contig2_All, CL1077.Contig2_All, CL1156.Contig4_All, CL12.Contig1_All, CL1434.Contig3_All, CL1480.Contig3_All, CL156.Contig2_All, CL1659.Contig2_All, CL2092.Contig1_All, CL2386.Contig1_All, CL2531.Contig2_All, CL2534.Contig1_All, CL2553.Contig3_All, CL2587.Contig1_All, CL2653.Contig1_All, CL2778.Contig2_All, CL278.Contig3_All, CL297.Contig1_All, CL3114.Contig1_All, CL3264.Contig1_All, CL36…
64	Glycolysis / Gluconeogenesis	CL1013.Contig2_All, CL3173.Contig2_All, CL3532.Contig1_All, CL3532.Contig3_All, CL3943.Contig3_All, CL4117.Contig1_All, CL4117.Contig2_All, CL4777.Contig4_All, CL4777.Contig5_All, CL4801.Contig1_All, CL5421.Contig2_All, CL5663.Contig1_All, CL5908.Contig2_All, CL766.Contig10_All, CL766.Contig5_All, CL766.Contig6_All, CL845.Contig3_All, Unigene12959_All, Unigene13099_All, Unigene15771_All, Unigene1…
65	Pentose phosphate pathway	CL2114.Contig1_All, CL3603.Contig2_All, CL3943.Contig3_All, CL4117.Contig1_All, CL4117.Contig2_All, CL5908.Contig2_All, Unigene12462_All, Unigene12959_All, Unigene17553_All, Unigene18185_All, Unigene20624_All, Unigene22926_All, Unigene27362_All, Unigene3330_All, Unigene940_All
66	Fatty acid metabolism	CL3532.Contig1_All, CL3532.Contig3_All, CL4777.Contig4_All, CL4777.Contig5_All, CL4801.Contig1_All, CL5421.Contig2_All, CL766.Contig10_All, CL766.Contig5_All, CL766.Contig6_All, CL845.Contig3_All, Unigene11474_All, Unigene11791_All, Unigene15975_All, Unigene2130_All, Unigene23174_All, Unigene4102_All, Unigene474_All
67	Regulation of autophagy	CL1379.Contig2_All, CL1558.Contig3_All, CL2100.Contig2_All, CL4129.Contig2_All, CL4207.Contig1_All, CL4207.Contig2_All, CL4524.Contig1_All, CL5696.Contig2_All, Unigene10870_All, Unigene15946_All, Unigene22855_All, Unigene23139_All, Unigene6386_All, Unigene9229_All
68	Glycine, serine and threonine metabolism	CL2379.Contig2_All, CL447.Contig2_All, CL5421.Contig2_All, CL5640.Contig1_All, CL597.Contig2_All, CL959.Contig2_All, Unigene1010_All, Unigene13836_All, Unigene14451_All, Unigene21330_All, Unigene22998_All, Unigene25990_All, Unigene2603_All, Unigene31738_All, Unigene31908_All, Unigene4102_All, Unigene645_All, Unigene9577_All
69	Tropane, piperidine and pyridine alkaloid biosynthesis	CL2512.Contig1_All, CL4696.Contig2_All, Unigene10398_All, Unigene14451_All, Unigene23536_All, Unigene27291_All, Unigene2870_All, Unigene881_All
70	Anthocyanin biosynthesis	Unigene23528_All
71	Phosphatidylinositol signaling system	CL1937.Contig4_All, CL2662.Contig2_All, CL3058.Contig1_All, CL4284.Contig1_All, CL4444.Contig2_All, CL4566.Contig1_All, Unigene11390_All, Unigene14319_All, Unigene15077_All, Unigene15197_All, Unigene15238_All, Unigene17147_All, Unigene18397_All, Unigene22939_All, Unigene23340_All, Unigene25820_All, Unigene26172_All, Unigene28507_All, Unigene28840_All, Unigene32543_All, Unigene7533_All, Unigene807…
72	Arginine and proline metabolism	CL1395.Contig1_All, CL2047.Contig1_All, CL205.Contig1_All, CL3132.Contig2_All, CL414.Contig1_All, CL4696.Contig2_All, CL4801.Contig1_All, CL5421.Contig2_All, CL6193.Contig2_All, Unigene12423_All, Unigene13815_All, Unigene15975_All, Unigene17286_All, Unigene25385_All, Unigene4102_All, Unigene6582_All, Unigene7616_All, Unigene881_All
73	Fatty acid biosynthesis	CL2830.Contig1_All, CL4326.Contig1_All, CL5055.Contig1_All, CL771.Contig2_All, Unigene10398_All, Unigene23510_All, Unigene25290_All, Unigene26684_All, Unigene5607_All, Unigene6732_All
74	Selenocompound metabolism	Unigene21128_All, Unigene22945_All, Unigene31738_All, Unigene3951_All, Unigene939_All
75	Arachidonic acid metabolism	CL4593.Contig1_All, Unigene20294_All, Unigene22396_All, Unigene22398_All, Unigene22399_All
76	Sphingolipid metabolism	CL197.Contig1_All, CL197.Contig2_All, CL197.Contig3_All, CL521.Contig1_All, Unigene11762_All, Unigene14118_All, Unigene15470_All, Unigene6457_All
77	SNARE interactions in vesicular transport	CL163.Contig4_All, CL287.Contig1_All, CL287.Contig2_All, CL3089.Contig3_All, CL5165.Contig3_All, CL763.Contig1_All, Unigene10610_All, Unigene25463_All
78	Synthesis and degradation of ketone bodies	Unigene11840_All, Unigene5641_All
79	Valine, leucine and isoleucine degradation	CL1003.Contig1_All, CL1523.Contig9_All, CL1545.Contig3_All, CL2090.Contig1_All, CL2090.Contig2_All, CL2843.Contig4_All, CL4801.Contig1_All, CL5421.Contig2_All, CL5885.Contig2_All, Unigene11840_All, Unigene15975_All, Unigene19922_All, Unigene2130_All, Unigene3366_All, Unigene4102_All, Unigene5641_All, Unigene6008_All
80	Histidine metabolism	CL4801.Contig1_All, CL5421.Contig2_All, CL995.Contig1_All, Unigene15975_All, Unigene4102_All, Unigene4718_All
81	One carbon pool by folate	CL4662.Contig1_All, Unigene1010_All, Unigene12220_All, Unigene22998_All, Unigene2603_All
82	Propanoate metabolism	CL1523.Contig9_All, CL4326.Contig1_All, CL4801.Contig1_All, CL5421.Contig2_All, CL5536.Contig2_All, CL771.Contig2_All, Unigene15975_All, Unigene20054_All, Unigene2130_All, Unigene23510_All, Unigene3388_All, Unigene3807_All, Unigene4102_All, Unigene6008_All
83	Natural killer cell mediated cytotoxicity	CL283.Contig1_All, CL5471.Contig1_All, CL5471.Contig2_All, CL703.Contig1_All, Unigene20206_All, Unigene23039_All, Unigene3108_All
84	Photosynthesis	CL1018.Contig1_All, CL1018.Contig2_All, CL3380.Contig1_All, CL4384.Contig2_All, CL4854.Contig1_All, CL6196.Contig2_All, Unigene13000_All, Unigene18531_All, Unigene24314_All, Unigene26145_All, Unigene793_All, Unigene811_All
85	Protein export	Unigene14470_All, Unigene15236_All, Unigene16934_All, Unigene17496_All, Unigene19047_All, Unigene72_All, Unigene9261_All, Unigene9299_All, Unigene951_All
86	Phenylalanine, tyrosine and tryptophan biosynthesis	CL2512.Contig1_All, CL4696.Contig2_All, CL5866.Contig1_All, CL5866.Contig2_All, Unigene13836_All, Unigene1989_All, Unigene23536_All, Unigene27291_All, Unigene27482_All, Unigene881_All
87	Pantothenate and CoA biosynthesis	CL1545.Contig3_All, Unigene10610_All, Unigene12211_All, Unigene9250_All
88	Glycerolipid metabolism	CL3058.Contig1_All, CL4801.Contig1_All, CL5421.Contig2_All, CL955.Contig1_All, Unigene11896_All, Unigene15975_All, Unigene2162_All, Unigene2579_All, Unigene26122_All, Unigene26872_All, Unigene32543_All, Unigene4102_All, Unigene7533_All
89	Lysine degradation	CL1573.Contig2_All, CL1573.Contig3_All, CL4801.Contig1_All, CL5421.Contig2_All, Unigene15975_All, Unigene2130_All, Unigene4102_All
90	Lipoic acid metabolism	CL5473.Contig1_All
91	Inositol phosphate metabolism	CL1937.Contig4_All, CL2662.Contig2_All, CL4566.Contig1_All, Unigene11305_All, Unigene11390_All, Unigene13099_All, Unigene14951_All, Unigene1836_All, Unigene22939_All, Unigene25568_All, Unigene28507_All, Unigene28840_All, Unigene3681_All, Unigene6008_All, Unigene8075_All
92	Protein processing in endoplasmic reticulum	CL105.Contig2_All, CL1145.Contig1_All, CL1280.Contig1_All, CL1318.Contig2_All, CL1322.Contig6_All, CL1379.Contig2_All, CL1422.Contig2_All, CL3256.Contig6_All, CL3698.Contig1_All, CL3846.Contig1_All, CL4070.Contig1_All, CL4207.Contig1_All, CL4629.Contig1_All, CL470.Contig2_All, CL5581.Contig1_All, CL5581.Contig2_All, CL717.Contig4_All, Unigene11450_All, Unigene11700_All, Unigene13942_All, Unigene1…
93	ABC transporters	CL1551.Contig2_All, CL2469.Contig2_All, CL330.Contig1_All, CL330.Contig5_All, CL4383.Contig3_All, CL4383.Contig4_All, CL4918.Contig2_All, CL6015.Contig1_All, CL6015.Contig2_All, CL854.Contig2_All, Unigene12102_All, Unigene13306_All, Unigene20728_All, Unigene218_All, Unigene22436_All, Unigene26417_All, Unigene27604_All, Unigene460_All, Unigene5513_All, Unigene6233_All, Unigene6913_All
94	Homologous recombination	CL1478.Contig1_All, CL1478.Contig2_All, CL2045.Contig1_All, CL2450.Contig1_All, CL331.Contig1_All, CL4191.Contig1_All, CL5529.Contig1_All, CL5632.Contig2_All, CL5869.Contig10_All, Unigene11407_All, Unigene11679_All, Unigene11955_All, Unigene12810_All, Unigene13888_All, Unigene18782_All, Unigene18942_All, Unigene22057_All, Unigene27657_All, Unigene31700_All, Unigene32410_All, Unigene33729_All, Uni…
95	Circadian rhythm - plant	CL1524.Contig2_All, CL3258.Contig3_All, CL3471.Contig2_All, CL4917.Contig2_All, CL4917.Contig3_All, CL4962.Contig1_All, CL5814.Contig1_All, CL801.Contig3_All, Unigene12593_All, Unigene22596_All, Unigene22703_All, Unigene23207_All, Unigene23250_All, Unigene23400_All, Unigene25656_All, Unigene26090_All, Unigene27641_All, Unigene4437_All, Unigene5679_All, Unigene6792_All
96	beta-Alanine metabolism	CL1523.Contig9_All, CL1816.Contig5_All, CL4801.Contig1_All, CL5421.Contig2_All, Unigene12211_All, Unigene14451_All, Unigene15975_All, Unigene2130_All, Unigene4102_All, Unigene6008_All
97	Sesquiterpenoid and triterpenoid biosynthesis	Unigene32534_All
98	Ubiquitin mediated proteolysis	CL1344.Contig1_All, CL1366.Contig6_All, CL1677.Contig7_All, CL2260.Contig2_All, CL2789.Contig1_All, CL3265.Contig1_All, CL3303.Contig1_All, CL3303.Contig2_All, CL3482.Contig2_All, CL41.Contig5_All, CL4207.Contig1_All, CL4629.Contig1_All, CL6118.Contig6_All, CL66.Contig3_All, CL780.Contig5_All, CL908.Contig2_All, Unigene12119_All, Unigene13025_All, Unigene14353_All, Unigene14832_All, Unigene15393_…
99	Peroxisome	CL1072.Contig3_All, CL212.Contig2_All, CL3057.Contig2_All, CL3802.Contig3_All, CL4501.Contig2_All, CL4546.Contig1_All, Unigene11085_All, Unigene11474_All, Unigene11791_All, Unigene11840_All, Unigene17247_All, Unigene18845_All, Unigene25435_All, Unigene25919_All, Unigene5641_All, Unigene7576_All, Unigene8492_All, Unigene9955_All
100	Pyruvate metabolism	CL1818.Contig2_All, CL3173.Contig2_All, CL4326.Contig1_All, CL4801.Contig1_All, CL5421.Contig2_All, CL5817.Contig1_All, CL771.Contig2_All, Unigene15975_All, Unigene17536_All, Unigene20828_All, Unigene2162_All, Unigene23510_All, Unigene23626_All, Unigene24167_All, Unigene26255_All, Unigene26872_All, Unigene3388_All, Unigene4102_All
101	Taurine and hypotaurine metabolism	CL1816.Contig5_All
102	Other types of O-glycan biosynthesis	CL2401.Contig3_All, Unigene8535_All
103	Ubiquinone and other terpenoid-quinone biosynthesis	CL2512.Contig1_All, CL3525.Contig2_All, CL433.Contig12_All, Unigene12029_All, Unigene13326_All, Unigene14499_All, Unigene1461_All, Unigene27291_All, Unigene3163_All, Unigene3267_All
104	Glutathione metabolism	CL4173.Contig1_All, CL5634.Contig2_All, Unigene21128_All, Unigene22454_All, Unigene22631_All, Unigene23670_All, Unigene24523_All, Unigene25919_All, Unigene27362_All, Unigene28367_All, Unigene6753_All, Unigene7144_All, Unigene7616_All, Unigene9159_All
105	Terpenoid backbone biosynthesis	CL2368.Contig1_All, CL2532.Contig6_All, CL3568.Contig2_All, CL416.Contig2_All, CL4301.Contig2_All, CL5645.Contig2_All, Unigene12197_All, Unigene23930_All, Unigene25356_All, Unigene25758_All, Unigene31573_All, Unigene31942_All
106	Base excision repair	CL2207.Contig3_All, CL3181.Contig2_All, CL5138.Contig2_All, Unigene18386_All, Unigene20654_All, Unigene25254_All, Unigene28081_All, Unigene33729_All, Unigene6915_All, Unigene9792_All
107	Valine, leucine and isoleucine biosynthesis	CL1545.Contig3_All, Unigene24167_All, Unigene9250_All
108	Mismatch repair	CL3445.Contig1_All, Unigene12810_All, Unigene13888_All, Unigene14905_All, Unigene18942_All, Unigene27657_All, Unigene28081_All, Unigene28597_All, Unigene33729_All, Unigene8073_All
109	Thiamine metabolism	CL746.Contig2_All
110	Riboflavin metabolism	Unigene6275_All, Unigene865_All
111	Citrate cycle (TCA cycle)	CL3173.Contig2_All, CL5536.Contig2_All, CL5817.Contig1_All, Unigene23626_All, Unigene25919_All, Unigene26255_All, Unigene3807_All, Unigene5334_All
112	Steroid biosynthesis	CL4533.Contig2_All, Unigene14985_All, Unigene32534_All, Unigene32710_All
113	Sulfur metabolism	Unigene22945_All, Unigene311_All, Unigene31738_All
114	Proteasome	CL3228.Contig1_All, CL3673.Contig3_All, CL6232.Contig1_All, Unigene16841_All, Unigene16842_All, Unigene22914_All, Unigene8562_All
115	Circadian rhythm - mammal	Unigene26263_All
116	Nicotinate and nicotinamide metabolism	CL3802.Contig3_All
117	Ribosome biogenesis in eukaryotes	CL1659.Contig2_All, CL1662.Contig2_All, CL2092.Contig1_All, CL3130.Contig1_All, CL3130.Contig4_All, CL362.Contig4_All, CL3920.Contig2_All, CL4289.Contig1_All, CL5164.Contig1_All, CL5217.Contig1_All, CL5447.Contig1_All, CL5814.Contig1_All, Unigene10673_All, Unigene1106_All, Unigene11834_All, Unigene12966_All, Unigene13144_All, Unigene13200_All, Unigene14299_All, Unigene14542_All, Unigene14996_All,…
118	Aminoacyl-tRNA biosynthesis	CL779.Contig1_All, CL779.Contig2_All, Unigene1413_All, Unigene14402_All, Unigene17072_All, Unigene3951_All, Unigene4815_All
119	Non-homologous end-joining	Unigene18782_All
120	N-Glycan biosynthesis	Unigene14510_All, Unigene23218_All, Unigene8972_All
121	Nucleotide excision repair	CL1101.Contig7_All, CL1322.Contig6_All, Unigene12810_All, Unigene13888_All, Unigene17134_All, Unigene18942_All, Unigene27657_All, Unigene28081_All, Unigene33729_All, Unigene8073_All
122	RNA degradation	CL1259.Contig4_All, CL1662.Contig2_All, CL2092.Contig1_All, CL2974.Contig2_All, CL3130.Contig1_All, CL3130.Contig4_All, CL3920.Contig2_All, CL4289.Contig1_All, CL5164.Contig1_All, CL5217.Contig1_All, CL5663.Contig1_All, CL5919.Contig1_All, Unigene10673_All, Unigene1106_All, Unigene13144_All, Unigene13200_All, Unigene20684_All, Unigene21081_All, Unigene22811_All, Unigene23620_All, Unigene23998_All…
123	Spliceosome	CL1069.Contig3_All, CL1145.Contig1_All, CL120.Contig1_All, CL1255.Contig1_All, CL140.Contig2_All, CL1443.Contig2_All, CL1443.Contig3_All, CL1501.Contig1_All, CL1501.Contig2_All, CL1955.Contig1_All, CL1955.Contig2_All, CL1996.Contig2_All, CL2117.Contig1_All, CL2464.Contig2_All, CL2469.Contig2_All, CL2531.Contig2_All, CL3442.Contig1_All, CL382.Contig5_All, CL3846.Contig1_All, CL411.Contig1_All, CL4…
124	Basal transcription factors	Unigene10649_All, Unigene14299_All, Unigene15190_All, Unigene17414_All, Unigene4873_All, Unigene5856_All
