# Supplementary material for: Transcriptomic profiling of the salt-stress response in the halophyte Halogeton glomeratus
Source: BMC Genomics. 2015 Mar 11;16(1):169. doi: 10.1186/s12864-015-1373-z (PMC4363069; doi:10.1186/s12864-015-1373-z)
Supplement: Additional file 7: Table S7. — KEGG analysis of differentially expressed genes between 72 and 0 h (level 1 and level 2). [file 12864_2015_1373_MOESM7_ESM.xls]

## Sheet: Sheet1
Additional file 7: Table S7. KEGG analysis of differentially expressed genes between 72 h and 0 h
#	Pathway	0h-vs-72h (3810)	All-Unigene (17410)	Pvalue	Qvalue	Pathway ID	Level 1	Level 2
1	Metabolic pathways	1186	4422	8.59525e-20	1.083e-17	ko01100	Metabolism	Global map
2	Phenylpropanoid biosynthesis	132	318	1.79312e-15	1.12966e-13	ko00940	Metabolism	Biosynthesis of other secondary metabolites
3	Biosynthesis of secondary metabolites	608	2160	1.36236e-13	5.7219e-12	ko01110	Metabolism	Global map
4	Ether lipid metabolism	188	575	7.52372e-10	2.36997e-08	ko00565	Metabolism	Lipid metabolism
5	Glycerophospholipid metabolism	221	706	1.91023e-09	4.81379e-08	ko00564	Metabolism	Lipid metabolism
6	Stilbenoid, diarylheptanoid and gingerol biosynthesis	77	189	3.56795e-09	7.4927e-08	ko00945	Metabolism	Biosynthesis of other secondary metabolites
7	Starch and sucrose metabolism	153	467	2.49215e-08	4.48587e-07	ko00500	Metabolism	Carbohydrate metabolism
8	Flavone and flavonol biosynthesis	47	105	1.40825e-07	2.218e-06	ko00944	Metabolism	Biosynthesis of other secondary metabolites
9	Zeatin biosynthesis	57	140	3.77024e-07	5.27833e-06	ko00908	Metabolism	Metabolism of terpenoids and polyketides
10	Flavonoid biosynthesis	69	182	6.02086e-07	7.58628e-06	ko00941	Metabolism	Biosynthesis of other secondary metabolites
11	Pentose and glucuronate interconversions	93	267	7.1204e-07	8.15609e-06	ko00040	Metabolism	Carbohydrate metabolism
12	RNA polymerase	96	285	2.56584e-06	2.69413e-05	ko03020	Genetic Information Processing	Transcription
13	Cyanoamino acid metabolism	49	121	2.89638e-06	2.80726e-05	ko00460	Metabolism	Metabolism of other amino acids
14	Oxidative phosphorylation	94	281	4.51134e-06	4.0602e-05	ko00190	Metabolism	Energy metabolism
15	Plant-pathogen interaction	256	915	4.91411e-06	4.12785e-05	ko04626	Organismal Systems	Environmental adaptation
16	Limonene and pinene degradation	61	165	6.77396e-06	5.33449e-05	ko00903	Metabolism	Metabolism of terpenoids and polyketides
17	Tryptophan metabolism	38	94	3.78653e-05	0.000280649	ko00380	Metabolism	Amino acid metabolism
18	Phenylalanine metabolism	52	142	4.20808e-05	0.000294566	ko00360	Metabolism	Amino acid metabolism
19	Glucosinolate biosynthesis	19	36	4.77381e-05	0.000316579	ko00966	Metabolism	Biosynthesis of other secondary metabolites
20	Plant hormone signal transduction	216	781	5.88277e-05	0.000370615	ko04075	Environmental Information Processing	Signal transduction
21	Ribosome	127	427	7.56881e-05	0.000454128	ko03010	Genetic Information Processing	Translation
22	Carotenoid biosynthesis	50	138	8.01387e-05	0.000458976	ko00906	Metabolism	Metabolism of terpenoids and polyketides
23	Cutin, suberine and wax biosynthesis	45	122	0.000110072	0.000603005	ko00073	Metabolism	Lipid metabolism
24	Endocytosis	199	721	0.000128693	0.000675638	ko04144	Cellular Processes	Transport and catabolism
25	Carbon fixation in photosynthetic organisms	42	113	0.000150882	0.000760447	ko00710	Metabolism	Energy metabolism
26	Photosynthesis	35	93	0.000393731	0.00190808	ko00195	Metabolism	Energy metabolism
27	Glycolysis / Gluconeogenesis	76	244	0.000451725	0.00210805	ko00010	Metabolism	Carbohydrate metabolism
28	Fructose and mannose metabolism	39	114	0.00163764	0.00736938	ko00051	Metabolism	Carbohydrate metabolism
29	Phagosome	65	213	0.00197511	0.0085815	ko04145	Cellular Processes	Transport and catabolism
30	alpha-Linolenic acid metabolism	32	90	0.00204837	0.00860317	ko00592	Metabolism	Lipid metabolism
31	Isoflavonoid biosynthesis	19	46	0.00236852	0.00962689	ko00943	Metabolism	Biosynthesis of other secondary metabolites
32	Fatty acid metabolism	35	105	0.00444948	0.0175198	ko00071	Metabolism	Lipid metabolism
33	Linoleic acid metabolism	17	42	0.00505084	0.018927	ko00591	Metabolism	Lipid metabolism
34	Tyrosine metabolism	42	132	0.00510728	0.018927	ko00350	Metabolism	Amino acid metabolism
35	Purine metabolism	128	478	0.00589501	0.021222	ko00230	Metabolism	Nucleotide metabolism
36	Other glycan degradation	35	107	0.00621696	0.0217594	ko00511	Metabolism	Glycan biosynthesis and metabolism
37	RNA transport	186	732	0.0112966	0.0384693	ko03013	Genetic Information Processing	Translation
38	Taurine and hypotaurine metabolism	8	16	0.0122248	0.0405304	ko00430	Metabolism	Metabolism of other amino acids
39	Pyruvate metabolism	47	158	0.0125451	0.0405304	ko00620	Metabolism	Carbohydrate metabolism
40	Arginine and proline metabolism	36	116	0.0136552	0.0430138	ko00330	Metabolism	Amino acid metabolism
41	Glyoxylate and dicarboxylate metabolism	33	105	0.0145847	0.0439759	ko00630	Metabolism	Carbohydrate metabolism
42	Diterpenoid biosynthesis	22	64	0.0146586	0.0439759	ko00904	Metabolism	Metabolism of terpenoids and polyketides
43	Butanoate metabolism	18	50	0.0158175	0.0463489	ko00650	Metabolism	Carbohydrate metabolism
44	Arachidonic acid metabolism	13	33	0.0172774	0.0494763	ko00590	Metabolism	Lipid metabolism
45	Biosynthesis of unsaturated fatty acids	21	62	0.020001	0.0560029	ko01040	Metabolism	Lipid metabolism
46	mRNA surveillance pathway	89	335	0.0231219	0.0633338	ko03015	Genetic Information Processing	Translation
47	Brassinosteroid biosynthesis	13	36	0.0362951	0.0973017	ko00905	Metabolism	Metabolism of terpenoids and polyketides
48	Betalain biosynthesis	4	7	0.0452868	0.118878	ko00965	Metabolism	Biosynthesis of other secondary metabolites
49	beta-Alanine metabolism	27	92	0.0572207	0.147139	ko00410	Metabolism	Metabolism of other amino acids
50	Pyrimidine metabolism	109	436	0.0639971	0.161273	ko00240	Metabolism	Nucleotide metabolism
51	Phosphatidylinositol signaling system	39	142	0.0678238	0.166003	ko04070	Environmental Information Processing	Signal transduction
52	Indole alkaloid biosynthesis	8	21	0.068509	0.166003	ko00901	Metabolism	Biosynthesis of other secondary metabolites
53	Caffeine metabolism	3	5	0.0733844	0.174461	ko00232	Metabolism	Biosynthesis of other secondary metabolites
54	Sesquiterpenoid and triterpenoid biosynthesis	6	15	0.0884655	0.20642	ko00909	Metabolism	Metabolism of terpenoids and polyketides
55	Isoquinoline alkaloid biosynthesis	15	49	0.0986715	0.226047	ko00950	Metabolism	Biosynthesis of other secondary metabolites
56	Regulation of autophagy	24	87	0.124424	0.279955	ko04140	Cellular Processes	Transport and catabolism
57	Thiamine metabolism	7	20	0.127204	0.281187	ko00730	Metabolism	Metabolism of cofactors and vitamins
58	ABC transporters	43	169	0.151338	0.328769	ko02010	Environmental Information Processing	Membrane transport
59	Monoterpenoid biosynthesis	4	10	0.156286	0.333763	ko00902	Metabolism	Metabolism of terpenoids and polyketides
60	Photosynthesis - antenna proteins	8	25	0.161949	0.340094	ko00196	Metabolism	Energy metabolism
61	Glutathione metabolism	34	133	0.176635	0.364852	ko00480	Metabolism	Metabolism of other amino acids
62	Galactose metabolism	31	121	0.18628	0.372559	ko00052	Metabolism	Carbohydrate metabolism
63	Valine, leucine and isoleucine degradation	31	121	0.18628	0.372559	ko00280	Metabolism	Amino acid metabolism
64	Vitamin B6 metabolism	9	30	0.192941	0.379853	ko00750	Metabolism	Metabolism of cofactors and vitamins
65	Glycerolipid metabolism	27	105	0.200275	0.388226	ko00561	Metabolism	Lipid metabolism
66	Anthocyanin biosynthesis	2	4	0.210366	0.401609	ko00942	Metabolism	Biosynthesis of other secondary metabolites
67	Natural killer cell mediated cytotoxicity	15	56	0.229371	0.431355	ko04650	Organismal Systems	Immune system
68	Glycosphingolipid biosynthesis - globo series	3	8	0.245893	0.449658	ko00603	Metabolism	Glycan biosynthesis and metabolism
69	Porphyrin and chlorophyll metabolism	23	91	0.251273	0.449658	ko00860	Metabolism	Metabolism of cofactors and vitamins
70	Citrate cycle (TCA cycle)	23	91	0.251273	0.449658	ko00020	Metabolism	Carbohydrate metabolism
71	Riboflavin metabolism	9	32	0.253379	0.449658	ko00740	Metabolism	Metabolism of cofactors and vitamins
72	Amino sugar and nucleotide sugar metabolism	45	187	0.259248	0.453683	ko00520	Metabolism	Carbohydrate metabolism
73	Tropane, piperidine and pyridine alkaloid biosynthesis	13	49	0.262871	0.453723	ko00960	Metabolism	Biosynthesis of other secondary metabolites
74	Glycine, serine and threonine metabolism	28	114	0.276326	0.470502	ko00260	Metabolism	Amino acid metabolism
75	Inositol phosphate metabolism	29	122	0.339884	0.571005	ko00562	Metabolism	Carbohydrate metabolism
76	Histidine metabolism	11	44	0.363825	0.603183	ko00340	Metabolism	Amino acid metabolism
77	Phenylalanine, tyrosine and tryptophan biosynthesis	19	80	0.385055	0.630089	ko00400	Metabolism	Amino acid metabolism
78	Fatty acid elongation	10	41	0.407766	0.658698	ko00062	Metabolism	Lipid metabolism
79	One carbon pool by folate	9	37	0.422058	0.673156	ko00670	Metabolism	Metabolism of cofactors and vitamins
80	Glycosylphosphatidylinositol(GPI)-anchor biosynthesis	24	105	0.442312	0.696642	ko00563	Metabolism	Glycan biosynthesis and metabolism
81	Lysine degradation	14	61	0.469795	0.730792	ko00310	Metabolism	Amino acid metabolism
82	Propanoate metabolism	23	103	0.494969	0.760562	ko00640	Metabolism	Carbohydrate metabolism
83	Lysine biosynthesis	6	26	0.517744	0.782283	ko00300	Metabolism	Amino acid metabolism
84	Cysteine and methionine metabolism	31	141	0.521522	0.782283	ko00270	Metabolism	Amino acid metabolism
85	Benzoxazinoid biosynthesis	7	33	0.605049	0.888112	ko00402	Metabolism	Biosynthesis of other secondary metabolites
86	Ascorbate and aldarate metabolism	23	109	0.615885	0.888112	ko00053	Metabolism	Carbohydrate metabolism
87	Synthesis and degradation of ketone bodies	3	14	0.620024	0.888112	ko00072	Metabolism	Lipid metabolism
88	Basal transcription factors	27	128	0.620269	0.888112	ko03022	Genetic Information Processing	Transcription
89	Circadian rhythm - plant	35	166	0.628961	0.890439	ko04712	Organismal Systems	Environmental adaptation
90	Pentose phosphate pathway	19	92	0.652781	0.913894	ko00030	Metabolism	Carbohydrate metabolism
91	Selenocompound metabolism	6	31	0.70121	0.963761	ko00450	Metabolism	Metabolism of other amino acids
92	Sulfur metabolism	9	46	0.703699	0.963761	ko00920	Metabolism	Energy metabolism
93	Peroxisome	32	158	0.720017	0.967761	ko04146	Cellular Processes	Transport and catabolism
94	Protein processing in endoplasmic reticulum	87	418	0.721981	0.967761	ko04141	Genetic Information Processing	Folding, sorting and degradation
95	Sulfur relay system	4	22	0.741789	0.983846	ko04122	Genetic Information Processing	Folding, sorting and degradation
96	Ribosome biogenesis in eukaryotes	77	379	0.789608	1	ko03008	Genetic Information Processing	Translation
97	Valine, leucine and isoleucine biosynthesis	7	40	0.80331	1	ko00290	Metabolism	Amino acid metabolism
98	Terpenoid backbone biosynthesis	22	117	0.820669	1	ko00900	Metabolism	Metabolism of terpenoids and polyketides
99	Folate biosynthesis	6	36	0.830895	1	ko00790	Metabolism	Metabolism of cofactors and vitamins
100	Fatty acid biosynthesis	11	64	0.857034	1	ko00061	Metabolism	Lipid metabolism
101	C5-Branched dibasic acid metabolism	1	10	0.915455	1	ko00660	Metabolism	Carbohydrate metabolism
102	Homologous recombination	34	192	0.93545	1	ko03440	Genetic Information Processing	Replication and repair
103	Aminoacyl-tRNA biosynthesis	17	104	0.935898	1	ko00970	Genetic Information Processing	Translation
104	Ubiquinone and other terpenoid-quinone biosynthesis	16	100	0.943698	1	ko00130	Metabolism	Metabolism of cofactors and vitamins
105	Protein export	10	72	0.968716	1	ko03060	Genetic Information Processing	Folding, sorting and degradation
106	Pantothenate and CoA biosynthesis	4	36	0.97019	1	ko00770	Metabolism	Metabolism of cofactors and vitamins
107	Glycosaminoglycan degradation	4	37	0.974908	1	ko00531	Metabolism	Glycan biosynthesis and metabolism
108	SNARE interactions in vesicular transport	7	57	0.978624	1	ko04130	Genetic Information Processing	Folding, sorting and degradation
109	Base excision repair	14	101	0.985021	1	ko03410	Genetic Information Processing	Replication and repair
110	Other types of O-glycan biosynthesis	2	28	0.99126	1	ko00514	Metabolism	Glycan biosynthesis and metabolism
111	N-Glycan biosynthesis	8	70	0.992222	1	ko00510	Metabolism	Glycan biosynthesis and metabolism
112	Nicotinate and nicotinamide metabolism	2	29	0.992959	1	ko00760	Metabolism	Metabolism of cofactors and vitamins
113	Non-homologous end-joining	3	37	0.993202	1	ko03450	Genetic Information Processing	Replication and repair
114	RNA degradation	61	372	0.99683	1	ko03018	Genetic Information Processing	Folding, sorting and degradation
115	Nitrogen metabolism	31	211	0.996892	1	ko00910	Metabolism	Energy metabolism
116	Glycosphingolipid biosynthesis - ganglio series	1	24	0.997346	1	ko00604	Metabolism	Glycan biosynthesis and metabolism
117	Circadian rhythm - mammal	1	28	0.999013	1	ko04710	Organismal Systems	Environmental adaptation
118	Ubiquitin mediated proteolysis	43	289	0.999031	1	ko04120	Genetic Information Processing	Folding, sorting and degradation
119	Steroid biosynthesis	4	55	0.999117	1	ko00100	Metabolism	Lipid metabolism
120	Sphingolipid metabolism	4	56	0.999275	1	ko00600	Metabolism	Lipid metabolism
121	Proteasome	8	90	0.999696	1	ko03050	Genetic Information Processing	Folding, sorting and degradation
122	Mismatch repair	9	102	0.999871	1	ko03430	Genetic Information Processing	Replication and repair
123	Alanine, aspartate and glutamate metabolism	22	198	0.999975	1	ko00250	Metabolism	Amino acid metabolism
124	Spliceosome	108	682	0.999978	1	ko03040	Genetic Information Processing	Transcription
125	DNA replication	7	117	1	1	ko03030	Genetic Information Processing	Replication and repair
126	Nucleotide excision repair	9	145	1	1	ko03420	Genetic Information Processing	Replication and repair
#	Pathway	Differentially expressed genes
1	Metabolic pathways (no map in kegg database)	CL1013.Contig2_All, CL102.Contig2_All, CL1032.Contig2_All, CL1033.Contig2_All, CL1039.Contig1_All, CL1039.Contig2_All, CL104.Contig12_All, CL104.Contig13_All, CL104.Contig2_All, CL104.Contig7_All, CL104.Contig8_All, CL1095.Contig1_All, CL1110.Contig3_All, CL1119.Contig1_All, CL1119.Contig2_All, CL1131.Contig1_All, CL115.Contig2_All, CL1157.Contig1_All, CL1174.Contig2_All, CL1215.Contig1_All, CL12…
2	Phenylpropanoid biosynthesis	CL1039.Contig1_All, CL1039.Contig2_All, CL115.Contig2_All, CL1353.Contig1_All, CL1358.Contig1_All, CL1358.Contig3_All, CL153.Contig1_All, CL1795.Contig2_All, CL1830.Contig1_All, CL1830.Contig2_All, CL1887.Contig2_All, CL1916.Contig1_All, CL2091.Contig1_All, CL2169.Contig2_All, CL2169.Contig3_All, CL2323.Contig2_All, CL2504.Contig1_All, CL2504.Contig3_All, CL2504.Contig4_All, CL27.Contig2_All, CL2…
3	Biosynthesis of secondary metabolites (no map in kegg database)	CL1013.Contig2_All, CL102.Contig2_All, CL1039.Contig1_All, CL1039.Contig2_All, CL1043.Contig4_All, CL115.Contig2_All, CL1157.Contig1_All, CL1215.Contig1_All, CL1277.Contig1_All, CL1353.Contig1_All, CL1356.Contig4_All, CL1358.Contig1_All, CL1358.Contig3_All, CL1446.Contig1_All, CL153.Contig1_All, CL1534.Contig2_All, CL1545.Contig3_All, CL1573.Contig3_All, CL1596.Contig2_All, CL160.Contig2_All, CL1…
4	Ether lipid metabolism	CL1110.Contig3_All, CL1255.Contig1_All, CL1288.Contig1_All, CL1293.Contig1_All, CL1437.Contig2_All, CL1730.Contig2_All, CL1777.Contig4_All, CL204.Contig1_All, CL204.Contig2_All, CL204.Contig3_All, CL204.Contig4_All, CL204.Contig5_All, CL204.Contig7_All, CL229.Contig2_All, CL2563.Contig1_All, CL2653.Contig2_All, CL2673.Contig3_All, CL2673.Contig4_All, CL2685.Contig1_All, CL2771.Contig1_All, CL2771…
5	Glycerophospholipid metabolism	CL1048.Contig1_All, CL1071.Contig1_All, CL1071.Contig2_All, CL1095.Contig1_All, CL1110.Contig3_All, CL1255.Contig1_All, CL1288.Contig1_All, CL1293.Contig1_All, CL1361.Contig1_All, CL1437.Contig2_All, CL1595.Contig1_All, CL1595.Contig4_All, CL1730.Contig2_All, CL1740.Contig1_All, CL1777.Contig4_All, CL1796.Contig1_All, CL1989.Contig3_All, CL204.Contig1_All, CL204.Contig2_All, CL204.Contig3_All, CL…
6	Stilbenoid, diarylheptanoid and gingerol biosynthesis	CL1039.Contig1_All, CL1039.Contig2_All, CL1356.Contig4_All, CL160.Contig2_All, CL160.Contig3_All, CL160.Contig5_All, CL160.Contig6_All, CL1916.Contig1_All, CL2355.Contig1_All, CL2504.Contig1_All, CL2504.Contig2_All, CL2504.Contig3_All, CL27.Contig2_All, CL2813.Contig1_All, CL3353.Contig2_All, CL3536.Contig2_All, CL3674.Contig1_All, CL3918.Contig1_All, CL3918.Contig2_All, CL4066.Contig1_All, CL443…
7	Starch and sucrose metabolism	CL1080.Contig2_All, CL1174.Contig2_All, CL1462.Contig1_All, CL1748.Contig1_All, CL1748.Contig4_All, CL1830.Contig1_All, CL1830.Contig2_All, CL1887.Contig2_All, CL2091.Contig1_All, CL2096.Contig2_All, CL2169.Contig2_All, CL2169.Contig3_All, CL2563.Contig1_All, CL2876.Contig5_All, CL2965.Contig2_All, CL2969.Contig1_All, CL2969.Contig2_All, CL3066.Contig1_All, CL3297.Contig2_All, CL3581.Contig1_All,…
8	Flavone and flavonol biosynthesis	CL115.Contig2_All, CL1356.Contig4_All, CL1951.Contig1_All, CL2049.Contig1_All, CL2049.Contig4_All, CL2504.Contig1_All, CL2504.Contig2_All, CL2504.Contig3_All, CL2504.Contig4_All, CL3353.Contig2_All, CL3674.Contig1_All, CL4488.Contig2_All, CL6030.Contig1_All, CL6224.Contig1_All, CL6224.Contig2_All, CL6224.Contig4_All, CL755.Contig2_All, CL755.Contig3_All, CL755.Contig4_All, Unigene10336_All, Unige…
9	Zeatin biosynthesis	CL102.Contig2_All, CL1951.Contig1_All, CL2009.Contig3_All, CL2009.Contig4_All, CL2049.Contig1_All, CL2049.Contig4_All, CL2992.Contig1_All, CL3118.Contig1_All, CL318.Contig1_All, CL318.Contig2_All, CL3568.Contig2_All, CL3750.Contig1_All, CL3750.Contig3_All, CL4842.Contig2_All, CL5012.Contig1_All, CL522.Contig1_All, CL5645.Contig1_All, CL5645.Contig2_All, CL6030.Contig1_All, Unigene10376_All, Unige…
10	Flavonoid biosynthesis	CL1039.Contig1_All, CL1039.Contig2_All, CL1215.Contig1_All, CL1356.Contig4_All, CL1916.Contig1_All, CL2271.Contig3_All, CL27.Contig2_All, CL3353.Contig2_All, CL3536.Contig2_All, CL3635.Contig1_All, CL3711.Contig1_All, CL443.Contig1_All, CL4488.Contig2_All, CL4864.Contig1_All, CL5134.Contig2_All, CL5929.Contig1_All, CL6020.Contig1_All, CL6020.Contig2_All, CL638.Contig1_All, CL638.Contig2_All, CL75…
11	Pentose and glucuronate interconversions	CL1138.Contig2_All, CL1174.Contig2_All, CL127.Contig3_All, CL127.Contig4_All, CL251.Contig1_All, CL251.Contig2_All, CL251.Contig3_All, CL251.Contig4_All, CL2563.Contig1_All, CL2757.Contig2_All, CL2876.Contig5_All, CL3297.Contig2_All, CL3581.Contig1_All, CL3711.Contig1_All, CL3749.Contig1_All, CL3752.Contig3_All, CL399.Contig4_All, CL399.Contig8_All, CL4037.Contig1_All, CL4245.Contig2_All, CL4743.…
12	RNA polymerase	CL1131.Contig1_All, CL1256.Contig1_All, CL1256.Contig2_All, CL1256.Contig3_All, CL1293.Contig1_All, CL1598.Contig2_All, CL1868.Contig2_All, CL206.Contig4_All, CL2095.Contig2_All, CL2096.Contig2_All, CL2191.Contig1_All, CL2563.Contig1_All, CL2765.Contig1_All, CL2771.Contig1_All, CL2861.Contig4_All, CL3297.Contig2_All, CL3752.Contig3_All, CL3880.Contig1_All, CL4057.Contig2_All, CL415.Contig3_All, C…
13	Cyanoamino acid metabolism	CL1830.Contig1_All, CL1830.Contig2_All, CL1887.Contig2_All, CL2091.Contig1_All, CL2169.Contig2_All, CL2169.Contig3_All, CL2969.Contig1_All, CL2969.Contig2_All, CL3066.Contig1_All, CL3809.Contig2_All, CL4645.Contig1_All, CL532.Contig1_All, CL532.Contig2_All, CL532.Contig3_All, CL532.Contig4_All, CL532.Contig6_All, CL532.Contig7_All, CL5374.Contig1_All, CL5397.Contig3_All, CL5624.Contig2_All, CL612…
14	Oxidative phosphorylation	CL1032.Contig2_All, CL1423.Contig5_All, CL1423.Contig6_All, CL1684.Contig2_All, CL1684.Contig3_All, CL1684.Contig4_All, CL1684.Contig5_All, CL1841.Contig1_All, CL2665.Contig2_All, CL268.Contig5_All, CL2887.Contig3_All, CL2920.Contig1_All, CL293.Contig2_All, CL304.Contig1_All, CL3349.Contig2_All, CL3679.Contig1_All, CL3679.Contig2_All, CL3939.Contig1_All, CL3939.Contig2_All, CL415.Contig2_All, CL4…
15	Plant-pathogen interaction	CL1073.Contig2_All, CL1256.Contig1_All, CL1256.Contig2_All, CL1256.Contig3_All, CL1262.Contig1_All, CL1340.Contig2_All, CL1340.Contig5_All, CL1383.Contig2_All, CL1524.Contig2_All, CL1539.Contig1_All, CL1551.Contig1_All, CL1949.Contig1_All, CL2013.Contig4_All, CL2025.Contig2_All, CL2145.Contig4_All, CL22.Contig5_All, CL2260.Contig2_All, CL2353.Contig3_All, CL2658.Contig3_All, CL2838.Contig2_All, C…
16	Limonene and pinene degradation	CL1356.Contig4_All, CL160.Contig2_All, CL160.Contig3_All, CL160.Contig5_All, CL160.Contig6_All, CL2355.Contig1_All, CL2813.Contig1_All, CL3353.Contig2_All, CL3918.Contig1_All, CL3918.Contig2_All, CL4066.Contig1_All, CL4488.Contig1_All, CL4488.Contig2_All, CL4801.Contig1_All, CL5877.Contig1_All, CL619.Contig1_All, CL619.Contig2_All, CL619.Contig3_All, CL6210.Contig4_All, CL755.Contig2_All, CL816.C…
17	Tryptophan metabolism	CL2476.Contig1_All, CL3918.Contig1_All, CL4066.Contig1_All, CL45.Contig1_All, CL4801.Contig1_All, CL532.Contig1_All, CL5421.Contig2_All, CL5746.Contig1_All, CL619.Contig1_All, CL619.Contig2_All, CL619.Contig3_All, Unigene14013_All, Unigene15975_All, Unigene16127_All, Unigene16725_All, Unigene17247_All, Unigene17543_All, Unigene19583_All, Unigene19992_All, Unigene2130_All, Unigene25871_All, Unigen…
18	Phenylalanine metabolism	CL153.Contig1_All, CL1642.Contig2_All, CL2323.Contig2_All, CL2512.Contig1_All, CL2512.Contig2_All, CL2623.Contig3_All, CL27.Contig2_All, CL326.Contig1_All, CL326.Contig3_All, CL3360.Contig2_All, CL4238.Contig3_All, CL4548.Contig1_All, CL4637.Contig1_All, CL4637.Contig2_All, CL4696.Contig2_All, CL4986.Contig1_All, CL5576.Contig1_All, CL5576.Contig2_All, CL5820.Contig1_All, CL5820.Contig2_All, Unig…
19	Glucosinolate biosynthesis	CL1545.Contig3_All, CL2728.Contig1_All, CL4066.Contig1_All, CL5746.Contig1_All, CL619.Contig1_All, CL619.Contig3_All, Unigene14013_All, Unigene16127_All, Unigene16725_All, Unigene19583_All, Unigene25871_All, Unigene26225_All, Unigene27659_All, Unigene33867_All, Unigene34267_All, Unigene4024_All, Unigene713_All, Unigene9053_All, Unigene9750_All
20	Plant hormone signal transduction	CL103.Contig1_All, CL1238.Contig2_All, CL1383.Contig2_All, CL146.Contig1_All, CL1524.Contig2_All, CL1568.Contig1_All, CL1568.Contig2_All, CL1708.Contig1_All, CL1879.Contig1_All, CL1899.Contig2_All, CL1920.Contig2_All, CL1920.Contig3_All, CL1990.Contig4_All, CL2022.Contig1_All, CL2150.Contig1_All, CL216.Contig5_All, CL2273.Contig2_All, CL2317.Contig2_All, CL237.Contig3_All, CL237.Contig5_All, CL23…
21	Ribosome	CL1423.Contig4_All, CL1445.Contig2_All, CL1948.Contig2_All, CL2173.Contig1_All, CL2498.Contig1_All, CL2511.Contig2_All, CL2607.Contig2_All, CL2803.Contig2_All, CL3364.Contig1_All, CL3620.Contig2_All, CL3672.Contig2_All, CL3679.Contig2_All, CL3814.Contig1_All, CL4197.Contig1_All, CL4266.Contig2_All, CL4718.Contig1_All, CL4718.Contig2_All, CL4730.Contig1_All, CL4910.Contig1_All, CL5472.Contig2_All,…
22	Carotenoid biosynthesis	CL2164.Contig2_All, CL3776.Contig2_All, CL3776.Contig3_All, CL3799.Contig3_All, CL3888.Contig4_All, CL3916.Contig1_All, CL4304.Contig2_All, CL45.Contig1_All, CL4685.Contig1_All, CL4685.Contig2_All, CL4934.Contig1_All, CL4934.Contig2_All, CL5055.Contig2_All, Unigene10398_All, Unigene10436_All, Unigene10530_All, Unigene11521_All, Unigene11526_All, Unigene1156_All, Unigene11836_All, Unigene12769_All…
23	Cutin, suberine and wax biosynthesis	CL160.Contig2_All, CL160.Contig3_All, CL160.Contig5_All, CL160.Contig6_All, CL1962.Contig1_All, CL2215.Contig2_All, CL2813.Contig1_All, CL3057.Contig2_All, CL3161.Contig2_All, CL4095.Contig1_All, CL4864.Contig1_All, CL5877.Contig1_All, CL917.Contig1_All, Unigene10770_All, Unigene11354_All, Unigene1153_All, Unigene14340_All, Unigene1589_All, Unigene16264_All, Unigene17171_All, Unigene19120_All, Un…
24	Endocytosis	CL1110.Contig3_All, CL1255.Contig1_All, CL1288.Contig1_All, CL1293.Contig1_All, CL1437.Contig2_All, CL1730.Contig2_All, CL1777.Contig4_All, CL204.Contig1_All, CL204.Contig2_All, CL204.Contig3_All, CL204.Contig4_All, CL204.Contig5_All, CL204.Contig7_All, CL229.Contig2_All, CL2563.Contig1_All, CL2653.Contig2_All, CL2673.Contig3_All, CL2673.Contig4_All, CL2771.Contig1_All, CL2771.Contig2_All, CL278.…
25	Carbon fixation in photosynthetic organisms	CL2235.Contig1_All, CL2339.Contig2_All, CL2667.Contig1_All, CL2667.Contig2_All, CL2815.Contig1_All, CL4687.Contig4_All, CL4696.Contig2_All, CL5243.Contig1_All, CL5817.Contig1_All, CL5908.Contig1_All, CL5908.Contig2_All, CL741.Contig14_All, Unigene10538_All, Unigene1089_All, Unigene11387_All, Unigene13099_All, Unigene13785_All, Unigene14256_All, Unigene15924_All, Unigene17182_All, Unigene17513_All…
26	Photosynthesis	CL1018.Contig1_All, CL1018.Contig2_All, CL104.Contig12_All, CL104.Contig13_All, CL104.Contig2_All, CL104.Contig7_All, CL104.Contig8_All, CL3380.Contig1_All, CL3939.Contig1_All, CL3939.Contig2_All, CL4060.Contig2_All, CL407.Contig1_All, CL415.Contig1_All, CL415.Contig2_All, CL4854.Contig2_All, CL5807.Contig1_All, CL5807.Contig2_All, CL6196.Contig2_All, Unigene11885_All, Unigene12480_All, Unigene12…
27	Glycolysis / Gluconeogenesis	CL1013.Contig2_All, CL2235.Contig1_All, CL263.Contig2_All, CL2667.Contig1_All, CL2667.Contig2_All, CL3173.Contig2_All, CL3625.Contig1_All, CL3711.Contig1_All, CL3943.Contig3_All, CL4687.Contig4_All, CL4737.Contig2_All, CL4777.Contig4_All, CL4777.Contig5_All, CL4801.Contig1_All, CL5022.Contig1_All, CL5221.Contig1_All, CL5243.Contig1_All, CL5421.Contig2_All, CL5621.Contig2_All, CL5908.Contig1_All, …
28	Fructose and mannose metabolism	CL1476.Contig3_All, CL2235.Contig1_All, CL251.Contig1_All, CL251.Contig2_All, CL251.Contig3_All, CL251.Contig4_All, CL3711.Contig1_All, CL3943.Contig3_All, CL5470.Contig2_All, CL5510.Contig4_All, CL5734.Contig1_All, CL5734.Contig2_All, CL59.Contig1_All, CL59.Contig2_All, CL5908.Contig1_All, CL5908.Contig2_All, Unigene10458_All, Unigene12047_All, Unigene12959_All, Unigene13099_All, Unigene13785_Al…
29	Phagosome	CL1145.Contig2_All, CL1145.Contig3_All, CL2410.Contig1_All, CL2410.Contig2_All, CL2485.Contig2_All, CL2920.Contig1_All, CL294.Contig1_All, CL294.Contig3_All, CL294.Contig4_All, CL3051.Contig3_All, CL4328.Contig1_All, CL5130.Contig1_All, CL5182.Contig1_All, CL596.Contig1_All, CL596.Contig2_All, CL596.Contig4_All, CL596.Contig6_All, CL596.Contig7_All, CL596.Contig8_All, CL603.Contig1_All, CL603.Con…
30	alpha-Linolenic acid metabolism	CL1030.Contig2_All, CL2258.Contig2_All, CL2258.Contig3_All, CL319.Contig3_All, CL319.Contig4_All, CL319.Contig7_All, CL6061.Contig1_All, CL6061.Contig2_All, CL6180.Contig1_All, CL813.Contig2_All, CL833.Contig1_All, CL833.Contig2_All, Unigene10194_All, Unigene10454_All, Unigene10654_All, Unigene11384_All, Unigene11474_All, Unigene14409_All, Unigene14713_All, Unigene17819_All, Unigene19928_All, Uni…
31	Isoflavonoid biosynthesis	CL2022.Contig1_All, CL3205.Contig1_All, CL3205.Contig2_All, CL3205.Contig3_All, CL3205.Contig4_All, CL5315.Contig1_All, CL5521.Contig1_All, CL5521.Contig2_All, CL5894.Contig2_All, Unigene11229_All, Unigene14608_All, Unigene18053_All, Unigene19396_All, Unigene20053_All, Unigene21459_All, Unigene23068_All, Unigene26219_All, Unigene26333_All, Unigene34346_All
32	Fatty acid metabolism	CL2476.Contig1_All, CL4737.Contig2_All, CL4777.Contig4_All, CL4777.Contig5_All, CL4801.Contig1_All, CL5022.Contig1_All, CL5221.Contig1_All, CL5421.Contig2_All, CL5621.Contig2_All, CL766.Contig10_All, CL766.Contig13_All, CL766.Contig5_All, CL766.Contig6_All, CL766.Contig8_All, CL845.Contig3_All, Unigene11474_All, Unigene15975_All, Unigene17522_All, Unigene19928_All, Unigene19992_All, Unigene20376_…
33	Linoleic acid metabolism	CL2258.Contig2_All, CL2258.Contig3_All, CL319.Contig3_All, CL319.Contig4_All, CL319.Contig7_All, CL3466.Contig2_All, CL5470.Contig2_All, CL6061.Contig1_All, CL6061.Contig2_All, Unigene10654_All, Unigene11384_All, Unigene20294_All, Unigene22396_All, Unigene22398_All, Unigene22399_All, Unigene2853_All, Unigene3498_All
34	Tyrosine metabolism	CL1642.Contig2_All, CL2512.Contig1_All, CL2512.Contig2_All, CL2623.Contig3_All, CL3442.Contig1_All, CL4238.Contig3_All, CL4595.Contig2_All, CL4696.Contig2_All, CL4737.Contig2_All, CL4777.Contig4_All, CL4777.Contig5_All, CL4986.Contig1_All, CL5022.Contig1_All, CL5221.Contig1_All, CL5621.Contig2_All, CL5685.Contig2_All, CL766.Contig10_All, CL766.Contig13_All, CL766.Contig5_All, CL766.Contig6_All, C…
35	Purine metabolism	CL1131.Contig1_All, CL1256.Contig1_All, CL1256.Contig2_All, CL1256.Contig3_All, CL1293.Contig1_All, CL1598.Contig2_All, CL1666.Contig1_All, CL1666.Contig3_All, CL1868.Contig2_All, CL206.Contig4_All, CL2095.Contig2_All, CL2096.Contig2_All, CL2191.Contig1_All, CL2332.Contig2_All, CL2563.Contig1_All, CL2667.Contig1_All, CL2667.Contig2_All, CL2765.Contig1_All, CL2771.Contig1_All, CL2861.Contig4_All, …
36	Other glycan degradation	CL2146.Contig2_All, CL3164.Contig1_All, CL3916.Contig1_All, CL4304.Contig2_All, CL4685.Contig1_All, CL4685.Contig2_All, CL4934.Contig1_All, CL4934.Contig2_All, CL4986.Contig1_All, Unigene10436_All, Unigene10530_All, Unigene11535_All, Unigene1156_All, Unigene11836_All, Unigene12511_All, Unigene14726_All, Unigene14813_All, Unigene16100_All, Unigene16603_All, Unigene17637_All, Unigene17639_All, Unig…
37	RNA transport	CL1056.Contig2_All, CL1077.Contig2_All, CL1127.Contig3_All, CL1156.Contig2_All, CL1156.Contig4_All, CL12.Contig1_All, CL12.Contig2_All, CL1324.Contig1_All, CL1434.Contig1_All, CL1434.Contig2_All, CL1507.Contig1_All, CL1512.Contig1_All, CL156.Contig2_All, CL1601.Contig2_All, CL1659.Contig2_All, CL181.Contig3_All, CL1824.Contig2_All, CL2003.Contig1_All, CL2386.Contig1_All, CL2404.Contig4_All, CL253…
38	Taurine and hypotaurine metabolism	CL1816.Contig1_All, CL1816.Contig3_All, CL1816.Contig4_All, CL1816.Contig5_All, CL862.Contig4_All, Unigene10321_All, Unigene12877_All, Unigene33581_All
39	Pyruvate metabolism	CL1818.Contig2_All, CL2476.Contig1_All, CL263.Contig2_All, CL2667.Contig1_All, CL2667.Contig2_All, CL2815.Contig1_All, CL2915.Contig1_All, CL3173.Contig2_All, CL3711.Contig1_All, CL4326.Contig1_All, CL4687.Contig4_All, CL4801.Contig1_All, CL4811.Contig1_All, CL5012.Contig1_All, CL5243.Contig1_All, CL5421.Contig2_All, CL5817.Contig1_All, Unigene1089_All, Unigene11387_All, Unigene12056_All, Unigene…
40	Arginine and proline metabolism	CL2047.Contig1_All, CL205.Contig1_All, CL205.Contig3_All, CL205.Contig5_All, CL377.Contig1_All, CL377.Contig2_All, CL414.Contig1_All, CL4696.Contig2_All, CL4801.Contig1_All, CL5421.Contig2_All, CL5884.Contig1_All, CL6193.Contig1_All, CL6193.Contig2_All, Unigene1093_All, Unigene12423_All, Unigene13815_All, Unigene14169_All, Unigene14533_All, Unigene15975_All, Unigene17286_All, Unigene17513_All, Un…
41	Glyoxylate and dicarboxylate metabolism	CL1879.Contig3_All, CL2339.Contig2_All, CL2476.Contig1_All, CL2628.Contig1_All, CL2707.Contig1_All, CL2707.Contig2_All, CL2707.Contig6_All, CL2815.Contig1_All, CL3484.Contig1_All, CL3715.Contig1_All, CL4065.Contig1_All, CL4501.Contig2_All, CL5817.Contig1_All, CL741.Contig14_All, Unigene1010_All, Unigene10124_All, Unigene10538_All, Unigene1089_All, Unigene14695_All, Unigene17247_All, Unigene20110_…
42	Diterpenoid biosynthesis	CL1356.Contig4_All, CL1772.Contig1_All, CL4488.Contig2_All, CL5402.Contig1_All, CL5402.Contig2_All, CL5402.Contig3_All, CL5725.Contig2_All, Unigene11026_All, Unigene11229_All, Unigene11521_All, Unigene11908_All, Unigene17725_All, Unigene21741_All, Unigene23130_All, Unigene23145_All, Unigene24264_All, Unigene26856_All, Unigene27207_All, Unigene27648_All, Unigene28181_All, Unigene33739_All, Unigene…
43	Butanoate metabolism	CL1816.Contig1_All, CL1816.Contig3_All, CL1816.Contig4_All, CL1816.Contig5_All, CL2476.Contig1_All, CL5470.Contig2_All, Unigene12056_All, Unigene12877_All, Unigene21252_All, Unigene2130_All, Unigene22347_All, Unigene22396_All, Unigene22398_All, Unigene22399_All, Unigene33581_All, Unigene3692_All, Unigene5641_All, Unigene8815_All
44	Arachidonic acid metabolism	CL862.Contig4_All, Unigene10321_All, Unigene11526_All, Unigene17320_All, Unigene20294_All, Unigene22396_All, Unigene22398_All, Unigene22399_All, Unigene31447_All, Unigene326_All, Unigene33739_All, Unigene34376_All, Unigene4609_All
45	Biosynthesis of unsaturated fatty acids	CL1312.Contig10_All, CL192.Contig2_All, CL2107.Contig1_All, CL2340.Contig2_All, CL2830.Contig3_All, CL3615.Contig1_All, CL4886.Contig1_All, CL5140.Contig1_All, CL699.Contig1_All, CL742.Contig1_All, Unigene10398_All, Unigene11474_All, Unigene16440_All, Unigene22931_All, Unigene23924_All, Unigene26684_All, Unigene33638_All, Unigene34576_All, Unigene4948_All, Unigene6537_All, Unigene6732_All
46	mRNA surveillance pathway	CL1022.Contig6_All, CL1571.Contig1_All, CL216.Contig5_All, CL2386.Contig1_All, CL2534.Contig1_All, CL261.Contig1_All, CL3173.Contig2_All, CL4157.Contig6_All, CL4276.Contig2_All, CL4412.Contig1_All, CL4519.Contig1_All, CL5328.Contig1_All, CL5328.Contig2_All, CL5764.Contig1_All, CL5986.Contig1_All, CL5986.Contig2_All, CL6229.Contig1_All, CL893.Contig2_All, Unigene11034_All, Unigene1199_All, Unigene…
47	Brassinosteroid biosynthesis	CL102.Contig2_All, CL3118.Contig1_All, Unigene10197_All, Unigene14378_All, Unigene27648_All, Unigene28242_All, Unigene28249_All, Unigene33865_All, Unigene33866_All, Unigene3387_All, Unigene34347_All, Unigene6385_All, Unigene6578_All
48	Betalain biosynthesis	CL2796.Contig1_All, CL2796.Contig2_All, Unigene17943_All, Unigene24096_All
49	beta-Alanine metabolism	CL1523.Contig1_All, CL1523.Contig9_All, CL1816.Contig1_All, CL1816.Contig3_All, CL1816.Contig4_All, CL1816.Contig5_All, CL1959.Contig1_All, CL3691.Contig1_All, CL377.Contig1_All, CL377.Contig2_All, CL4238.Contig3_All, CL4801.Contig1_All, CL5421.Contig2_All, Unigene12211_All, Unigene12877_All, Unigene14894_All, Unigene15975_All, Unigene19992_All, Unigene20163_All, Unigene2130_All, Unigene33581_All…
50	Pyrimidine metabolism	CL1131.Contig1_All, CL1256.Contig1_All, CL1256.Contig2_All, CL1256.Contig3_All, CL1293.Contig1_All, CL1598.Contig2_All, CL1868.Contig2_All, CL2004.Contig2_All, CL206.Contig4_All, CL2095.Contig2_All, CL2096.Contig2_All, CL2191.Contig1_All, CL2332.Contig2_All, CL2563.Contig1_All, CL2756.Contig4_All, CL2765.Contig1_All, CL2771.Contig1_All, CL2861.Contig4_All, CL3297.Contig2_All, CL3691.Contig1_All, …
51	Phosphatidylinositol signaling system	CL1340.Contig2_All, CL1340.Contig5_All, CL1740.Contig1_All, CL1989.Contig3_All, CL2662.Contig1_All, CL3166.Contig2_All, CL4006.Contig1_All, CL4444.Contig2_All, CL4566.Contig1_All, CL4566.Contig2_All, CL502.Contig2_All, CL5100.Contig1_All, CL5100.Contig2_All, CL5752.Contig1_All, CL5885.Contig1_All, CL855.Contig1_All, Unigene11390_All, Unigene14133_All, Unigene14567_All, Unigene15077_All, Unigene16…
52	Indole alkaloid biosynthesis	CL271.Contig1_All, CL3102.Contig1_All, CL3102.Contig2_All, CL4954.Contig2_All, Unigene12088_All, Unigene29466_All, Unigene3191_All, Unigene9217_All
53	Caffeine metabolism	CL4546.Contig1_All, Unigene24231_All, Unigene4683_All
54	Sesquiterpenoid and triterpenoid biosynthesis	CL1596.Contig2_All, CL5402.Contig1_All, CL5402.Contig3_All, Unigene19985_All, Unigene22702_All, Unigene27207_All
55	Isoquinoline alkaloid biosynthesis	CL2512.Contig1_All, CL2512.Contig2_All, CL2623.Contig3_All, CL3442.Contig1_All, CL4238.Contig3_All, CL4595.Contig2_All, CL4696.Contig2_All, Unigene12151_All, Unigene14238_All, Unigene17513_All, Unigene21413_All, Unigene23536_All, Unigene24530_All, Unigene2565_All, Unigene881_All
56	Regulation of autophagy	CL1379.Contig2_All, CL1558.Contig3_All, CL2100.Contig2_All, CL4063.Contig1_All, CL4129.Contig2_All, CL4524.Contig1_All, CL5274.Contig2_All, CL5497.Contig1_All, CL5675.Contig2_All, CL5696.Contig2_All, Unigene10870_All, Unigene11509_All, Unigene11848_All, Unigene12391_All, Unigene16707_All, Unigene20252_All, Unigene22855_All, Unigene23139_All, Unigene23625_All, Unigene5947_All, Unigene6386_All, Uni…
57	Thiamine metabolism	CL4439.Contig1_All, CL746.Contig2_All, CL746.Contig3_All, Unigene1389_All, Unigene23002_All, Unigene4679_All, Unigene5936_All
58	ABC transporters	CL1551.Contig1_All, CL1551.Contig2_All, CL159.Contig3_All, CL2066.Contig1_All, CL2066.Contig2_All, CL330.Contig3_All, CL3504.Contig2_All, CL4277.Contig1_All, CL4277.Contig2_All, CL4383.Contig2_All, CL4383.Contig4_All, CL491.Contig2_All, CL5308.Contig1_All, CL5887.Contig1_All, CL6015.Contig1_All, CL6015.Contig2_All, Unigene11306_All, Unigene11718_All, Unigene1173_All, Unigene13306_All, Unigene1624…
59	Monoterpenoid biosynthesis	CL1596.Contig2_All, CL2315.Contig2_All, Unigene19889_All, Unigene22807_All
60	Photosynthesis - antenna proteins	CL1119.Contig1_All, CL1119.Contig2_All, CL2946.Contig2_All, CL484.Contig7_All, Unigene21009_All, Unigene24576_All, Unigene4581_All, Unigene6999_All
61	Glutathione metabolism	CL1955.Contig6_All, CL2212.Contig5_All, CL25.Contig7_All, CL2874.Contig1_All, CL2874.Contig2_All, CL3225.Contig4_All, CL377.Contig1_All, CL377.Contig2_All, CL5115.Contig2_All, CL5634.Contig1_All, CL5634.Contig2_All, CL5949.Contig2_All, CL682.Contig2_All, CL862.Contig4_All, Unigene10321_All, Unigene1460_All, Unigene16093_All, Unigene17320_All, Unigene21128_All, Unigene22454_All, Unigene2301_All, U…
62	Galactose metabolism	CL1497.Contig3_All, CL1887.Contig2_All, CL2096.Contig2_All, CL3711.Contig1_All, CL3943.Contig3_All, CL431.Contig1_All, Unigene10389_All, Unigene11528_All, Unigene12047_All, Unigene12959_All, Unigene13241_All, Unigene14510_All, Unigene14683_All, Unigene17294_All, Unigene19870_All, Unigene2162_All, Unigene22160_All, Unigene24542_All, Unigene25429_All, Unigene25576_All, Unigene26637_All, Unigene2687…
63	Valine, leucine and isoleucine degradation	CL1523.Contig1_All, CL1523.Contig9_All, CL1545.Contig3_All, CL1959.Contig1_All, CL2090.Contig1_All, CL2476.Contig1_All, CL263.Contig2_All, CL2728.Contig1_All, CL4801.Contig1_All, CL5421.Contig2_All, CL5885.Contig2_All, Unigene13911_All, Unigene14894_All, Unigene15975_All, Unigene19922_All, Unigene19992_All, Unigene20090_All, Unigene20163_All, Unigene20229_All, Unigene2130_All, Unigene22347_All, U…
64	Vitamin B6 metabolism	CL1157.Contig1_All, CL6230.Contig1_All, Unigene11834_All, Unigene1330_All, Unigene13423_All, Unigene15060_All, Unigene15870_All, Unigene645_All, Unigene7925_All
65	Glycerolipid metabolism	CL1095.Contig1_All, CL1361.Contig1_All, CL1740.Contig1_All, CL1989.Contig3_All, CL3711.Contig1_All, CL4801.Contig1_All, CL502.Contig2_All, CL5421.Contig2_All, CL955.Contig2_All, Unigene11896_All, Unigene14683_All, Unigene15975_All, Unigene16903_All, Unigene18698_All, Unigene19992_All, Unigene2162_All, Unigene25429_All, Unigene26637_All, Unigene26872_All, Unigene31619_All, Unigene33711_All, Unigen…
66	Anthocyanin biosynthesis	Unigene15098_All, Unigene23663_All
67	Natural killer cell mediated cytotoxicity	CL2527.Contig1_All, CL2527.Contig2_All, CL283.Contig5_All, CL3862.Contig1_All, CL4126.Contig1_All, CL4611.Contig1_All, CL4808.Contig1_All, CL5471.Contig1_All, CL5471.Contig2_All, CL610.Contig3_All, Unigene15250_All, Unigene18536_All, Unigene20206_All, Unigene3834_All, Unigene5331_All
68	Glycosphingolipid biosynthesis - globo series	Unigene14683_All, Unigene17639_All, Unigene25429_All
69	Porphyrin and chlorophyll metabolism	CL1277.Contig1_All, CL2713.Contig2_All, CL2882.Contig1_All, CL3102.Contig1_All, CL3102.Contig2_All, CL4843.Contig1_All, CL4958.Contig3_All, CL5470.Contig2_All, CL593.Contig1_All, Unigene14763_All, Unigene14955_All, Unigene17925_All, Unigene18238_All, Unigene18335_All, Unigene18409_All, Unigene19810_All, Unigene22396_All, Unigene22398_All, Unigene22399_All, Unigene25947_All, Unigene3199_All, Unige…
70	Citrate cycle (TCA cycle)	CL1955.Contig6_All, CL263.Contig2_All, CL2815.Contig1_All, CL3173.Contig2_All, CL5243.Contig1_All, CL5536.Contig2_All, CL5817.Contig1_All, Unigene1089_All, Unigene12056_All, Unigene13187_All, Unigene16093_All, Unigene16607_All, Unigene21555_All, Unigene23626_All, Unigene25919_All, Unigene26255_All, Unigene26256_All, Unigene33761_All, Unigene3463_All, Unigene34752_All, Unigene3807_All, Unigene5334…
71	Riboflavin metabolism	CL1451.Contig4_All, CL2797.Contig4_All, CL3578.Contig1_All, CL3578.Contig2_All, Unigene1813_All, Unigene22907_All, Unigene34612_All, Unigene6275_All, Unigene865_All
72	Amino sugar and nucleotide sugar metabolism	CL1446.Contig1_All, CL3040.Contig1_All, CL39.Contig1_All, CL39.Contig2_All, CL39.Contig3_All, CL39.Contig4_All, CL4097.Contig1_All, CL4097.Contig2_All, CL501.Contig1_All, CL5510.Contig4_All, CL5654.Contig1_All, CL59.Contig1_All, CL59.Contig2_All, CL784.Contig1_All, CL784.Contig3_All, CL784.Contig4_All, Unigene10389_All, Unigene10458_All, Unigene12550_All, Unigene14370_All, Unigene15126_All, Unige…
73	Tropane, piperidine and pyridine alkaloid biosynthesis	CL2512.Contig1_All, CL2512.Contig2_All, CL2623.Contig3_All, CL4238.Contig3_All, CL4696.Contig2_All, CL664.Contig3_All, Unigene10398_All, Unigene14238_All, Unigene17513_All, Unigene23536_All, Unigene34242_All, Unigene6602_All, Unigene881_All
74	Glycine, serine and threonine metabolism	CL2379.Contig1_All, CL2379.Contig2_All, CL263.Contig2_All, CL3484.Contig1_All, CL3625.Contig1_All, CL4238.Contig3_All, CL5421.Contig2_All, CL597.Contig2_All, Unigene1010_All, Unigene10124_All, Unigene13260_All, Unigene13648_All, Unigene15321_All, Unigene20692_All, Unigene21330_All, Unigene23484_All, Unigene2603_All, Unigene26149_All, Unigene26188_All, Unigene26582_All, Unigene336_All, Unigene3376…
75	Inositol phosphate metabolism	CL1959.Contig1_All, CL2662.Contig1_All, CL2685.Contig1_All, CL3166.Contig2_All, CL4460.Contig1_All, CL4566.Contig1_All, CL4566.Contig2_All, CL5100.Contig1_All, CL5100.Contig2_All, CL5752.Contig1_All, CL5885.Contig1_All, CL855.Contig1_All, Unigene11390_All, Unigene13099_All, Unigene13785_All, Unigene14567_All, Unigene14894_All, Unigene14951_All, Unigene1836_All, Unigene22939_All, Unigene25504_All,…
76	Histidine metabolism	CL4801.Contig1_All, CL5421.Contig2_All, CL995.Contig1_All, Unigene15975_All, Unigene19992_All, Unigene33711_All, Unigene33712_All, Unigene34188_All, Unigene4102_All, Unigene4718_All, Unigene7903_All
77	Phenylalanine, tyrosine and tryptophan biosynthesis	CL1534.Contig2_All, CL2512.Contig1_All, CL2512.Contig2_All, CL2623.Contig3_All, CL3399.Contig1_All, CL3399.Contig2_All, CL4696.Contig2_All, CL5866.Contig1_All, CL5866.Contig2_All, Unigene14238_All, Unigene17513_All, Unigene19612_All, Unigene1989_All, Unigene20998_All, Unigene23536_All, Unigene25993_All, Unigene27482_All, Unigene3290_All, Unigene881_All
78	Fatty acid elongation	CL192.Contig2_All, CL2107.Contig1_All, Unigene18837_All, Unigene2130_All, Unigene23112_All, Unigene23956_All, Unigene34509_All, Unigene3775_All, Unigene796_All, Unigene851_All
79	One carbon pool by folate	CL4662.Contig1_All, CL5834.Contig1_All, CL5834.Contig2_All, Unigene1010_All, Unigene10124_All, Unigene12220_All, Unigene2603_All, Unigene30800_All, Unigene34373_All
80	Glycosylphosphatidylinositol(GPI)-anchor biosynthesis	CL1033.Contig2_All, CL1319.Contig1_All, CL1348.Contig1_All, CL3749.Contig1_All, CL4919.Contig1_All, CL5168.Contig1_All, CL5168.Contig2_All, CL723.Contig1_All, Unigene12497_All, Unigene14653_All, Unigene14940_All, Unigene17790_All, Unigene18450_All, Unigene23056_All, Unigene23170_All, Unigene23294_All, Unigene25599_All, Unigene28318_All, Unigene3720_All, Unigene4276_All, Unigene6264_All, Unigene79…
81	Lysine degradation	CL1573.Contig3_All, CL2476.Contig1_All, CL3589.Contig1_All, CL4801.Contig1_All, CL5421.Contig2_All, Unigene15975_All, Unigene17839_All, Unigene19992_All, Unigene2130_All, Unigene25365_All, Unigene33711_All, Unigene33712_All, Unigene4102_All, Unigene7903_All
82	Propanoate metabolism	CL1523.Contig1_All, CL1523.Contig9_All, CL1959.Contig1_All, CL2476.Contig1_All, CL4326.Contig1_All, CL4801.Contig1_All, CL4811.Contig1_All, CL5421.Contig2_All, CL5536.Contig2_All, Unigene13187_All, Unigene14894_All, Unigene15975_All, Unigene19992_All, Unigene20163_All, Unigene2130_All, Unigene33711_All, Unigene33712_All, Unigene33988_All, Unigene3807_All, Unigene4102_All, Unigene6008_All, Unigene…
83	Lysine biosynthesis	CL4231.Contig2_All, CL5421.Contig2_All, Unigene13176_All, Unigene18805_All, Unigene4102_All, Unigene9131_All
84	Cysteine and methionine metabolism	CL1699.Contig3_All, CL2302.Contig1_All, CL2302.Contig3_All, CL2341.Contig4_All, CL2512.Contig1_All, CL2512.Contig2_All, CL377.Contig1_All, CL377.Contig2_All, CL4696.Contig2_All, CL680.Contig1_All, Unigene14238_All, Unigene15612_All, Unigene17258_All, Unigene1749_All, Unigene17513_All, Unigene17643_All, Unigene20397_All, Unigene21020_All, Unigene23145_All, Unigene23463_All, Unigene23747_All, Unige…
85	Benzoxazinoid biosynthesis	CL3635.Contig1_All, CL3809.Contig2_All, CL88.Contig1_All, Unigene11772_All, Unigene11908_All, Unigene12204_All, Unigene5504_All
86	Ascorbate and aldarate metabolism	CL1157.Contig1_All, CL1818.Contig1_All, CL1818.Contig2_All, CL3932.Contig2_All, CL4801.Contig1_All, CL5421.Contig2_All, CL5634.Contig1_All, CL5634.Contig2_All, CL5949.Contig2_All, Unigene14951_All, Unigene15126_All, Unigene15658_All, Unigene15975_All, Unigene19992_All, Unigene20130_All, Unigene22187_All, Unigene33711_All, Unigene33712_All, Unigene34141_All, Unigene34585_All, Unigene4102_All, Unig…
87	Synthesis and degradation of ketone bodies	CL2476.Contig1_All, Unigene22347_All, Unigene5641_All
88	Basal transcription factors	CL1009.Contig2_All, CL1608.Contig1_All, CL2870.Contig1_All, CL3676.Contig2_All, CL3676.Contig3_All, CL4041.Contig2_All, CL4126.Contig1_All, CL424.Contig2_All, CL527.Contig1_All, CL5493.Contig1_All, CL5823.Contig1_All, CL6059.Contig1_All, Unigene12881_All, Unigene14299_All, Unigene17227_All, Unigene17239_All, Unigene17414_All, Unigene20439_All, Unigene23864_All, Unigene2879_All, Unigene34229_All, …
89	Circadian rhythm - plant	CL1028.Contig2_All, CL1028.Contig3_All, CL1524.Contig2_All, CL3258.Contig3_All, CL3714.Contig1_All, CL3986.Contig1_All, CL4917.Contig2_All, CL4917.Contig3_All, CL4962.Contig1_All, CL5814.Contig1_All, CL801.Contig3_All, Unigene107_All, Unigene11486_All, Unigene12228_All, Unigene12593_All, Unigene15515_All, Unigene16988_All, Unigene17697_All, Unigene22596_All, Unigene22636_All, Unigene22703_All, Un…
90	Pentose phosphate pathway	CL1282.Contig1_All, CL2235.Contig1_All, CL25.Contig7_All, CL3225.Contig4_All, CL3943.Contig3_All, CL5908.Contig1_All, CL5908.Contig2_All, Unigene12047_All, Unigene12462_All, Unigene12959_All, Unigene13084_All, Unigene15924_All, Unigene17553_All, Unigene19689_All, Unigene22213_All, Unigene22926_All, Unigene24542_All, Unigene27362_All, Unigene33877_All
91	Selenocompound metabolism	CL2302.Contig1_All, CL2302.Contig3_All, Unigene21128_All, Unigene22945_All, Unigene5936_All, Unigene939_All
92	Sulfur metabolism	CL4465.Contig1_All, CL4465.Contig2_All, CL5885.Contig1_All, Unigene20397_All, Unigene22945_All, Unigene26098_All, Unigene4024_All, Unigene9053_All, Unigene9750_All
93	Peroxisome	CL1955.Contig6_All, CL1962.Contig1_All, CL3057.Contig2_All, CL340.Contig1_All, CL3783.Contig2_All, CL3802.Contig3_All, CL4501.Contig2_All, CL4546.Contig1_All, CL5791.Contig1_All, CL5791.Contig3_All, CL6047.Contig1_All, CL699.Contig1_All, CL742.Contig1_All, Unigene11474_All, Unigene14336_All, Unigene15629_All, Unigene16093_All, Unigene17247_All, Unigene17522_All, Unigene18845_All, Unigene20229_All…
94	Protein processing in endoplasmic reticulum	CL1044.Contig1_All, CL1145.Contig2_All, CL1145.Contig3_All, CL1147.Contig1_All, CL1147.Contig2_All, CL1147.Contig3_All, CL1280.Contig1_All, CL1318.Contig2_All, CL1379.Contig2_All, CL1398.Contig2_All, CL2162.Contig5_All, CL2253.Contig1_All, CL3609.Contig1_All, CL3609.Contig2_All, CL3698.Contig1_All, CL3818.Contig1_All, CL3846.Contig1_All, CL399.Contig3_All, CL399.Contig6_All, CL470.Contig2_All, CL…
95	Sulfur relay system	CL569.Contig1_All, CL746.Contig2_All, CL746.Contig3_All, Unigene17409_All
96	Ribosome biogenesis in eukaryotes	CL1038.Contig1_All, CL1157.Contig1_All, CL1659.Contig2_All, CL1662.Contig2_All, CL1674.Contig2_All, CL1845.Contig2_All, CL1922.Contig3_All, CL2337.Contig6_All, CL2344.Contig3_All, CL265.Contig3_All, CL2870.Contig1_All, CL3167.Contig1_All, CL3297.Contig2_All, CL3986.Contig1_All, CL4289.Contig1_All, CL4412.Contig1_All, CL507.Contig2_All, CL5231.Contig2_All, CL5447.Contig2_All, CL5814.Contig1_All, C…
97	Valine, leucine and isoleucine biosynthesis	CL1545.Contig3_All, CL2728.Contig1_All, CL2915.Contig1_All, Unigene10090_All, Unigene12056_All, Unigene13260_All, Unigene8182_All
98	Terpenoid backbone biosynthesis	CL1043.Contig4_All, CL2368.Contig1_All, CL2476.Contig1_All, CL2532.Contig7_All, CL3568.Contig2_All, CL390.Contig2_All, CL416.Contig2_All, CL522.Contig1_All, CL5645.Contig1_All, CL5645.Contig2_All, Unigene10593_All, Unigene12197_All, Unigene17022_All, Unigene19889_All, Unigene20150_All, Unigene22702_All, Unigene23930_All, Unigene25758_All, Unigene27207_All, Unigene34553_All, Unigene8798_All, Unige…
99	Folate biosynthesis	CL4946.Contig1_All, CL4946.Contig3_All, Unigene1631_All, Unigene1852_All, Unigene19725_All, Unigene27898_All
100	Fatty acid biosynthesis	CL2830.Contig3_All, CL4326.Contig1_All, CL4811.Contig1_All, CL4886.Contig1_All, CL699.Contig1_All, CL742.Contig1_All, Unigene10398_All, Unigene26684_All, Unigene33988_All, Unigene6537_All, Unigene6732_All
101	C5-Branched dibasic acid metabolism	Unigene10090_All
102	Homologous recombination	CL1478.Contig1_All, CL1478.Contig2_All, CL2328.Contig3_All, CL2450.Contig1_All, CL2570.Contig1_All, CL3015.Contig1_All, CL376.Contig1_All, CL4191.Contig1_All, CL4394.Contig2_All, CL497.Contig1_All, CL5529.Contig1_All, CL5737.Contig2_All, CL58.Contig31_All, CL5844.Contig4_All, CL5858.Contig2_All, CL647.Contig1_All, CL876.Contig3_All, Unigene11407_All, Unigene11679_All, Unigene11955_All, Unigene147…
103	Aminoacyl-tRNA biosynthesis	CL381.Contig4_All, CL4748.Contig2_All, CL659.Contig1_All, CL779.Contig2_All, Unigene11481_All, Unigene11787_All, Unigene14402_All, Unigene17072_All, Unigene17337_All, Unigene20440_All, Unigene22827_All, Unigene23428_All, Unigene25412_All, Unigene25621_All, Unigene345_All, Unigene35044_All, Unigene883_All
104	Ubiquinone and other terpenoid-quinone biosynthesis	CL1642.Contig2_All, CL1852.Contig2_All, CL2512.Contig1_All, CL2512.Contig2_All, CL5055.Contig2_All, Unigene12029_All, Unigene13326_All, Unigene14238_All, Unigene14499_All, Unigene1461_All, Unigene20229_All, Unigene24698_All, Unigene26163_All, Unigene3163_All, Unigene3267_All, Unigene34558_All
105	Protein export	CL2770.Contig1_All, CL2770.Contig2_All, CL4655.Contig1_All, CL5755.Contig1_All, Unigene13127_All, Unigene14470_All, Unigene15236_All, Unigene25372_All, Unigene9261_All, Unigene951_All
106	Pantothenate and CoA biosynthesis	CL1545.Contig3_All, CL2728.Contig1_All, CL3691.Contig1_All, Unigene12211_All
107	Glycosaminoglycan degradation	CL2002.Contig1_All, Unigene17058_All, Unigene17639_All, Unigene21299_All
108	SNARE interactions in vesicular transport	CL1755.Contig1_All, CL287.Contig1_All, CL287.Contig2_All, CL4150.Contig2_All, CL5165.Contig3_All, CL5182.Contig1_All, CL763.Contig1_All
109	Base excision repair	CL2036.Contig2_All, CL2207.Contig3_All, CL2207.Contig4_All, CL3181.Contig2_All, CL3875.Contig3_All, CL5138.Contig2_All, Unigene12611_All, Unigene18386_All, Unigene19916_All, Unigene25254_All, Unigene28079_All, Unigene6165_All, Unigene6915_All, Unigene9967_All
110	Other types of O-glycan biosynthesis	CL2401.Contig3_All, Unigene8831_All
111	N-Glycan biosynthesis	CL399.Contig3_All, CL399.Contig6_All, Unigene11528_All, Unigene14510_All, Unigene18480_All, Unigene23426_All, Unigene420_All, Unigene9439_All
112	Nicotinate and nicotinamide metabolism	CL3802.Contig3_All, CL3867.Contig2_All
113	Non-homologous end-joining	CL876.Contig3_All, Unigene16876_All, Unigene18782_All
114	RNA degradation	CL1038.Contig1_All, CL1662.Contig2_All, CL1674.Contig2_All, CL1845.Contig2_All, CL1922.Contig3_All, CL2046.Contig2_All, CL2337.Contig6_All, CL3297.Contig2_All, CL4289.Contig1_All, CL4412.Contig1_All, CL4424.Contig3_All, CL507.Contig2_All, CL5197.Contig2_All, CL5231.Contig2_All, CL5653.Contig2_All, CL5653.Contig3_All, Unigene10341_All, Unigene10673_All, Unigene1105_All, Unigene1106_All, Unigene131…
115	Nitrogen metabolism	CL1219.Contig1_All, CL1219.Contig8_All, CL1684.Contig2_All, CL1684.Contig3_All, CL1684.Contig4_All, CL1684.Contig5_All, CL2707.Contig1_All, CL2707.Contig2_All, CL2707.Contig6_All, CL2872.Contig1_All, CL3715.Contig1_All, CL4465.Contig1_All, CL4465.Contig2_All, CL4916.Contig1_All, CL4916.Contig2_All, CL5884.Contig1_All, CL6128.Contig1_All, Unigene12276_All, Unigene14695_All, Unigene15230_All, Unige…
116	Glycosphingolipid biosynthesis - ganglio series	Unigene17639_All
117	Circadian rhythm - mammal	Unigene26263_All
118	Ubiquitin mediated proteolysis	CL1366.Contig6_All, CL1677.Contig7_All, CL2253.Contig1_All, CL2260.Contig2_All, CL2784.Contig1_All, CL3111.Contig3_All, CL3111.Contig4_All, CL3265.Contig1_All, CL3303.Contig1_All, CL3303.Contig2_All, CL41.Contig4_All, CL41.Contig5_All, CL4858.Contig1_All, CL6118.Contig3_All, CL6118.Contig5_All, CL66.Contig3_All, CL908.Contig2_All, Unigene11011_All, Unigene12355_All, Unigene12655_All, Unigene14353…
119	Steroid biosynthesis	Unigene12071_All, Unigene14985_All, Unigene7678_All, Unigene8919_All
120	Sphingolipid metabolism	CL4839.Contig2_All, Unigene11762_All, Unigene14683_All, Unigene25429_All
121	Proteasome	CL307.Contig3_All, CL3673.Contig3_All, CL6232.Contig2_All, Unigene15867_All, Unigene22914_All, Unigene25952_All, Unigene26802_All, Unigene8562_All
122	Mismatch repair	CL3445.Contig1_All, CL35.Contig6_All, CL35.Contig7_All, CL4560.Contig1_All, CL713.Contig4_All, Unigene16482_All, Unigene18619_All, Unigene27657_All, Unigene28597_All
123	Alanine, aspartate and glutamate metabolism	CL1816.Contig1_All, CL1816.Contig3_All, CL1816.Contig4_All, CL1816.Contig5_All, CL2613.Contig1_All, CL2613.Contig2_All, CL3867.Contig2_All, CL4696.Contig2_All, CL5884.Contig1_All, CL597.Contig2_All, CL6128.Contig1_All, Unigene12877_All, Unigene17513_All, Unigene21293_All, Unigene26149_All, Unigene3324_All, Unigene33581_All, Unigene3999_All, Unigene4698_All, Unigene6582_All, Unigene8815_All, Unige…
124	Spliceosome	CL1069.Contig2_All, CL1145.Contig2_All, CL120.Contig1_All, CL1255.Contig1_All, CL1317.Contig1_All, CL1317.Contig2_All, CL1371.Contig4_All, CL1443.Contig14_All, CL1443.Contig3_All, CL1507.Contig1_All, CL1607.Contig1_All, CL1608.Contig1_All, CL1753.Contig1_All, CL1893.Contig1_All, CL1893.Contig2_All, CL1893.Contig6_All, CL1909.Contig2_All, CL1909.Contig3_All, CL1973.Contig4_All, CL1996.Contig2_All,…
125	DNA replication	CL5324.Contig1_All, CL5324.Contig2_All, Unigene12893_All, Unigene18619_All, Unigene25575_All, Unigene27657_All, Unigene6165_All
126	Nucleotide excision repair	CL4126.Contig1_All, Unigene12881_All, Unigene17134_All, Unigene17239_All, Unigene18619_All, Unigene23097_All, Unigene27657_All, Unigene6165_All, Unigene880_All
