# Supplementary material for: Transcriptomic profiling of the salt-stress response in the halophyte Halogeton glomeratus
Source: BMC Genomics. 2015 Mar 11;16(1):169. doi: 10.1186/s12864-015-1373-z (PMC4363069; doi:10.1186/s12864-015-1373-z)
Supplement: Additional file 10: Table S9. — Function annotation of salt-induced expression unigenes. [file 12864_2015_1373_MOESM10_ESM.xls]

## Sheet: Salt-induced unigenes
Additional file 10: Table S9. Function annotation of salt-induced expression unigenes
Gene ID	Database	Gene Length	0 h-VS-24 h								0 h-VS-72 h								annonation
			0h_rawfragments(20675805)	24h_rawfragments(19635557)	0h_FPKM	24h_FPKM	log2 Ratio(6h/0h)	Up-Down-Regulation(6h/0h)	P-value	FDR	0h_rawfragments(20675805)	72h_rawfragments(19635557)	0h_FPKM	72h_FPKM	log2 Ratio(6h/0h)	Up-Down-Regulation(6h/0h)	P-value	FDR	Query_length	Query_start	Query_end	Subject_id	Subject_length	Subject_start	Subject_end	Identity	Positive	Gap	Align_length	Score	E_value	Query_annotation	Subject_annotation
CL5601.Contig1_All	NR	798	0	184	0	11.0168	13.4274	Up	1.25618e-55	4.15175e-54	0	124	0	6.9937	12.7718	Up	3.89108e-36	6.59323e-35	798	156	542	gi|147788378|emb|CAN76661.1|	130	1	129	0.84	0.91	0	129	235	1e-60	--	hypothetical protein VITISV_040451 [Vitis vinifera]
CL5609.Contig1_All	NR	799	0	101	0	6.0397	12.5603	Up	7.33406e-31	1.49935e-29	0	16	0	0.9013	9.81586	Up	2.78188e-05	0.000103943	799	2	793	gi|462396319|gb|EMJ02118.1|	948	640	903	0.4	0.62	0.01	268	189.9	4e-47	--	hypothetical protein PRUPE_ppb021897mg [Prunus persica]
CL5645.Contig2_All	NR	973	0	112	0	5.4998	12.4252	Up	3.82882e-34	8.47022e-33	0	90	0	4.1631	12.0234	Up	2.01118e-26	2.65671e-25	973	223	2	gi|460410330|ref|XP_004250583.1|	1140	1039	1112	0.68	0.82	0	74	113.2	2e-110	--	PREDICTED: uncharacterized protein LOC101261089 [Solanum lycopersicum]
CL5820.Contig1_All	NR	433	0	75	0	8.2759	13.0147	Up	4.20204e-23	6.83466e-22	0	104	0	10.8103	13.4001	Up	2.0129e-30	2.96384e-29	433	2	163	gi|307949716|gb|ADN96693.1|	321	268	321	0.67	0.87	0	54	84.7	4e-16	--	peroxidase 6 [Rubia cordifolia]
																			Query_length	Query_start	Query_end	Subject_id	Subject_length	Subject_start	Subject_end	Identity	Positive	Gap	Align_length	Score	E_value	Query_annotation	Subject_annotation
Unigene2501_All	NT	363	0	14	0	1.8427	10.8476	Up	6.68642e-05	0.000302755	0	74	0	9.1752	13.1635	Up	7.48952e-22	8.43919e-21	363	29	69	gi|160951718|emb|CU229302.1|	297	253	293	0.92	--	0	41	58	6e-06	--	Populus EST from mild drought-stressed leaves
Unigene2603_All	NT	427	0	255	0	28.5333	14.8004	Up	8.1927e-77	3.57851e-75	0	17	0	1.7919	10.8073	Up	1.44096e-05	5.62905e-05	427	5	99	gi|460388387|ref|XM_004239801.1|	1805	615	521	0.89	--	0	95	109	2e-21	--	PREDICTED: Solanum lycopersicum serine hydroxymethyltransferase 1-like (LOC101256090), mRNA
																			Subject_id	Identity	Align_length	Miss_match	Gap	Query_start	Query_end	Subject_start	Subject_end	E_value	Score	Subject_annotation
Unigene1996_All	Swissprot	934	0	26	0	1.33	10.3772	Up	1.756e-08	1.25224e-07	0	81	0	3.9033	11.9305	Up	7.49274e-24	9.08685e-23	sp|P10978|POLX_TOBAC	23.02	252	181	6	906	190	39	260	2e-08	56.6	Retrovirus-related Pol polyprotein from transposon TNT 1-94 OS=Nicotiana tabacum PE=2 SV=1
Unigene2562_All	Swissprot	351	0	15	0	2.0418	10.9956	Up	3.3636e-05	0.000159527	0	15	0	1.9234	10.9094	Up	5.37066e-05	0.000191731	sp|Q84TG3|PUB23_ARATH	28.85	104	74	2	38	349	149	249	5e-09	55.8	E3 ubiquitin-protein ligase PUB23 OS=Arabidopsis thaliana GN=PUB23 PE=1 SV=1
Unigene2702_All	Swissprot	439	0	23	0	2.5032	11.2896	Up	1.37941e-07	8.96623e-07	0	92	0	9.4322	13.2034	Up	5.39604e-27	7.25794e-26	sp|Q2R0Q1|U2A2A_ORYSJ	32.04	103	70	1	334	26	69	169	1e-05	45.8	Splicing factor U2af large subunit A OS=Oryza sativa subsp. japonica GN=U2AF65A PE=2 SV=2
Unigene5334_All	Swissprot	352	0	13	0	1.7646	10.7851	Up	0.000132918	0.000568063	0	20	0	2.5573	11.3204	Up	2.00258e-06	8.75392e-06	sp|Q2QNG7|ACLA3_ORYSJ	59.13	115	47	0	347	3	233	347	4e-36	145	ATP-citrate synthase alpha chain protein 3 OS=Oryza sativa subsp. japonica GN=ACLA-3 PE=2 SV=1
Unigene7663_All	Swissprot	272	0	16	0	2.8105	11.4566	Up	1.69206e-05	8.40116e-05	0	14	0	2.3166	11.1778	Up	0.000103685	0.00035329	sp|Q9FPQ6|GP1_CHLRE	55.88	68	24	4	271	86	197	259	2e-11	64.3	Vegetative cell wall protein gp1 OS=Chlamydomonas reinhardtii GN=GP1 PE=2 SV=1
Unigene8298_All	Swissprot	586	0	26	0	2.1199	11.0498	Up	1.756e-08	1.25206e-07	0	43	0	3.3026	11.6894	Up	5.37988e-13	4.08795e-12	sp|Q9MEF2|YCF2_OENEH	45.1	102	54	4	139	438	1863	1960	4e-08	54.7	Protein ycf2 OS=Oenothera elata subsp. hookeri GN=ycf2-A PE=3 SV=2
Unigene8306_All	Swissprot	336	0	14	0	1.9908	10.9591	Up	6.68642e-05	0.000301955	0	18	0	2.4112	11.2355	Up	7.46388e-06	3.04266e-05	sp|Q9SJT7|VHAA2_ARATH	30	110	77	3	330	1	583	670	4e-08	53.1	Vacuolar proton ATPase a2 OS=Arabidopsis thaliana GN=VHA-a2 PE=1 SV=1
																			Subject_id	Identity	Align_length	Miss_match	Gap	Query_start	Query_end	Subject_start	Subject_end	Score	E-Value	COG-ID	Function-Description	Code	Functional-Categories;
CL39.Contig1_All	COG	861	0	49	0	2.7191	11.4089	Up	2.40756e-15	2.79722e-14	0	114	0	5.9593	12.5409	Up	2.79864e-33	4.42237e-32	VC0769	28.24	255	125	10	34	624	94	340	83.2	5e-16	COG3979	Uncharacterized protein contain chitin-binding domain type 3	R	General function prediction only ;
CL39.Contig2_All	COG	705	0	23	0	1.5588	10.6062	Up	1.37941e-07	8.96153e-07	0	43	0	2.7452	11.4227	Up	5.37988e-13	4.08983e-12	STM0233	28.02	232	112	11	112	642	107	337	63.2	4e-10	COG3979	Uncharacterized protein contain chitin-binding domain type 3	R	General function prediction only ;
CL45.Contig1_All	COG	957	0	43	0	2.1468	11.068	Up	1.48563e-13	1.55777e-12	0	93	0	4.3738	12.0947	Up	2.79504e-27	3.7956e-26	AGc4202	39.05	169	103	3	278	784	7	161	125	1e-28	COG4630	Xanthine dehydrogenase, iron-sulfur cluster and FAD-binding subunit A	F	Nucleotide transport and metabolism ;
Unigene13477_All	COG	386	0	41	0	5.075	12.3092	Up	5.87068e-13	5.94454e-12	0	21	0	2.4486	11.2577	Up	1.03729e-06	4.69583e-06	Rv0312	37.78	90	53	3	35	295	479	564	50.8	6e-07	COG0443	Molecular chaperone	O	Posttranslational modification, protein turnover, chaperones ;
																			annonation
CL1932.Contig4_All	GO	253	0	36	0	6.7986	12.731	Up	1.82236e-11	1.65923e-10	0	14	0	2.4906	11.2823	Up	0.000103685	0.000352755	GO:0005618
CL2127.Contig1_All	GO	715	0	70	0	4.6777	12.1916	Up	1.30439e-21	2.01515e-20	0	79	0	4.9729	12.2799	Up	2.79264e-23	3.33123e-22	GO:0005737	GO:0009414	GO:0046872	GO:0009644	GO:0009409	GO:0016051	GO:0009737	GO:0042542	GO:0006012	GO:0047216	GO:0005634	GO:0009408	GO:0009651
CL2401.Contig4_All	GO	532	0	104	0	9.3403	13.1893	Up	9.33636e-32	1.96044e-30	0	59	0	4.9915	12.2853	Up	1.44467e-17	1.38862e-16	GO:0005516	GO:0005886
CL3112.Contig1_All	GO	473	0	147	0	14.849	13.8581	Up	1.37863e-44	3.76567e-43	0	24	0	2.2837	11.1572	Up	1.44158e-07	7.22528e-07	GO:0006979	GO:0005739
CL532.Contig1_All	GO	772	0	40	0	2.4756	11.2736	Up	1.16702e-12	1.15898e-11	0	55	0	3.2065	11.6468	Up	2.00688e-16	1.8345e-15	GO:0016787
Unigene13497_All	GO	318	0	21	0	3.1552	11.6235	Up	5.45092e-07	3.30078e-06	0	36	0	5.0953	12.315	Up	5.37756e-11	3.57041e-10	GO:0009987	GO:0006952	GO:0051707	GO:0050789
Unigene14013_All	GO	332	0	35	0	5.037	12.2983	Up	3.62262e-11	3.22201e-10	0	26	0	3.5247	11.7833	Up	3.86778e-08	2.04708e-07	GO:0080118	GO:0009620	GO:1901701	GO:0009755	GO:0044237	GO:0016131	GO:0009651	GO:0005794	GO:0009751	GO:0031347	GO:0009735	GO:0045087
Unigene19406_All	GO	419	0	24	0	2.7368	11.4183	Up	6.9391e-08	4.66205e-07	0	18	0	1.9335	10.917	Up	7.46388e-06	3.04141e-05	GO:0005737	GO:0009553	GO:0009555	GO:0010183	GO:0016301	GO:0048443	GO:0016310
Unigene2465_All	GO	680	0	30	0	2.1079	11.0416	Up	1.12452e-09	8.90423e-09	0	105	0	6.9498	12.7628	Up	1.04264e-30	1.54534e-29	GO:0003676
Unigene24859_All	GO	313	0	17	0	2.595	11.3415	Up	8.5119e-06	4.41316e-05	0	20	0	2.8759	11.4898	Up	2.00258e-06	8.75856e-06	GO:0031981
Unigene27641_All	GO	302	0	14	0	2.2149	11.113	Up	6.68642e-05	0.000302065	0	23	0	3.4278	11.7431	Up	2.78308e-07	1.35147e-06	GO:0009827	GO:0005634	GO:0009860
Unigene27774_All	GO	1359	0	205	0	7.2073	12.8152	Up	6.80582e-62	2.47002e-60	0	17	0	0.563	9.13699	Up	1.44096e-05	5.63038e-05	GO:0044710
Unigene32212_All	GO	297	0	29	0	4.6653	12.1878	Up	2.23542e-09	1.72407e-08	0	13	0	1.9701	10.9441	Up	0.000200172	0.000648578	GO:0006468	GO:0005524	GO:0004674
Unigene32430_All	GO	292	0	15	0	2.4544	11.2612	Up	3.3636e-05	0.000159588	0	44	0	6.782	12.7275	Up	2.78666e-13	2.15658e-12	GO:0003899	GO:0009536	GO:0003677	GO:0048481	GO:0009860	GO:0006351	GO:0009793
