# Supplementary material for: Transcriptomic profiling of the salt-stress response in the halophyte Halogeton glomeratus
Source: BMC Genomics. 2015 Mar 11;16(1):169. doi: 10.1186/s12864-015-1373-z (PMC4363069; doi:10.1186/s12864-015-1373-z)
Supplement: Additional file 11: Table S10. — Function annotation of up-regulated unigenes. [file 12864_2015_1373_MOESM11_ESM.xls]

## Sheet: up-regulated unigenes
Additional file 11: Table S10. Function annotation of up-regulated unigenes
Gene ID	database	geneLength	0 h-VS-6 h								0 h-VS-12 h								0 h-VS-24 h								0 h-VS-72 h								annonation
			0h_rawfragments(20675805)	6h_rawfragments(19635557)	0h_FPKM	6h_FPKM	log2 Ratio(6h/0h)	Up-Down-Regulation(6h/0h)	P-value	FDR	0h_rawfragments(20675805)	12h_rawfragments(19635557)	0h_FPKM	12h_FPKM	log2 Ratio(6h/0h)	Up-Down-Regulation(6h/0h)	P-value	FDR	0h_rawfragments(20675805)	24h_rawfragments(19635557)	0h_FPKM	24h_FPKM	log2 Ratio(6h/0h)	Up-Down-Regulation(6h/0h)	P-value	FDR	0h_rawfragments(20675805)	72h_rawfragments(19635557)	0h_FPKM	72h_FPKM	log2 Ratio(6h/0h)	Up-Down-Regulation(6h/0h)	P-value	FDR	Query_length	Query_start	Query_end	Subject_id	Subject_length	Subject_start	Subject_end	Identity	Positive	Gap	Align_length	Score	E_value	Query_annotation	Subject_annotation
CL4289.Contig1_All	NR	2389	57	163	1.154	3.4748	1.59029	Up	1.95363e-14	4.88177e-13	57	136	1.154	2.6919	1.22198	Up	2.17138e-08	1.53733e-07	57	224	1.154	4.4799	1.95682	Up	2.48836e-24	4.19032e-23	57	174	1.154	3.2781	1.50622	Up	2.41918e-13	1.87659e-12	2389	330	482	gi|4538901|emb|CAB39638.1|	1274	580	629	0.43	0.66	0.04	53	41.6	1e-87	--	RNA-directed DNA polymerase-like protein [Arabidopsis thaliana] >gi|7267666|emb|CAB78094.1| RNA-directed DNA polymerase-like protein [Arabidopsis thaliana]
CL4328.Contig1_All	NR	908	9	54	0.4794	3.0288	2.65944	Up	1.04815e-09	1.77692e-08	9	67	0.4794	3.4892	2.86359	Up	4.75752e-12	4.40109e-11	9	70	0.4794	3.6834	2.94174	Up	6.3856e-13	6.44357e-12	9	71	0.4794	3.5194	2.87603	Up	2.27036e-12	1.64985e-11	908	908	6	gi|255539062|ref|XP_002510596.1|	488	179	482	0.83	0.91	0.01	304	507.3	1e-142	--	ATP synthase subunit beta vacuolar, putative [Ricinus communis] >gi|223551297|gb|EEF52783.1| ATP synthase subunit beta vacuolar, putative [Ricinus communis]
CL4662.Contig1_All	NR	800	8	42	0.4837	2.6737	2.46665	Up	2.70742e-07	3.52288e-06	9	67	0.4794	3.4892	2.86359	Up	4.75752e-12	4.40109e-11	8	51	0.4837	3.0459	2.65468	Up	6.8147e-09	5.03196e-08	8	77	0.4837	4.332	3.16285	Up	1.8025e-14	1.49535e-13	800	799	2	gi|299471978|emb|CBN80061.1|	610	84	355	0.49	0.62	0.04	276	228	1e-58	--	probable bifunctional purine synthesis protein [Ectocarpus siliculosus]
CL4720.Contig1_All	NR	700	69	196	4.7675	14.2598	1.58065	Up	6.31676e-17	1.822e-15	69	277	4.7675	18.7119	1.97265	Up	7.62686e-30	1.37052e-28	69	233	4.7675	15.9037	1.73806	Up	1.02898e-21	1.59514e-20	69	610	4.7675	39.2214	3.04034	Up	3.90692e-101	1.54911e-99	700	638	60	gi|357138646|ref|XP_003570901.1|	664	406	612	0.3	0.41	0.1	215	63.9	2e-09	--	PREDICTED: leucine-rich repeat extensin-like protein 1-like [Brachypodium distachyon]
CL4833.Contig1_All	NR	359	4	40	0.5389	5.6744	3.39638	Up	3.52108e-09	5.68024e-08	4	102	0.5389	13.4352	4.63986	Up	2.00886e-25	3.19652e-24	4	50	0.5389	6.6545	3.62624	Up	2.72704e-11	2.44875e-10	4	83	0.5389	10.4058	4.27123	Up	2.66356e-19	2.74312e-18	359	279	73	gi|302787304|ref|XP_002975422.1|	447	21	85	0.46	0.48	0.03	71	55.1	3e-07	--	hypothetical protein SELMODRAFT_415476 [Selaginella moellendorffii] >gi|300156996|gb|EFJ23623.1| hypothetical protein SELMODRAFT_415476 [Selaginella moellendorffii]
CL5099.Contig1_All	NR	1680	485	1932	13.9627	58.5672	2.06851	Up	3.80402e-220	1.10899e-217	485	3204	13.9627	90.182	2.69126	Up	0	0	485	2017	13.9627	57.3636	2.03856	Up	5.26166e-217	5.90163e-215	485	3985	13.9627	106.76	2.93473	Up	0	0	1680	72	1448	gi|333796940|gb|AEF98135.1|	483	2	461	0.68	0.8	0	461	610.5	2e-173	--	cytochrome c oxidase subunit I [Lingulodinium polyedrum]
CL5295.Contig2_All	NR	1088	66	176	2.9339	8.2384	1.48954	Up	3.44988e-14	8.49069e-13	66	211	2.9339	9.1704	1.64416	Up	2.55248e-18	3.17085e-17	66	255	2.9339	11.1983	1.93239	Up	4.6823e-27	8.51227e-26	66	453	2.9339	18.7396	2.6752	Up	2.52952e-66	7.06209e-65	1088	806	594	gi|299830439|ref|YP_003734810.1|	75	5	75	0.72	0.9	0	71	107.8	3e-22	--	ATP synthase F0 subunit 9 [Pythium ultimum] >gi|299830500|ref|YP_003734871.1| ATP synthase F0 subunit 9 [Pythium ultimum] >gi|269810816|gb|ACZ43845.1| ATP synthase F0 subunit 9 [Pythium ultimum] >gi|269810877|gb|ACZ43906.1| ATP synthase F0 subunit 9 [Pythium ultimum] >gi|269812129|gb|ACZ44427.1| ATP synthase F0 subunit 9 [Pythium ultimum] >gi|269812190|gb|ACZ44488.1| ATP synthase F0 subunit 9 [Py…
CL5527.Contig2_All	NR	896	36	76	1.9433	4.3198	1.15246	Up	4.63354e-05	0.000418086	36	94	1.9433	4.9609	1.35209	Up	5.00274e-07	3.08898e-06	36	76	1.9433	4.0527	1.06037	Up	0.00018631	0.000775071	36	110	1.9433	5.5256	1.50762	Up	6.03334e-09	3.41241e-08	896	209	520	gi|449491094|ref|XP_004158797.1|	411	1	112	0.66	0.79	0.07	112	156	7e-37	--	PREDICTED: probable serine incorporator-like [Cucumis sativus]
CL6086.Contig2_All	NR	738	41	80	2.687	5.5207	1.03885	Up	0.000121545	0.000987376	41	115	2.687	7.3685	1.45537	Up	4.0306e-09	3.03778e-08	41	87	2.687	5.6325	1.06778	Up	5.7288e-05	0.00026193	41	590	2.687	35.9821	3.74321	Up	1.68995e-117	7.70829e-116	738	266	736	gi|462403670|gb|EMJ09227.1|	606	1	160	0.68	0.84	0.02	160	226.1	4e-58	--	hypothetical protein PRUPE_ppa003079mg [Prunus persica]
																																			Query_length	Query_start	Query_end	Subject_id	Subject_length	Subject_start	Subject_end	Identity	Positive	Gap	Align_length	Score	E_value	Query_annotation	Subject_annotation
CL4371.Contig1_All	NT	1032	350	1210	16.4031	59.7121	1.86405	Up	6.75122e-121	1.05979e-118	350	2045	16.4031	93.7023	2.51412	Up	2.74228e-282	3.13585e-280	350	1555	16.4031	71.993	2.13389	Up	8.42322e-178	7.82003e-176	350	2563	16.4031	111.779	2.76861	Up	0	0	1032	1	71	gi|27752308|gb|AY166969.1|	1222	1147	1077	0.9	--	0	71	85.7	8e-14	--	Oryza sativa (indica cultivar-group) resistance-related non-coding RNA (nc1), complete sequence
Unigene1010_All	NT	866	9	56	0.5026	3.2933	2.71205	Up	3.32274e-10	5.8963e-09	9	66	0.5026	3.6038	2.84204	Up	8.32716e-12	7.58036e-11	9	56	0.5026	3.0897	2.61998	Up	1.58656e-09	1.23905e-08	9	62	0.5026	3.2223	2.68061	Up	2.81722e-10	1.78012e-09	866	574	638	gi|460384661|ref|XM_004237981.1|	1995	894	958	0.9	--	0	65	81.8	1e-12	--	PREDICTED: Solanum lycopersicum serine hydroxymethyltransferase, mitochondrial-like (LOC101264818), mRNA
Unigene1178_All	NT	1170	49	226	2.0256	9.8374	2.27993	Up	1.35171e-30	6.53532e-29	49	155	2.0256	6.2644	1.62883	Up	1.12188e-13	1.13546e-12	49	188	2.0256	7.6774	1.92227	Up	3.26884e-20	4.78747e-19	49	581	2.0256	22.3502	3.46387	Up	1.34401e-108	5.70904e-107	1170	350	412	gi|116641770|emb|CT837109.1|	1099	826	764	0.88	--	0	63	69.9	6e-09	--	Oryza sativa (indica cultivar-group) cDNA clone:OSIGCRA110D11, full insert sequence
Unigene1181_All	NT	500	29	102	2.8052	10.3893	1.88892	Up	8.99424e-12	1.86184e-10	29	167	2.8052	15.7937	2.49317	Up	2.55992e-24	3.93427e-23	29	130	2.8052	12.4226	2.14679	Up	2.05068e-16	2.52144e-15	29	162	2.8052	14.5826	2.37807	Up	8.61258e-22	9.68039e-21	500	63	197	gi|349730774|emb|FQ389182.1|	686	65	199	0.84	--	0	135	101	7e-19	--	Vitis vinifera clone SS0AEB20YJ19
Unigene1501_All	NT	494	21	62	2.056	6.3918	1.63638	Up	1.5976e-06	1.86033e-05	21	169	2.056	16.1769	2.97602	Up	1.92664e-29	3.42571e-28	21	135	2.056	13.0571	2.66692	Up	1.63196e-21	2.51027e-20	21	178	2.056	16.2175	2.97964	Up	5.08014e-30	7.38989e-29	494	342	445	gi|460197644|gb|GABL01063328.1|	638	330	227	0.88	--	0	104	111	7e-22	--	TSA: Camelina sativa comp58817_c0_seq2 transcribed RNA sequence
Unigene1523_All	NT	541	621	1322	55.5178	124.449	1.16453	Up	2.41884e-66	2.32289e-64	621	23877	55.5178	2086.98	5.23233	Up	0	0	621	19539	55.5178	1725.62	4.95802	Up	0	0	621	3183	55.5178	264.808	2.25392	Up	0	0	541	142	182	gi|241985692|dbj|AK332953.1|	876	130	170	0.92	--	0	41	58	1e-05	--	Triticum aestivum cDNA, clone: WT005_E14, cultivar: Chinese Spring
Unigene1569_All	NT	660	84	355	6.1556	27.3931	2.15384	Up	4.9241e-44	3.25462e-42	84	509	6.1556	36.4679	2.56666	Up	2.75672e-73	1.00473e-71	84	297	6.1556	21.5007	1.80441	Up	1.25952e-28	2.40531e-27	84	497	6.1556	33.8925	2.46099	Up	3.0913e-66	8.62077e-65	660	144	176	gi|303281093|ref|XM_003059793.1|	1048	261	229	1	--	0	33	65.9	5e-08	--	Micromonas pusilla CCMP1545 predicted protein, mRNA
Unigene3221_All	NT	1638	27	101	0.7972	3.1403	1.97789	Up	2.55766e-12	5.51592e-11	27	99	0.7972	2.858	1.84199	Up	1.0775e-10	9.15144e-10	27	107	0.7972	3.1211	1.96904	Up	1.85974e-12	1.82824e-11	27	171	0.7972	4.6987	2.55925	Up	8.20516e-25	1.03178e-23	1638	987	1066	gi|226493700|ref|NM_001147458.1|	1297	630	551	0.87	--	0	80	79.8	8e-12	--	Zea mays uncharacterized LOC100273008 (LOC100273008), mRNA >gi|194701805|gb|BT039982.1| Zea mays full-length cDNA clone ZM_BFc0056G09 mRNA, complete cds
Unigene3500_All	NT	1629	74	201	2.1971	6.2839	1.51606	Up	2.21162e-16	6.2252e-15	74	561	2.1971	16.2847	2.88984	Up	1.98941e-91	8.68277e-90	74	227	2.1971	6.658	1.59949	Up	5.27678e-19	7.31958e-18	74	243	2.1971	6.7139	1.61155	Up	9.07126e-20	9.51261e-19	1629	521	783	gi|356518137|ref|XM_003527691.1|	1236	902	640	0.81	--	0	263	133	6e-28	--	PREDICTED: Glycine max adiponectin receptor protein 2-like (LOC100800851), mRNA
Unigene3584_All	NT	752	59	119	3.7947	8.0591	1.08663	Up	1.12196e-06	1.33407e-05	59	176	3.7947	11.067	1.54421	Up	2.63034e-14	2.74604e-13	59	302	3.7947	19.188	2.33815	Up	5.1842e-40	1.29022e-38	59	256	3.7947	15.3219	2.01354	Up	1.34735e-27	1.84487e-26	752	1	35	gi|460176439|gb|GABL01080335.1|	1393	1321	1287	1	--	0	35	69.9	4e-09	--	TSA: Camelina sativa comp62764_c1_seq1 transcribed RNA sequence
Unigene3725_All	NT	1068	89	249	4.0305	11.8737	1.55874	Up	1.05592e-20	3.65225e-19	89	501	4.0305	22.1821	2.46037	Up	8.06696e-69	2.80866e-67	89	310	4.0305	13.8685	1.78278	Up	2.40484e-29	4.70676e-28	89	534	4.0305	22.5041	2.48116	Up	1.06043e-71	3.13399e-70	1068	466	528	gi|242386880|emb|FP094133.1|	985	552	614	0.88	--	0	63	69.9	5e-09	--	Phyllostachys edulis cDNA clone: bphylf045p18, full insert sequence
Unigene3923_All	NT	810	46	103	2.7467	6.476	1.2374	Up	5.07656e-07	6.33303e-06	46	179	2.7467	10.4497	1.92769	Up	2.87538e-19	3.69744e-18	46	140	2.7467	8.2581	1.58811	Up	3.68084e-12	3.55091e-11	46	211	2.7467	11.7243	2.09373	Up	4.06542e-24	4.98044e-23	810	220	254	gi|301122630|ref|XM_002908996.1|	952	211	245	1	--	0	35	69.9	4e-09	--	Phytophthora infestans T30-4 40S ribosomal protein S6 (PITG_00443) mRNA, complete cds
Unigene3979_All	NT	828	69	157	4.0305	9.6566	1.26056	Up	2.96708e-10	5.29587e-09	69	316	4.0305	18.0465	2.16269	Up	7.02224e-38	1.52429e-36	69	207	4.0305	11.9448	1.56735	Up	5.3528e-17	6.76965e-16	69	307	4.0305	16.6878	2.04976	Up	1.62364e-33	2.5805e-32	828	296	344	gi|332002898|gb|CP002688.1|	26975502	23620287	23620335	0.91	--	0	49	65.9	6e-08	--	Arabidopsis thaliana chromosome 5, complete sequence
Unigene4126_All	NT	438	15	53	1.6564	6.1625	1.89546	Up	9.17108e-07	1.1047e-05	15	112	1.6564	12.0915	2.86787	Up	2.68548e-19	3.45416e-18	15	77	1.6564	8.3996	2.34227	Up	2.8509e-11	2.55535e-10	15	113	1.6564	11.6117	2.80946	Up	1.65264e-18	1.64777e-17	438	111	200	gi|460221072|gb|GABL01043816.1|	590	205	294	0.87	--	0	90	91.7	6e-16	--	TSA: Camelina sativa comp51739_c0_seq1 transcribed RNA sequence
Unigene4191_All	NT	320	16	64	2.4183	10.1856	2.07447	Up	9.85668e-09	1.52047e-07	16	66	2.4183	9.7528	2.01182	Up	2.4727e-08	1.74261e-07	16	49	2.4183	7.3162	1.5971	Up	4.11122e-05	0.000192245	16	84	2.4183	11.8146	2.28851	Up	1.76e-11	1.2093e-10	320	141	188	gi|89242344|gb|DQ401084.1|	735	178	131	0.91	--	0	48	63.9	9e-08	--	Chlamydomonas sp. ICE-L ribosomal protein S29 subunit mRNA, complete cds
Unigene4416_All	NT	724	202	492	13.4943	34.6085	1.35878	Up	2.41258e-32	1.21315e-30	202	457	13.4943	29.8479	1.14528	Up	1.5283e-22	2.21097e-21	202	931	13.4943	61.4399	2.18683	Up	1.6222e-110	9.80756e-109	202	1321	13.4943	82.1212	2.6054	Up	1.19674e-184	8.18418e-183	724	1	38	gi|391224496|gb|AC246926.1|	93811	32756	32719	1	--	0	38	75.8	6e-11	--	Solanum lycopersicum chromosome 3 clone HBa0159N06, complete sequence >gi|393393896|gb|AC246992.1| Solanum lycopersicum chromosome 3 clone HBa0159N06, complete sequence
Unigene654_All	NT	1096	64	154	2.8243	7.1559	1.34124	Up	5.848e-11	1.12189e-09	64	329	2.8243	14.1946	2.32938	Up	5.48474e-43	1.31123e-41	64	736	2.8243	32.0854	3.50595	Up	3.9634e-144	3.02292e-142	64	979	2.8243	40.2034	3.83135	Up	2.05152e-197	1.51396e-195	1096	852	940	gi|470128819|ref|XM_004300284.1|	1132	281	193	0.84	--	0	89	65.9	8e-08	--	PREDICTED: Fragaria vesca subsp. vesca expansin-like B1-like (LOC101311867), mRNA
Unigene714_All	NT	1083	47	121	2.099	5.69	1.43873	Up	9.48066e-10	1.61227e-08	47	175	2.099	7.6409	1.86404	Up	4.1878e-18	5.15406e-17	47	139	2.099	6.1323	1.54673	Up	1.106e-11	1.02641e-10	47	193	2.099	8.0208	1.93404	Up	3.67856e-20	3.92411e-19	1083	439	688	gi|159479981|ref|XM_001698013.1|	957	568	316	0.81	--	0.02	255	109	6e-21	--	Chlamydomonas reinhardtii strain CC-503 cw92 mt+
Unigene801_All	NT	1143	189	1235	7.9975	55.0272	2.78252	Up	1.41961e-200	3.58394e-198	189	632	7.9975	26.1461	1.70897	Up	1.4751e-54	4.29205e-53	189	891	7.9975	37.2453	2.21944	Up	8.68322e-108	5.14312e-106	189	2376	7.9975	93.5602	3.54827	Up	0	0	1143	195	289	gi|116641993|emb|CT837331.1|	1044	915	824	0.86	--	0.03	95	81.8	1e-12	--	Oryza sativa (indica cultivar-group) cDNA clone:OSIGCRA110H13, full insert sequence
Unigene802_All	NT	235	22	183	4.5279	39.6588	3.13073	Up	6.98584e-35	3.7516e-33	22	104	4.5279	20.9268	2.20844	Up	9.32448e-14	9.4824e-13	22	142	4.5279	28.8709	2.6727	Up	1.31855e-22	2.10866e-21	22	468	4.5279	89.6332	4.30712	Up	2.03688e-103	8.27539e-102	1225	861	1035	gi|460221069|gb|GABL01043819.1|	755	481	655	0.85	--	0	175	149	8e-33	--	TSA: Camelina sativa comp51741_c0_seq1 transcribed RNA sequence
Unigene939_All	NT	1859	1695	4004	44.0989	109.691	1.31463	Up	4.152e-238	1.30354e-235	1695	9977	44.0989	253.78	2.52476	Up	0	0	1695	6624	44.0989	170.247	1.94882	Up	0	0	1695	12362	44.0989	299.296	2.76276	Up	0	0	1859	438	676	gi|356547510|ref|XM_003542107.1|	1635	299	537	0.83	--	0	239	165	2e-37	--	PREDICTED: Glycine max methionine gamma-lyase-like (LOC100781016), mRNA
Unigene951_All	NT	1025	8	56	0.3775	2.7824	2.88178	Up	8.6724e-11	1.64059e-09	8	81	0.3775	3.7368	3.30725	Up	3.17874e-16	3.64174e-15	8	90	0.3775	4.1953	3.47423	Up	9.79766e-19	1.34068e-17	8	91	0.3775	3.9958	3.40394	Up	6.2165e-18	6.06369e-17	1025	102	232	gi|115478702|ref|NM_001069480.1|	2129	1530	1400	0.85	--	0	131	109	6e-21	--	Oryza sativa Japonica Group Os09g0347700 (Os09g0347700) mRNA, complete cds
Unigene952_All	NT	801	7	31	0.4227	1.971	2.22122	Up	3.5933e-05	0.000332494	7	42	0.4227	2.4794	2.55229	Up	3.15306e-07	1.99124e-06	7	38	0.4227	2.2667	2.42289	Up	2.22978e-06	1.24993e-05	7	38	0.4227	2.1352	2.33667	Up	5.70468e-06	2.3568e-05	801	568	617	gi|359487691|ref|XM_002280282.2|	1617	430	479	0.92	--	0	50	67.9	2e-08	--	PREDICTED: Vitis vinifera S-adenosylmethionine synthetase 4 (METK4), partial mRNA
																																			Subject_id	Identity	Align_length	Miss_match	Gap	Query_start	Query_end	Subject_start	Subject_end	E_value	Score	Subject_annotation
Unigene1037_All	Swissprot	1386	32	112	1.1167	4.1154	1.88179	Up	9.82144e-13	2.18152e-11	32	183	1.1167	6.2435	2.48311	Up	2.15776e-26	3.54855e-25	32	169	1.1167	5.8259	2.38324	Up	1.48505e-23	2.44838e-22	32	251	1.1167	8.1508	2.8677	Up	3.36304e-40	6.20224e-39	sp|Q9ZRI7|EF1G1_ORYSJ	38.35	399	239	6	24	1199	5	386	3e-74	275	Elongation factor 1-gamma 1 OS=Oryza sativa subsp. japonica GN=Os02g0220600 PE=2 SV=1
Unigene1081_All	Swissprot	834	49	134	2.8416	8.1827	1.52587	Up	1.71291e-11	3.43261e-10	49	103	2.8416	5.8399	1.03924	Up	1.93385e-05	9.66473e-05	49	136	2.8416	7.7913	1.45516	Up	1.3534e-10	1.15444e-09	49	220	2.8416	11.8726	2.06286	Up	1.2226e-24	1.52691e-23	sp|Q9LK03|PERK2_ARATH	32.14	252	165	8	796	59	2	224	9e-18	87.4	Proline-rich receptor-like protein kinase PERK2 OS=Arabidopsis thaliana GN=PERK2 PE=2 SV=3
Unigene1150_All	Swissprot	495	32	107	3.1267	11.0087	1.81593	Up	1.02557e-11	2.10693e-10	32	159	3.1267	15.189	2.28031	Up	4.78062e-21	6.57111e-20	32	130	3.1267	12.5481	2.00476	Up	3.70256e-15	4.24903e-14	32	164	3.1267	14.9118	2.25374	Up	9.25264e-21	1.00902e-19	sp|P51414|RL261_ARATH	67.38	141	45	3	451	32	1	139	1e-46	181	60S ribosomal protein L26-1 OS=Arabidopsis thaliana GN=RPL26A PE=2 SV=2
Unigene1199_All	Swissprot	598	50	281	4.044	23.9311	2.56503	Up	4.73152e-43	3.06124e-41	50	146	4.044	11.5449	1.5134	Up	8.4915e-12	7.72566e-11	50	247	4.044	19.7349	2.28689	Up	3.53752e-32	7.49791e-31	50	444	4.044	33.4174	3.04674	Up	3.26254e-74	9.93919e-73	sp|Q9SX31|PERK9_ARATH	30.05	193	132	5	571	2	42	217	2e-08	55.8	Proline-rich receptor-like protein kinase PERK9 OS=Arabidopsis thaliana GN=PERK9 PE=2 SV=1
Unigene1631_All	Swissprot	698	2	22	0.1386	1.6052	3.53375	Up	1.11601e-05	0.000113495	2	28	0.1386	1.8969	3.77464	Up	6.27434e-07	3.83935e-06	2	20	0.1386	1.369	3.30412	Up	7.42072e-05	0.00033197	2	69	0.1386	4.4492	5.00455	Up	1.22949e-17	1.18617e-16	sp|P10387|GLT0_WHEAT	27.67	159	103	5	124	564	246	401	8e-06	47.4	Glutenin, high molecular weight subunit DY10 OS=Triticum aestivum GN=GLU-D1-2B PE=3 SV=1
Unigene1852_All	Swissprot	568	4	24	0.3406	2.1519	2.65946	Up	5.92484e-05	0.000519851	4	29	0.3406	2.4143	2.82545	Up	8.27458e-06	4.37467e-05	4	27	0.3406	2.2712	2.7373	Up	2.23708e-05	0.000109052	4	63	0.3406	4.9921	3.8735	Up	4.88966e-14	3.94267e-13	sp|Q9FPQ6|GP1_CHLRE	28.3	159	114	2	1	477	114	263	2e-09	58.9	Vegetative cell wall protein gp1 OS=Chlamydomonas reinhardtii GN=GP1 PE=2 SV=1
Unigene1876_All	Swissprot	426	4	23	0.4541	2.7496	2.59814	Up	0.000105509	0.000873183	4	57	0.4541	6.3271	3.80046	Up	4.75548e-13	4.65834e-12	4	34	0.4541	3.8134	3.07	Up	4.05396e-07	2.49974e-06	4	55	0.4541	5.8109	3.67768	Up	5.70432e-12	4.03786e-11	sp|Q8GYL5|RS253_ARATH	61.4	114	44	1	410	69	1	108	2e-33	137	40S ribosomal protein S25-3 OS=Arabidopsis thaliana GN=RPS25D PE=3 SV=2
Unigene1900_All	Swissprot	544	17	90	1.5114	8.4256	2.47889	Up	2.9323e-14	7.26063e-13	17	104	1.5114	9.0401	2.58045	Up	3.0863e-16	3.53749e-15	17	120	1.5114	10.5395	2.80185	Up	3.01486e-20	4.42334e-19	17	166	1.5114	13.7341	3.1838	Up	7.45894e-30	1.07899e-28	sp|P40978|RS19_ORYSJ	52.99	134	62	1	495	97	8	141	1e-38	155	40S ribosomal protein S19 OS=Oryza sativa subsp. japonica GN=RPS19A PE=3 SV=1
Unigene3770_All	Swissprot	738	35	72	2.2938	4.9686	1.1151	Up	0.000113303	0.000930456	35	115	2.2938	7.3685	1.68363	Up	6.09504e-11	5.27345e-10	35	119	2.2938	7.7042	1.74791	Up	7.14164e-12	6.73619e-11	35	288	2.2938	17.5642	2.93683	Up	5.39502e-47	1.13126e-45	sp|Q9SX31|PERK9_ARATH	30.45	220	152	7	710	54	46	249	3e-08	55.5	Proline-rich receptor-like protein kinase PERK9 OS=Arabidopsis thaliana GN=PERK9 PE=2 SV=1
Unigene3863_All	Swissprot	870	84	215	4.6698	12.5857	1.43035	Up	4.26774e-16	1.18292e-14	84	370	4.6698	20.1103	2.1065	Up	1.09735e-42	2.60817e-41	84	362	4.6698	19.8806	2.08993	Up	1.19252e-41	3.07758e-40	84	691	4.6698	35.7478	2.93642	Up	1.76275e-110	7.61199e-109	sp|Q08655|ASR1_SOLLC	61.39	101	37	2	644	348	1	98	5e-30	128	Abscisic stress-ripening protein 1 OS=Solanum lycopersicum GN=ASR1 PE=2 SV=1
Unigene3984_All	Swissprot	908	7	56	0.3729	3.1409	3.07432	Up	2.04358e-11	4.06368e-10	7	37	0.3729	1.9269	2.36942	Up	4.4362e-06	2.43321e-05	7	39	0.3729	2.0522	2.46031	Up	1.31163e-06	7.58756e-06	7	122	0.3729	6.0473	4.01943	Up	9.85456e-27	1.31547e-25	sp|Q9FPQ6|GP1_CHLRE	31.74	293	191	8	891	40	37	300	2e-22	102	Vegetative cell wall protein gp1 OS=Chlamydomonas reinhardtii GN=GP1 PE=2 SV=1
Unigene4019_All	Swissprot	578	3	57	0.251	5.0223	4.32259	Up	7.76522e-15	1.98288e-13	3	53	0.251	4.336	4.11061	Up	7.60972e-13	7.36167e-12	3	45	0.251	3.7198	3.88947	Up	9.07362e-11	7.83137e-10	3	97	0.251	7.5533	4.91135	Up	3.8802e-24	4.75589e-23	sp|Q9T0K5|LRX3_ARATH	33.77	77	51	1	418	188	457	532	7e-06	47	Leucine-rich repeat extensin-like protein 3 OS=Arabidopsis thaliana GN=LRX3 PE=1 SV=1
Unigene4073_All	Swissprot	762	32	127	2.0311	8.488	2.06316	Up	6.59506e-16	1.81057e-14	32	134	2.0311	8.3155	2.03354	Up	9.42398e-16	1.06108e-14	32	136	2.0311	8.5275	2.06986	Up	2.13054e-16	2.61704e-15	32	161	2.0311	9.5096	2.22712	Up	3.91858e-20	4.17385e-19	sp|Q9SX31|PERK9_ARATH	34.33	67	39	1	7	192	147	213	8e-07	50.8	Proline-rich receptor-like protein kinase PERK9 OS=Arabidopsis thaliana GN=PERK9 PE=2 SV=1
Unigene4102_All	Swissprot	937	5	32	0.2581	1.7393	2.7525	Up	2.0238e-06	2.32022e-05	5	39	0.2581	1.9682	2.93087	Up	1.16949e-07	7.71231e-07	5	49	0.2581	2.4986	3.27512	Up	2.81114e-10	2.34424e-09	5	90	0.2581	4.3231	4.06606	Up	3.3946e-20	3.62824e-19	sp|P28237|BADH_BETVU	30.13	239	165	4	932	222	259	492	2e-26	116	Betaine aldehyde dehydrogenase, chloroplastic OS=Beta vulgaris PE=2 SV=1
Unigene4128_All	Swissprot	1321	20	123	0.7323	4.742	2.69499	Up	1.04041e-20	3.6037e-19	20	68	0.7323	2.4341	1.73288	Up	3.09788e-07	1.95892e-06	20	136	0.7323	4.919	2.74786	Up	2.50752e-22	3.97419e-21	20	248	0.7323	8.4497	3.52839	Up	5.74678e-48	1.22793e-46	sp|Q9FPQ6|GP1_CHLRE	27.67	347	246	6	1176	151	28	358	9e-24	108	Vegetative cell wall protein gp1 OS=Chlamydomonas reinhardtii GN=GP1 PE=2 SV=1
Unigene4177_All	Swissprot	646	24	242	1.7969	19.0783	3.40835	Up	2.8558e-49	2.10963e-47	24	156	1.7969	11.419	2.66785	Up	1.70866e-24	2.64255e-23	24	217	1.7969	16.0497	3.15896	Up	8.34016e-40	2.06529e-38	24	587	1.7969	40.8975	4.50843	Up	4.1742e-133	2.12116e-131	sp|Q9SX31|PERK9_ARATH	31.33	166	92	5	8	439	30	195	7e-08	53.9	Proline-rich receptor-like protein kinase PERK9 OS=Arabidopsis thaliana GN=PERK9 PE=2 SV=1
Unigene4478_All	Swissprot	425	29	100	3.3002	11.9831	1.86038	Up	2.31884e-11	4.58683e-10	29	171	3.3002	19.0258	2.52733	Up	3.12172e-25	4.94007e-24	29	119	3.3002	13.3782	2.01926	Up	4.12242e-14	4.4584e-13	29	186	3.3002	19.6977	2.5774	Up	4.59428e-27	6.18795e-26	sp|Q9M3D2|RL353_ARATH	60.66	122	48	0	13	378	1	122	4e-33	136	60S ribosomal protein L35-3 OS=Arabidopsis thaliana GN=RPL35C PE=1 SV=1
Unigene4507_All	Swissprot	474	19	77	1.9387	8.2731	2.09334	Up	2.3991e-10	4.32465e-09	19	101	1.9387	10.0758	2.37773	Up	1.61941e-14	1.70883e-13	19	94	1.9387	9.4752	2.28907	Up	3.8524e-13	3.93868e-12	19	136	1.9387	12.9137	2.73574	Up	1.98173e-21	2.20488e-20	sp|Q9SJ36|RS172_ARATH	65.57	122	42	0	444	79	1	122	5e-40	159	40S ribosomal protein S17-2 OS=Arabidopsis thaliana GN=RPS17B PE=2 SV=3
Unigene4735_All	Swissprot	488	8	112	0.7929	11.6884	3.88179	Up	4.63102e-26	1.9469e-24	8	39	0.7929	3.779	2.25279	Up	4.75242e-06	2.5939e-05	8	121	0.7929	11.8469	3.90123	Up	5.10504e-27	9.2706e-26	8	208	0.7929	19.1838	4.59661	Up	1.27159e-48	2.75393e-47	sp|Q9LT77|CPR1_ARATH	47.2	161	81	5	480	10	145	302	4e-33	137	Probable cysteine proteinase At3g19400 OS=Arabidopsis thaliana GN=At3g19400 PE=2 SV=1
Unigene5804_All	Swissprot	3012	97	489	1.5576	8.2682	2.40825	Up	1.31851e-68	1.29933e-66	97	245	1.5576	3.8463	1.30415	Up	2.43816e-15	2.68482e-14	97	412	1.5576	6.5355	2.06897	Up	1.36537e-46	3.85256e-45	97	925	1.5576	13.8222	3.14959	Up	9.9144e-158	5.86373e-156	sp|Q9ZQI0|EPR1_ARATH	22.59	549	403	14	1428	3008	135	640	5e-16	84	Proline-rich extensin-like protein EPR1 OS=Arabidopsis thaliana GN=EPR1 PE=2 SV=1
Unigene5805_All	Swissprot	2534	17	215	0.3245	4.321	3.73507	Up	2.31372e-47	1.64231e-45	17	61	0.3245	1.1383	1.81059	Up	5.97948e-07	3.66853e-06	17	141	0.3245	2.6586	3.03438	Up	2.04134e-25	3.55467e-24	17	325	0.3245	5.7726	4.15293	Up	1.50571e-70	4.40263e-69	sp|Q9SN46|LRX5_ARATH	25.81	585	423	22	23	1744	369	812	2e-15	81.6	Leucine-rich repeat extensin-like protein 5 OS=Arabidopsis thaliana GN=LRX5 PE=2 SV=2
Unigene6139_All	Swissprot	1520	26	75	0.8273	2.5129	1.60287	Up	1.93196e-07	2.56288e-06	26	123	0.8273	3.8265	2.20954	Up	4.99464e-16	5.68497e-15	26	90	0.8273	2.829	1.77381	Up	1.80758e-09	1.40635e-08	26	132	0.8273	3.9086	2.24017	Up	7.17514e-17	6.70385e-16	sp|P93508|CALR_RICCO	52.3	413	190	6	77	1294	7	415	2e-127	452	Calreticulin OS=Ricinus communis PE=2 SV=1
Unigene6180_All	Swissprot	1811	31	84	0.8279	2.3622	1.5126	Up	1.26618e-07	1.71736e-06	31	111	0.8279	2.8983	1.80768	Up	1.45432e-11	1.30835e-10	31	106	0.8279	2.7966	1.75615	Up	8.74212e-11	7.55709e-10	31	159	0.8279	3.9516	2.25491	Up	3.49998e-20	3.73765e-19	sp|Q9FF55|PDI14_ARATH	39	459	267	10	117	1454	101	545	1e-82	304	Protein disulfide isomerase-like 1-4 OS=Arabidopsis thaliana GN=PDIL1-4 PE=1 SV=1
Unigene6186_All	Swissprot	1895	514	986	13.1187	26.4987	1.0143	Up	3.07732e-40	1.87928e-38	514	1785	13.1187	44.5416	1.76353	Up	1.70546e-157	1.19521e-155	514	3240	13.1187	81.6912	2.63856	Up	0	0	514	1723	13.1187	40.923	1.64129	Up	1.26548e-133	6.4572e-132	sp|Q9FPQ6|GP1_CHLRE	32.29	350	234	12	624	1664	40	362	3e-22	103	Vegetative cell wall protein gp1 OS=Chlamydomonas reinhardtii GN=GP1 PE=2 SV=1
Unigene6237_All	Swissprot	1373	21	75	0.7398	2.7819	1.91086	Up	3.95494e-09	6.33424e-08	21	126	0.7398	4.3395	2.55232	Up	3.65674e-19	4.68256e-18	21	100	0.7398	3.4799	2.23384	Up	1.57773e-13	1.6526e-12	21	115	0.7398	3.7698	2.34928	Up	1.14424e-15	1.01028e-14	sp|Q9C660|PEK10_ARATH	25.7	323	235	10	1116	163	20	298	2e-11	67.4	Proline-rich receptor-like protein kinase PERK10 OS=Arabidopsis thaliana GN=PERK10 PE=1 SV=2
Unigene6293_All	Swissprot	1410	96	297	3.293	10.7274	1.70383	Up	1.62838e-27	7.17849e-26	96	460	3.293	15.4268	2.22796	Up	2.14574e-56	6.37575e-55	96	400	3.293	13.5544	2.04129	Up	1.58071e-44	4.30577e-43	96	691	3.293	22.0572	2.74378	Up	4.99022e-103	2.01912e-101	sp|P31692|ADT_PARKE	60.66	305	117	5	1371	466	30	329	1e-99	360	ADP,ATP carrier protein OS=Parachlorella kessleri PE=3 SV=1
Unigene6304_All	Swissprot	1253	61	170	2.3546	6.9096	1.55312	Up	1.55253e-14	3.90341e-13	61	224	2.3546	8.4534	1.84405	Up	1.88557e-22	2.7198e-21	61	193	2.3546	7.3595	1.64413	Up	5.59936e-17	7.07246e-16	61	283	2.3546	10.1654	2.11011	Up	3.93946e-32	6.03229e-31	sp|P35684|RL3_ORYSJ	64.97	394	137	3	34	1212	1	388	3e-153	538	60S ribosomal protein L3 OS=Oryza sativa subsp. japonica GN=RPL3 PE=2 SV=2
Unigene6318_All	Swissprot	1885	260	561	6.6711	15.1568	1.18397	Up	7.16158e-30	3.41531e-28	260	1688	6.6711	42.3446	2.66618	Up	3.34744e-249	3.44267e-247	260	1339	6.6711	33.9398	2.34698	Up	2.54718e-172	2.28766e-170	260	1632	6.6711	38.9673	2.54627	Up	6.66002e-222	5.35444e-220	sp|Q94CD1|HHT1_ARATH	75.18	423	101	4	1540	284	37	457	2e-179	626	Omega-hydroxypalmitate O-feruloyl transferase OS=Arabidopsis thaliana GN=HHT1 PE=1 SV=1
Unigene6382_All	Swissprot	1061	11	47	0.5014	2.256	2.16973	Up	4.62224e-07	5.81216e-06	11	75	0.5014	3.3426	2.73694	Up	8.75252e-13	8.43561e-12	11	57	0.5014	2.5668	2.35594	Up	1.00782e-08	7.34331e-08	11	103	0.5014	4.3693	3.12337	Up	1.01536e-18	1.02143e-17	sp|P26360|ATPG3_IPOBA	36.84	304	172	7	72	923	24	324	5e-44	175	ATP synthase subunit gamma, mitochondrial OS=Ipomoea batatas GN=ATPC PE=1 SV=2
Unigene6456_All	Swissprot	1323	49	200	1.7913	7.6989	2.10365	Up	8.74308e-25	3.54478e-23	49	164	1.7913	5.8617	1.71031	Up	2.58674e-15	2.8446e-14	49	138	1.7913	4.9838	1.47624	Up	6.22942e-11	5.45154e-10	49	189	1.7913	6.4297	1.84374	Up	1.22538e-18	1.22871e-17	sp|P25840|HSP70_CHLRE	70.37	405	120	2	1323	109	253	650	2e-163	572	Heat shock 70 kDa protein OS=Chlamydomonas reinhardtii GN=HSP70 PE=2 SV=2
Unigene6468_All	Swissprot	1155	41	461	1.7169	20.3271	3.56553	Up	4.37576e-96	5.66962e-94	41	229	1.7169	9.3754	2.44907	Up	3.70982e-32	7.06219e-31	41	274	1.7169	11.3347	2.72287	Up	4.44168e-43	1.17503e-41	41	1013	1.7169	39.4747	4.52305	Up	5.31658e-229	4.39587e-227	sp|P43297|RD21A_ARATH	46.6	324	166	11	1072	122	42	351	4e-72	268	Cysteine proteinase RD21a OS=Arabidopsis thaliana GN=RD21A PE=1 SV=1
Unigene6522_All	Swissprot	1196	66	176	2.669	7.4944	1.48951	Up	3.44988e-14	8.48643e-13	66	259	2.669	10.2401	1.93986	Up	2.00244e-27	3.38737e-26	66	224	2.669	8.9486	1.74536	Up	4.77734e-21	7.22739e-20	66	413	2.669	15.5421	2.54181	Up	2.39992e-57	5.9689e-56	sp|P54270|G3PC_GRAGA	69.18	331	101	1	65	1054	1	331	8e-131	463	Glyceraldehyde-3-phosphate dehydrogenase, cytosolic OS=Gracilaria gracilis GN=GAPC PE=3 SV=1
Unigene6554_All	Swissprot	892	13	61	0.7049	3.4827	2.30472	Up	2.28352e-09	3.73797e-08	13	48	0.7049	2.5446	1.85195	Up	7.2568e-06	3.87037e-05	13	47	0.7049	2.5175	1.8365	Up	9.51738e-06	4.90217e-05	13	110	0.7049	5.5503	2.97708	Up	4.61346e-19	4.70132e-18	sp|Q9SN46|LRX5_ARATH	30.19	265	180	9	872	93	414	655	3e-16	82.4	Leucine-rich repeat extensin-like protein 5 OS=Arabidopsis thaliana GN=LRX5 PE=2 SV=2
Unigene6586_All	Swissprot	946	47	95	2.4029	5.1143	1.08976	Up	1.31704e-05	0.000132128	47	103	2.4029	5.1485	1.09938	Up	7.73438e-06	4.11034e-05	47	133	2.4029	6.7174	1.48313	Up	1.1949e-10	1.02224e-09	47	241	2.4029	11.4661	2.25453	Up	7.93082e-30	1.14591e-28	sp|Q9SN46|LRX5_ARATH	32.14	196	124	5	683	123	445	619	9e-14	74.3	Leucine-rich repeat extensin-like protein 5 OS=Arabidopsis thaliana GN=LRX5 PE=2 SV=2
Unigene6742_All	Swissprot	785	40	95	2.4645	6.1633	1.32241	Up	3.79262e-07	4.8222e-06	40	113	2.4645	6.8068	1.46568	Up	4.57544e-09	3.43522e-08	40	184	2.4645	11.1992	2.18403	Up	4.27114e-23	6.93113e-22	40	276	2.4645	15.8245	2.68279	Up	3.76228e-41	7.07847e-40	sp|Q9LK03|PERK2_ARATH	36.54	156	95	4	744	289	26	169	5e-16	81.6	Proline-rich receptor-like protein kinase PERK2 OS=Arabidopsis thaliana GN=PERK2 PE=2 SV=3
Unigene6744_All	Swissprot	960	18	127	0.9069	6.7374	2.89318	Up	6.84112e-23	2.59936e-21	18	228	0.9069	11.2305	3.63033	Up	9.91772e-47	2.55398e-45	18	110	0.9069	5.4747	2.59376	Up	2.71482e-17	3.48047e-16	18	121	0.9069	5.6729	2.64507	Up	1.39292e-18	1.39529e-17	sp|Q9M5J9|PGIP1_ARATH	42.27	220	123	6	941	294	1	212	6e-35	144	Polygalacturonase inhibitor 1 OS=Arabidopsis thaliana GN=PGIP1 PE=2 SV=1
Unigene6746_All	Swissprot	973	37	269	1.8392	14.0798	2.93648	Up	1.55633e-47	1.1063e-45	37	121	1.8392	5.8804	1.67684	Up	2.19942e-11	1.95572e-10	37	260	1.8392	12.7673	2.7953	Up	4.42692e-42	1.15267e-40	37	375	1.8392	17.3464	3.23749	Up	1.3602e-66	3.80395e-65	sp|Q9FPQ6|GP1_CHLRE	32.47	308	207	10	965	45	51	328	2e-21	100	Vegetative cell wall protein gp1 OS=Chlamydomonas reinhardtii GN=GP1 PE=2 SV=1
Unigene6753_All	Swissprot	827	25	58	1.4621	3.5717	1.28857	Up	0.000104372	0.000866118	25	78	1.4621	4.4599	1.60897	Up	1.94463e-07	1.25342e-06	25	105	1.4621	6.0663	2.05277	Up	7.46258e-13	7.49524e-12	25	202	1.4621	10.9935	2.91054	Up	4.06074e-33	6.38205e-32	sp|Q9ZRT5|GSTT1_ARATH	31.42	226	136	10	86	706	6	228	1e-13	73.6	Glutathione S-transferase T1 OS=Arabidopsis thaliana GN=GSTT1 PE=2 SV=1
Unigene6813_All	Swissprot	484	23	77	2.2984	8.1022	1.81768	Up	8.14606e-09	1.26536e-07	23	128	2.2984	12.5055	2.44386	Up	1.42505e-18	1.7884e-17	23	79	2.2984	7.7987	1.7626	Up	2.0758e-08	1.46846e-07	23	128	2.2984	11.903	2.37262	Up	1.80595e-17	1.73083e-16	sp|O65569|RS112_ARATH	64.33	157	50	3	458	6	1	156	5e-52	199	40S ribosomal protein S11-2 OS=Arabidopsis thaliana GN=RPS11B PE=2 SV=2
Unigene6867_All	Swissprot	878	26	111	1.4322	6.4385	2.16849	Up	6.59686e-15	1.69514e-13	26	155	1.4322	8.3478	2.54316	Up	3.69082e-23	5.46186e-22	26	126	1.4322	6.8567	2.25928	Up	6.703e-17	8.44493e-16	26	1604	1.4322	82.2244	5.84326	Up	0	0	sp|Q9SN46|LRX5_ARATH	28.04	296	204	10	7	867	412	692	3e-17	85.9	Leucine-rich repeat extensin-like protein 5 OS=Arabidopsis thaliana GN=LRX5 PE=2 SV=2
Unigene6970_All	Swissprot	394	59	154	7.2426	19.9059	1.45862	Up	2.98876e-12	6.41176e-11	59	303	7.2426	36.365	2.32797	Up	1.09284e-39	2.4615e-38	59	203	7.2426	24.6172	1.76509	Up	1.71264e-19	2.4245e-18	59	376	7.2426	42.9519	2.56814	Up	6.00664e-53	1.39106e-51	sp|Q8LPJ7|RS262_ARATH	66.39	119	35	1	53	394	1	119	1e-41	164	40S ribosomal protein S26-2 OS=Arabidopsis thaliana GN=RPS26B PE=2 SV=2
Unigene7285_All	Swissprot	784	2	28	0.1234	1.8189	3.88165	Up	2.27438e-07	2.98799e-06	2	27	0.1234	1.6285	3.72213	Up	1.16353e-06	6.89113e-06	2	20	0.1234	1.2189	3.30417	Up	7.42072e-05	0.000331881	2	49	0.1234	2.813	4.5107	Up	3.33896e-12	2.39819e-11	sp|Q43772|UGPA_HORVU	56.82	176	76	2	5	532	296	469	2e-50	195	UTP--glucose-1-phosphate uridylyltransferase OS=Hordeum vulgare PE=2 SV=1
Unigene7352_All	Swissprot	472	22	56	2.2543	6.0423	1.42242	Up	3.93962e-05	0.000361602	22	107	2.2543	10.7196	2.2495	Up	2.09744e-14	2.20189e-13	22	80	2.2543	8.0982	1.84492	Up	5.84228e-09	4.3476e-08	22	135	2.2543	12.8731	2.51361	Up	1.62204e-19	1.68347e-18	sp|Q9AYP4|RS10_ORYSJ	53.15	143	57	4	435	37	1	139	4e-36	147	40S ribosomal protein S10 OS=Oryza sativa subsp. japonica GN=RPS10 PE=2 SV=2
Unigene7527_All	Swissprot	765	31	96	1.9599	6.391	1.70526	Up	7.09288e-10	1.22019e-08	31	131	1.9599	8.0974	2.04668	Up	1.50887e-15	1.68038e-14	31	105	1.9599	6.5579	1.74245	Up	1.35238e-10	1.15377e-09	31	169	1.9599	9.943	2.3429	Up	2.6706e-22	3.06583e-21	sp|Q93W22|RL103_ARATH	69.42	206	63	0	722	105	1	206	3e-83	304	60S ribosomal protein L10-3 OS=Arabidopsis thaliana GN=RPL10C PE=2 SV=1
Unigene7616_All	Swissprot	342	4	35	0.5657	5.2119	3.2037	Up	7.97722e-08	1.10963e-06	4	86	0.5657	11.8907	4.39365	Up	5.73954e-21	7.86933e-20	4	39	0.5657	5.4485	3.26775	Up	2.12478e-08	1.50161e-07	4	46	0.5657	6.0537	3.41971	Up	1.10517e-09	6.67368e-09	sp|P0C8M9|SRP1_MAIZE	38.75	80	49	2	327	88	12	89	4e-06	46.2	Stress-related protein 1 OS=Zea mays GN=SRP1 PE=1 SV=1
Unigene875_All	Swissprot	1018	14	69	0.6651	3.4519	2.37575	Up	9.21292e-11	1.7348e-09	14	51	0.6651	2.369	1.83264	Up	4.34762e-06	2.38623e-05	14	80	0.6651	3.7548	2.49709	Up	1.86759e-12	1.83451e-11	14	151	0.6651	6.6761	3.32736	Up	2.4004e-28	3.35175e-27	sp|Q8L7J2|BGL06_ORYSJ	37.03	316	173	9	1000	131	219	521	7e-47	184	Beta-glucosidase 6 OS=Oryza sativa subsp. japonica GN=BGLU6 PE=1 SV=1
Unigene879_All	Swissprot	1266	54	153	2.063	6.1548	1.57697	Up	1.72455e-13	4.03359e-12	54	122	2.063	4.5568	1.14328	Up	4.98752e-07	3.08075e-06	54	242	2.063	9.1332	2.14638	Up	2.73782e-29	5.34792e-28	54	400	2.063	14.2206	2.78517	Up	2.75274e-61	7.17105e-60	sp|Q9SN46|LRX5_ARATH	27.49	291	194	8	983	162	374	650	1e-11	67.8	Leucine-rich repeat extensin-like protein 5 OS=Arabidopsis thaliana GN=LRX5 PE=2 SV=2
Unigene881_All	Swissprot	660	10	42	0.7328	3.2409	2.1449	Up	2.29538e-06	2.6114e-05	10	49	0.7328	3.5107	2.26027	Up	2.54196e-07	1.62202e-06	10	50	0.7328	3.6196	2.30434	Up	1.23789e-07	8.08988e-07	10	64	0.7328	4.3644	2.57429	Up	3.59688e-10	2.24806e-09	sp|P28011|AAT1_MEDSA	58.46	195	81	0	658	74	217	411	1e-60	229	Aspartate aminotransferase 1 OS=Medicago sativa GN=AAT-1 PE=2 SV=2
Unigene8895_All	Swissprot	646	71	153	5.3157	12.0619	1.18213	Up	3.388e-09	5.47637e-08	71	271	5.3157	19.8369	1.89985	Up	7.00584e-28	1.19876e-26	71	777	5.3157	57.4683	3.43443	Up	2.23568e-149	1.77054e-147	71	220	5.3157	15.3278	1.52782	Up	8.30736e-17	7.72957e-16	sp|Q06611|PIP12_ARATH	83.33	108	17	1	321	1	1	108	3e-50	194	Aquaporin PIP1-2 OS=Arabidopsis thaliana GN=PIP1-2 PE=1 SV=1
Unigene8963_All	Swissprot	2086	81	416	1.8781	10.1563	2.43503	Up	2.28338e-59	1.96889e-57	81	301	1.8781	6.8232	1.86117	Up	5.37348e-30	9.69143e-29	81	385	1.8781	8.8183	2.23123	Up	7.51108e-48	2.18655e-46	81	490	1.8781	10.5724	2.49296	Up	2.7706e-66	7.73079e-65	sp|Q9SX31|PERK9_ARATH	29.41	272	188	11	1931	1128	28	243	2e-12	71.2	Proline-rich receptor-like protein kinase PERK9 OS=Arabidopsis thaliana GN=PERK9 PE=2 SV=1
Unigene9103_All	Swissprot	2007	111	363	2.6749	9.2112	1.7839	Up	2.22658e-35	1.21303e-33	111	354	2.6749	8.3405	1.64065	Up	1.29556e-29	2.31282e-28	111	279	2.6749	6.642	1.31213	Up	1.65443e-17	2.13929e-16	111	629	2.6749	14.1057	2.39872	Up	5.77952e-81	1.90635e-79	sp|Q9ZW95|C7352_ARATH	24.44	495	355	14	1817	390	45	479	2e-32	137	Cytokinin hydroxylase OS=Arabidopsis thaliana GN=CYP735A2 PE=1 SV=1
Unigene9197_All	Swissprot	1030	338	726	15.8715	35.8968	1.17742	Up	7.5524e-38	4.34148e-36	338	797	15.8715	36.5896	1.205	Up	3.54406e-41	8.21649e-40	338	910	15.8715	42.2128	1.41124	Up	1.38744e-59	4.88867e-58	338	2205	15.8715	96.3524	2.60188	Up	1.8e-306	1.93057e-304	sp|Q0JGZ6|SCRK1_ORYSJ	66.35	318	107	1	222	1175	7	322	2e-118	422	Fructokinase-1 OS=Oryza sativa subsp. japonica GN=FRK1 PE=1 SV=2
Unigene9290_All	Swissprot	1349	33	87	1.1831	3.2845	1.4731	Up	1.34029e-07	1.80787e-06	33	198	1.1831	6.9405	2.55247	Up	2.71092e-29	4.80107e-28	33	110	1.1831	3.896	1.71942	Up	7.3874e-11	6.4241e-10	33	190	1.1831	6.3392	2.42173	Up	8.05608e-26	1.04547e-24	sp|O64380|PABP3_ARATH	56.72	335	144	3	1002	1	44	376	6e-103	371	Polyadenylate-binding protein 3 OS=Arabidopsis thaliana GN=PAB3 PE=2 SV=1
																																			annonation
CL120.Contig1_All	GO	1771	60	258	1.6386	7.4192	2.1788	Up	6.82844e-33	3.49099e-31	60	141	1.6386	3.7648	1.20011	Up	1.91415e-08	1.36308e-07	60	161	1.6386	4.3436	1.40643	Up	9.5364e-12	8.88344e-11	60	755	1.6386	19.1875	3.54963	Up	1.44249e-143	7.83766e-142	GO:0010162	GO:0003723	GO:0008270	GO:0009845	GO:0009933	GO:0048573	GO:0009909	GO:0009640	GO:0016567	GO:0019915	GO:0050826	GO:0007067	GO:0000166	GO:0010182	GO:0005634
CL1431.Contig2_All	GO	1258	32	93	1.2303	3.7649	1.6136	Up	5.4996e-09	8.69164e-08	32	357	1.2303	13.4191	3.44721	Up	2.84122e-69	9.96295e-68	32	188	1.2303	7.1403	2.53697	Up	6.9789e-28	1.30168e-26	32	362	1.2303	12.9515	3.39604	Up	4.05448e-67	1.14358e-65	GO:0016787
CL1431.Contig3_All	GO	2045	477	1064	11.2814	26.4975	1.23191	Up	1.33507e-58	1.14514e-56	477	2283	11.2814	52.7897	2.22631	Up	1.62945e-272	1.79631e-270	477	1621	11.2814	37.873	1.74722	Up	2.98044e-142	2.24898e-140	477	1903	11.2814	41.8829	1.89242	Up	3.5087e-179	2.33491e-177	GO:0008152	GO:0016787
CL1558.Contig3_All	GO	3612	611	1568	8.1815	22.1083	1.43415	Up	1.29528e-107	1.84953e-105	611	3250	8.1815	42.5473	2.37863	Up	0	0	611	1594	8.1815	21.0853	1.3658	Up	4.24328e-98	2.29156e-96	611	3415	8.1815	42.5534	2.37884	Up	0	0	GO:0006468	GO:0005524	GO:0007165	GO:0004674
CL156.Contig2_All	GO	1893	198	542	5.0589	14.5816	1.52725	Up	5.83232e-42	3.67631e-40	198	696	5.0589	17.3858	1.78101	Up	2.30904e-63	7.53657e-62	198	636	5.0589	16.0526	1.66591	Up	2.53024e-53	8.0513e-52	198	883	5.0589	20.9943	2.0531	Up	1.76184e-93	6.52038e-92	GO:0003746	GO:0006414	GO:0006184	GO:0003924	GO:0005737	GO:0005525
CL1684.Contig3_All	GO	1054	17	99	0.7801	4.7836	2.61637	Up	1.92983e-16	5.44455e-15	17	199	0.7801	8.9279	3.51659	Up	6.26226e-40	1.41832e-38	17	118	0.7801	5.3491	2.77757	Up	9.1743e-20	1.3149e-18	17	221	0.7801	9.4372	3.59663	Up	1.43239e-43	2.82164e-42	GO:0044425	GO:0022900
CL1684.Contig4_All	GO	588	9	37	0.7403	3.2047	2.11401	Up	1.14403e-05	0.000116127	9	86	0.7403	6.916	3.22376	Up	8.7459e-17	1.0252e-15	9	36	0.7403	2.9253	1.9824	Up	4.824e-05	0.000223217	9	104	0.7403	7.9606	3.4267	Up	2.01442e-20	2.17232e-19	GO:0016020	GO:0055114
CL1684.Contig5_All	GO	937	32	106	1.6518	5.7613	1.80236	Up	1.6298e-11	3.27545e-10	32	230	1.6518	11.6071	2.8129	Up	2.1293e-37	4.57543e-36	32	118	1.6518	6.017	1.86501	Up	9.52016e-13	9.51555e-12	32	297	1.6518	14.2662	3.11049	Up	3.75588e-51	8.47584e-50	GO:0044425	GO:0005739	GO:0022900
CL1830.Contig1_All	GO	1522	5	29	0.1589	0.9704	2.61046	Up	1.14914e-05	0.000116549	5	30	0.1589	0.9321	2.55237	Up	1.73436e-05	8.74436e-05	5	74	0.1589	2.323	3.8698	Up	6.51372e-17	8.20855e-16	5	99	0.1589	2.9276	4.20353	Up	1.43171e-22	1.66367e-21	GO:0016798
CL1841.Contig1_All	GO	666	57	292	4.1394	22.3288	2.43141	Up	4.36528e-42	2.75869e-40	57	524	4.1394	37.2044	3.16798	Up	1.55288e-93	6.86301e-92	57	332	4.1394	23.8179	2.52455	Up	8.36218e-48	2.43288e-46	57	729	4.1394	49.2657	3.57309	Up	1.91395e-139	1.01429e-137	GO:0016020
CL2096.Contig2_All	GO	1936	26	194	0.6495	5.1033	2.97403	Up	3.88086e-35	2.09793e-33	26	141	0.6495	3.4439	2.40664	Up	5.57652e-20	7.32835e-19	26	231	0.6495	5.7009	3.13379	Up	5.76908e-42	1.49821e-40	26	319	0.6495	7.4161	3.51326	Up	4.69986e-61	1.22048e-59	GO:0003824
CL2785.Contig1_All	GO	1484	36	76	1.1733	2.6082	1.15248	Up	4.63354e-05	0.000418009	36	90	1.1733	2.8678	1.28937	Up	2.13288e-06	1.22063e-05	36	109	1.1733	3.5094	1.58065	Up	1.03122e-09	8.19815e-09	36	104	1.1733	3.1542	1.4267	Up	5.75832e-08	2.99605e-07	GO:0007623	GO:0004556	GO:0005983	GO:0009570
CL3066.Contig1_All	GO	1666	16	92	0.4645	2.8124	2.59805	Up	2.89042e-15	7.58244e-14	16	58	0.4645	1.6462	1.82539	Up	9.96208e-07	5.95479e-06	16	97	0.4645	2.7819	2.58232	Up	2.43666e-15	2.8297e-14	16	226	0.4645	6.1055	3.71636	Up	1.10343e-45	2.26381e-44	GO:0016787
CL3841.Contig1_All	GO	2463	3	21	0.0589	0.4342	2.88202	Up	9.4415e-05	0.000791131	3	33	0.0589	0.6336	3.42723	Up	1.74891e-07	1.13292e-06	3	33	0.0589	0.6402	3.44218	Up	1.49038e-07	9.63827e-07	3	121	0.0589	2.2111	5.23035	Up	1.02293e-30	1.51657e-29	GO:0005773	GO:0003729	GO:0005829
CL429.Contig3_All	GO	1336	48	146	1.7377	5.5655	1.67933	Up	5.0375e-14	1.22686e-12	48	361	1.7377	12.7773	2.87833	Up	3.5062e-59	1.0852e-57	48	210	1.7377	7.5102	2.11167	Up	3.99512e-25	6.91316e-24	48	469	1.7377	15.8	3.18467	Up	1.21084e-81	4.01267e-80	GO:0016491	GO:0016020	GO:0055114
CL532.Contig3_All	GO	2331	41	149	0.8507	3.2554	1.93611	Up	4.65994e-17	1.35127e-15	41	133	0.8507	2.698	1.66517	Up	2.86808e-12	2.69024e-11	41	221	0.8507	4.5299	2.41276	Up	9.13178e-31	1.86227e-29	41	593	0.8507	11.4499	3.75054	Up	2.86906e-118	1.31961e-116	GO:0033907	GO:0042973	GO:0043231	GO:0080083	GO:0004565	GO:0080079	GO:0044444	GO:0008152
CL587.Contig1_All	GO	1969	542	2791	13.3135	72.189	2.43889	Up	0	0	542	8283	13.3135	198.92	3.90123	Up	0	0	542	6992	13.3135	169.666	3.67174	Up	0	0	542	3152	13.3135	72.0496	2.4361	Up	0	0	GO:0009941	GO:0042393	GO:0010311	GO:0018130	GO:0009617	GO:0009651	GO:0006333	GO:0008283	GO:0005829	GO:0009570	GO:0006006	GO:0009056	GO:0030154	GO:0046686	GO:0009409
CL587.Contig2_All	GO	1619	553	2764	16.5202	86.9457	2.39588	Up	0	0	553	7527	16.5202	219.843	3.73417	Up	0	0	553	4124	16.5202	121.706	2.88109	Up	0	0	553	2292	16.5202	63.7175	1.94746	Up	9.55126e-224	7.71654e-222	GO:0009941	GO:0042393	GO:0010311	GO:0018130	GO:0009617	GO:0009651	GO:0006333	GO:0008283	GO:0005829	GO:0009570	GO:0006006	GO:0009056	GO:0030154	GO:0046686	GO:0009409
CL596.Contig4_All	GO	1405	34	73	1.1704	2.6461	1.17687	Up	4.93662e-05	0.000441367	34	109	1.1704	3.6685	1.64819	Up	3.58406e-10	2.93528e-09	34	127	1.1704	4.3188	1.88363	Up	8.8733e-14	9.41976e-13	34	220	1.1704	7.0475	2.59011	Up	6.57284e-32	1.0015e-30	GO:0006094	GO:0010218	GO:0009941	GO:0005773	GO:0010114	GO:0009651	GO:0010498	GO:0005618	GO:0030036	GO:0009570	GO:0005856	GO:0009644	GO:0048768	GO:0009506	GO:0009735
CL596.Contig7_All	GO	1334	33	83	1.1965	3.1687	1.40507	Up	6.69484e-07	8.22819e-06	33	140	1.1965	4.9626	2.05228	Up	1.42393e-16	1.65295e-15	33	132	1.1965	4.7278	1.98235	Up	3.62874e-15	4.16528e-14	33	206	1.1965	6.9503	2.53825	Up	2.46564e-29	3.53059e-28	GO:0006094	GO:0010218	GO:0009941	GO:0005773	GO:0010114	GO:0009651	GO:0010498	GO:0005618	GO:0030036	GO:0009570	GO:0005856	GO:0009644	GO:0048768	GO:0009506	GO:0009735
CL596.Contig8_All	GO	1666	99	201	2.8741	6.1444	1.09616	Up	1.7676e-10	3.22789e-09	99	352	2.8741	9.9909	1.7975	Up	2.88218e-33	5.64887e-32	99	372	2.8741	10.6686	1.89219	Up	1.02514e-37	2.45164e-36	99	626	2.8741	16.9118	2.55685	Up	1.25509e-86	4.35181e-85	GO:0006094	GO:0010218	GO:0009941	GO:0005773	GO:0010114	GO:0009651	GO:0010498	GO:0005618	GO:0030036	GO:0009570	GO:0005856	GO:0009644	GO:0048768	GO:0009506	GO:0009735
CL765.Contig1_All	GO	1918	8	38	0.2017	1.009	2.32264	Up	2.42198e-06	2.74586e-05	8	63	0.2017	1.5532	2.94496	Up	1.08294e-11	9.79819e-11	8	198	0.2017	4.9324	4.61201	Up	2.35904e-48	6.93664e-47	8	35	0.2017	0.8213	2.0257	Up	6.90158e-05	0.000242773	GO:0005737	GO:0004103	GO:0046474	GO:0016310
CL816.Contig2_All	GO	1444	100	485	3.3494	17.1053	2.35247	Up	3.1888e-66	3.05632e-64	100	1567	3.3494	51.3143	3.93739	Up	0	0	100	437	3.3494	14.4595	2.11004	Up	1.55477e-50	4.73752e-49	100	306	3.3494	9.5377	1.50974	Up	2.00182e-22	2.31095e-21	GO:0016491	GO:0005488
Unigene10040_All	GO	522	24	63	2.2237	6.1465	1.4668	Up	7.99028e-06	8.35661e-05	24	117	2.2237	10.5987	2.25285	Up	1.1958e-15	1.33901e-14	24	95	2.2237	8.6955	1.96731	Up	3.36002e-11	2.99813e-10	24	109	2.2237	9.3983	2.07944	Up	4.87258e-13	3.71389e-12	GO:0001510	GO:0006412	GO:0005618	GO:0003723	GO:0005730	GO:0009506	GO:0003735	GO:0022627	GO:0005774	GO:0042254	GO:0005515	GO:0005794	GO:0005886
Unigene10087_All	GO	641	28	102	2.1127	8.104	1.93955	Up	3.80664e-12	8.0849e-11	28	169	2.1127	12.4671	2.56097	Up	2.62088e-25	4.1542e-24	28	105	2.1127	7.8266	1.8893	Up	1.13728e-11	1.05485e-10	28	144	2.1127	10.111	2.25877	Up	1.89983e-18	1.88852e-17	GO:0001510	GO:0006412	GO:0005618	GO:0005739	GO:0005730	GO:0009506	GO:0019843	GO:0003735	GO:0022627	GO:0005774	GO:0009507	GO:0005794	GO:0005886
Unigene10434_All	GO	898	25	101	1.3465	5.728	2.08882	Up	4.0369e-13	9.2132e-12	25	164	1.3465	8.6358	2.68112	Up	8.2998e-26	1.33496e-24	25	115	1.3465	6.1187	2.18401	Up	5.7164e-15	6.48059e-14	25	229	1.3465	11.4776	3.09153	Up	1.47096e-39	2.67785e-38	GO:0044763	GO:0048856	GO:0040007	GO:0044767	GO:0065007	GO:0007275	GO:0044424
Unigene11576_All	GO	2527	60	143	1.1484	2.882	1.32745	Up	3.89622e-10	6.85928e-09	60	280	1.1484	5.2395	2.1898	Up	2.99364e-34	6.01635e-33	60	694	1.1484	13.1218	3.51427	Up	2.81596e-136	2.02325e-134	60	482	1.1484	8.5849	2.90218	Up	1.14063e-76	3.59217e-75	GO:0004672	GO:0006468	GO:0005524	GO:0009507	GO:0005198
Unigene12220_All	GO	912	14	73	0.7425	4.0765	2.45687	Up	1.03888e-11	2.13161e-10	14	91	0.7425	4.7183	2.6678	Up	7.35796e-15	7.91578e-14	14	82	0.7425	4.2959	2.5325	Up	6.43556e-13	6.49266e-12	14	91	0.7425	4.4909	2.59654	Up	4.78822e-14	3.86213e-13	GO:0009536	GO:0003824
Unigene12238_All	GO	862	28	66	1.571	3.8994	1.31157	Up	2.67768e-05	0.000254699	28	138	1.571	7.5702	2.26865	Up	2.37996e-18	2.96029e-17	28	108	1.571	5.9863	1.92998	Up	2.86412e-12	2.78524e-11	28	180	1.571	9.3985	2.58075	Up	2.83644e-26	3.72992e-25	GO:0001510	GO:0006412	GO:0046872	GO:0003735	GO:0005774	GO:0042254	GO:0022625	GO:0005794
Unigene12271_All	GO	739	33	126	2.1598	8.6833	2.00735	Up	2.72586e-15	7.16995e-14	33	214	2.1598	13.6932	2.66449	Up	5.17866e-33	1.00773e-31	33	120	2.1598	7.7585	1.84488	Up	8.99576e-13	8.99866e-12	33	271	2.1598	16.505	2.93393	Up	2.87352e-44	5.74518e-43	GO:0003723	GO:0006364	GO:0009536	GO:0022627	GO:0030686	GO:0071944	GO:0042274	GO:0032040	GO:0016020
Unigene12279_All	GO	840	28	89	1.6122	5.3959	1.74283	Up	1.69393e-09	2.80757e-08	28	176	1.6122	9.9076	2.6195	Up	6.24682e-27	1.0427e-25	28	102	1.6122	5.8018	1.84747	Up	4.43986e-11	3.92634e-10	28	176	1.6122	9.4303	2.54827	Up	2.21614e-25	2.83432e-24	GO:0006457	GO:0046686	GO:0005886	GO:0016787	GO:0009507	GO:0000413	GO:0048046	GO:0003755
Unigene12450_All	GO	894	22	57	1.1902	3.2471	1.44795	Up	2.6242e-05	0.000249904	22	409	1.1902	21.6333	4.18398	Up	7.30394e-92	3.19919e-90	22	744	1.1902	39.7626	5.06214	Up	4.12944e-187	3.96746e-185	22	1791	1.1902	90.1673	6.24333	Up	0	0	GO:0005795	GO:0006778	GO:0020037	GO:0009737	GO:0016020	GO:0005783	GO:0009651
Unigene12872_All	GO	504	19	110	1.8233	11.1152	2.60791	Up	4.6962e-18	1.44114e-16	19	147	1.8233	13.7919	2.9192	Up	2.51832e-25	3.99422e-24	19	113	1.8233	10.7124	2.55466	Up	1.88333e-17	2.43082e-16	19	163	1.8233	14.5562	2.99701	Up	9.2177e-28	1.26847e-26	GO:0005730	GO:0022626	GO:0003735	GO:0005618	GO:0009507	GO:0016020	GO:0006412
Unigene12873_All	GO	475	15	81	1.5273	8.6846	2.50748	Up	4.0369e-13	9.21749e-12	15	192	1.5273	19.1137	3.64555	Up	1.04423e-39	2.3531e-38	15	112	1.5273	11.2659	2.88291	Up	1.62261e-19	2.29836e-18	15	175	1.5273	16.5819	3.44055	Up	1.44916e-33	2.30616e-32	GO:0001510	GO:0006412	GO:0005618	GO:0005739	GO:0009506	GO:0003735	GO:0022627	GO:0042545	GO:0005774	GO:0009664	GO:0009507	GO:0005794	GO:0005886
Unigene12902_All	GO	495	20	68	1.9542	6.9962	1.83999	Up	4.7797e-08	6.81699e-07	20	103	1.9542	9.8394	2.33199	Up	1.79113e-14	1.88638e-13	20	86	1.9542	8.301	2.08671	Up	5.72112e-11	5.01823e-10	20	113	1.9542	10.2746	2.39443	Up	9.78228e-16	8.6618e-15	GO:0005730	GO:0003735	GO:0001510	GO:0022627	GO:0006412	GO:0005739
Unigene12914_All	GO	784	56	138	3.4547	8.9644	1.37565	Up	2.6549e-10	4.76297e-09	56	242	3.4547	14.5961	2.07895	Up	5.1581e-28	8.85998e-27	56	200	3.4547	12.1886	1.8189	Up	5.64048e-20	8.16684e-19	56	253	3.4547	14.5243	2.07184	Up	2.94648e-28	4.10498e-27	GO:0005730	GO:0022626	GO:0005773	GO:0003735	GO:0005886	GO:0003723	GO:0015935	GO:0009507	GO:0006412	GO:0009651
Unigene12928_All	GO	624	24	65	1.8602	5.305	1.5119	Up	3.48818e-06	3.8521e-05	24	114	1.8602	8.6389	2.21539	Up	5.31926e-15	5.75661e-14	24	85	1.8602	6.5084	1.80685	Up	3.2658e-09	2.48435e-08	24	131	1.8602	9.4488	2.34467	Up	1.28352e-17	1.23636e-16	GO:0005840	GO:0003735	GO:0006412
Unigene14317_All	GO	1855	68	181	1.773	4.9693	1.48685	Up	1.62336e-14	4.07103e-13	68	202	1.773	5.1493	1.53818	Up	4.01828e-16	4.58536e-15	68	173	1.773	4.456	1.32956	Up	1.30914e-11	1.20748e-10	68	319	1.773	7.7399	2.12612	Up	2.3715e-36	4.04054e-35	GO:0046961	GO:0046933	GO:0015991	GO:0005743	GO:0045261	GO:0015986	GO:0005524
Unigene14374_All	GO	901	26	96	1.3957	5.4263	1.95898	Up	1.20272e-11	2.45338e-10	26	87	1.3957	4.566	1.70994	Up	9.25418e-09	6.76979e-08	26	86	1.3957	4.5605	1.7082	Up	1.03539e-08	7.54087e-08	26	89	1.3957	4.4459	1.67149	Up	1.80838e-08	9.8614e-08	GO:0005874	GO:0051258	GO:0006184	GO:0007017	GO:0003924	GO:0005200	GO:0005525
Unigene14470_All	GO	1554	13	73	0.4046	2.3924	2.56389	Up	3.1748e-12	6.79896e-11	13	90	0.4046	2.7386	2.75887	Up	3.36946e-15	3.68142e-14	13	83	0.4046	2.5519	2.657	Up	1.06836e-13	1.12812e-12	13	105	0.4046	3.0411	2.91003	Up	7.08894e-18	6.89564e-17	GO:0005829	GO:0005618	GO:0055114	GO:0034976	GO:0006457	GO:0005730	GO:0009506	GO:0010197	GO:0009408	GO:0005774	GO:0005524	GO:0005788	GO:0032440	GO:0016592	GO:0009507
Unigene14805_All	GO	1209	27	73	1.0801	3.0751	1.50947	Up	8.90626e-07	1.07439e-05	27	104	1.0801	4.0677	1.91305	Up	1.12186e-11	1.01429e-10	27	95	1.0801	3.7544	1.79742	Up	4.44628e-10	3.64405e-09	27	146	1.0801	5.4352	2.33117	Up	2.37114e-19	2.44655e-18	GO:0043229
Unigene15104_All	GO	884	25	78	1.3678	4.4936	1.71601	Up	2.47302e-08	3.65704e-07	25	86	1.3678	4.6003	1.74987	Up	6.50158e-09	4.8245e-08	25	62	1.3678	3.351	1.29273	Up	7.94966e-05	0.000353718	25	94	1.3678	4.7859	1.80693	Up	9.9423e-10	6.02066e-09	GO:0005874	GO:0051258	GO:0006184	GO:0007017	GO:0003924	GO:0005200	GO:0005737	GO:0005525
Unigene15188_All	GO	963	31	134	1.5569	7.0866	2.18642	Up	7.1531e-18	2.17466e-16	31	236	1.5569	11.5884	2.89593	Up	1.82843e-39	4.09389e-38	31	150	1.5569	7.4423	2.25707	Up	7.92746e-20	1.13916e-18	31	191	1.5569	8.9268	2.51947	Up	4.34616e-27	5.85855e-26	GO:0016070	GO:0009628	GO:0003677	GO:0034654	GO:0006950
Unigene15209_All	GO	892	71	145	3.8497	8.2787	1.10466	Up	5.05378e-08	7.19114e-07	71	217	3.8497	11.5035	1.57925	Up	7.96782e-18	9.69919e-17	71	208	3.8497	11.1414	1.53311	Up	1.40703e-16	1.74868e-15	71	283	3.8497	14.2795	1.89113	Up	4.67986e-28	6.48154e-27	GO:0006412	GO:0003723	GO:0005840	GO:0009628	GO:0003735	GO:0009536	GO:0000166	GO:0006950
Unigene15212_All	GO	388	20	54	2.4931	7.0879	1.50742	Up	2.50322e-05	0.000239313	20	97	2.4931	11.8216	2.24541	Up	3.69384e-13	3.63435e-12	20	71	2.4931	8.7431	1.8102	Up	6.34234e-08	4.28902e-07	20	93	2.4931	10.788	2.11341	Up	1.5846e-11	1.09228e-10	GO:0003735	GO:0005886	GO:0005618	GO:0022625	GO:0009507	GO:0006412
Unigene15234_All	GO	636	22	54	1.673	4.3241	1.36996	Up	8.75998e-05	0.000739465	22	124	1.673	9.2194	2.46224	Up	3.5196e-18	4.34367e-17	22	79	1.673	5.9348	1.82676	Up	9.17296e-09	6.71032e-08	22	100	1.673	7.0768	2.08066	Up	4.4241e-12	3.15468e-11	GO:0005730	GO:0005773	GO:0003735	GO:0005886	GO:0022625	GO:0009507	GO:0006412
Unigene15265_All	GO	631	29	87	2.2228	7.0218	1.65946	Up	8.77582e-09	1.35888e-07	29	160	2.2228	11.9902	2.43141	Up	9.83936e-23	1.43529e-21	29	114	2.2228	8.6321	1.95733	Up	4.32194e-13	4.40692e-12	29	189	2.2228	13.481	2.60048	Up	9.7682e-28	1.34198e-26	GO:0006412	GO:0003723	GO:0005730	GO:0003735	GO:0005774	GO:0005515	GO:0009507	GO:0022625	GO:0005794	GO:0005886	GO:0009793
Unigene15545_All	GO	501	16	68	1.5446	6.9124	2.16195	Up	1.27894e-09	2.154e-08	16	161	1.5446	15.1958	3.29837	Up	7.2151e-31	1.32765e-29	16	97	1.5446	9.2507	2.58233	Up	2.43666e-15	2.82904e-14	16	142	1.5446	12.7568	3.04596	Up	9.86712e-25	1.23605e-23	GO:0006412	GO:0005739	GO:0005730	GO:0016758	GO:0003735	GO:0009507	GO:0022625	GO:0009793
Unigene15582_All	GO	673	15	60	1.078	4.5404	2.07446	Up	2.88386e-08	4.22377e-07	15	124	1.078	8.7125	3.01473	Up	3.0593e-22	4.38318e-21	15	68	1.078	4.8276	2.16295	Up	2.69866e-09	2.06592e-08	15	103	1.078	6.8883	2.67579	Up	3.34006e-16	3.0252e-15	GO:0006412	GO:0008270	GO:0005730	GO:0009409	GO:0003735	GO:0042254	GO:0009507	GO:0005773	GO:0016020	GO:0022625	GO:0005794
Unigene15584_All	GO	672	19	83	1.3675	6.2902	2.20157	Up	1.10514e-11	2.26187e-10	19	129	1.3675	9.0773	2.73072	Up	5.51276e-21	7.56051e-20	19	94	1.3675	6.6834	2.28904	Up	3.8524e-13	3.93787e-12	19	124	1.3675	8.3051	2.60246	Up	1.06806e-18	1.07292e-17	GO:0006412	GO:0051013	GO:0008017	GO:0055114	GO:0005739	GO:0005730	GO:0003735	GO:0016491	GO:0008352	GO:0022625	GO:0005886
Unigene17247_All	GO	1636	27	110	0.7982	3.4243	2.10099	Up	2.91946e-14	7.23249e-13	27	118	0.7982	3.4106	2.0952	Up	1.57108e-14	1.65925e-13	27	122	0.7982	3.563	2.15827	Up	1.38589e-15	1.63044e-14	27	221	0.7982	6.0799	2.92923	Up	2.54994e-36	4.34157e-35	GO:0046872	GO:0033554	GO:0009536	GO:0004601	GO:0008152	GO:0042542
Unigene17509_All	GO	2191	128	340	2.8256	7.903	1.48384	Up	7.17754e-26	3.00457e-24	128	427	2.8256	9.2156	1.70552	Up	2.6606e-37	5.70459e-36	128	392	2.8256	8.5484	1.5971	Up	1.24691e-31	2.61162e-30	128	573	2.8256	11.7707	2.05857	Up	1.77063e-61	4.62967e-60	GO:0016020	GO:0043231	GO:0003746	GO:0006414	GO:0005525	GO:0006184	GO:0003924	GO:0044444
Unigene17643_All	GO	1513	8	89	0.2557	2.9958	3.55042	Up	1.26192e-19	4.15914e-18	8	135	0.2557	4.2192	4.04445	Up	1.50635e-30	2.76044e-29	8	108	0.2557	3.4105	3.73746	Up	1.63575e-23	2.68969e-22	8	131	0.2557	3.8969	3.9298	Up	3.61898e-28	5.02632e-27	GO:0009987	GO:0008152	GO:0044464
Unigene17672_All	GO	1287	220	1531	8.2676	60.5834	2.87338	Up	9.56372e-257	3.29861e-254	220	871	8.2676	32.0019	1.95262	Up	4.21138e-89	1.8075e-87	220	1315	8.2676	48.8188	2.5619	Up	2.37942e-187	2.29946e-185	220	3026	8.2676	105.823	3.67804	Up	0	0	GO:0005829	GO:0006623	GO:0004175	GO:0009651	GO:0009506	GO:0009266	GO:0006508	GO:0006972	GO:0006833	GO:0048513	GO:0007030	GO:0006096	GO:0005576	GO:0005773	GO:0046686
Unigene17692_All	GO	1136	97	575	4.1298	25.7778	2.64199	Up	3.09968e-89	3.80484e-87	97	461	4.1298	19.1893	2.21616	Up	3.74158e-56	1.10974e-54	97	429	4.1298	18.0434	2.12733	Up	3.8468e-50	1.16642e-48	97	1157	4.1298	45.8402	3.47247	Up	5.0592e-215	3.97059e-213	GO:0016787
Unigene17693_All	GO	1327	109	258	3.9728	9.9016	1.31751	Up	5.90758e-17	1.70599e-15	109	392	3.9728	13.9686	1.81396	Up	2.6181e-37	5.61592e-36	109	320	3.9728	11.5218	1.53614	Up	9.2512e-25	1.58479e-23	109	470	3.9728	15.9411	2.00452	Up	4.59838e-49	1.00248e-47	GO:0001510	GO:0006412	GO:0005618	GO:0005730	GO:0009506	GO:0003735	GO:0009220	GO:0042545	GO:0009664	GO:0009507	GO:0005773	GO:0022625	GO:0005886
Unigene17771_All	GO	1166	103	398	4.2724	17.3837	2.02462	Up	1.58999e-45	1.09065e-43	103	4532	4.2724	183.793	5.42689	Up	0	0	103	868	4.2724	35.5681	3.05747	Up	1.19168e-149	9.48291e-148	103	1118	4.2724	43.1553	3.33642	Up	1.17111e-200	8.7734e-199	GO:0044699	GO:0009507
Unigene17845_All	GO	558	34	85	2.947	7.7579	1.39642	Up	5.54542e-07	6.88985e-06	34	165	2.947	13.9826	2.24631	Up	2.0372e-21	2.83917e-20	34	104	2.947	8.9051	1.59538	Up	1.95217e-09	1.51362e-08	34	149	2.947	12.0183	2.02791	Up	8.16256e-17	7.5977e-16	GO:0005730	GO:0022626	GO:0003735	GO:0005886	GO:0005618	GO:0009507	GO:0006412
Unigene18060_All	GO	473	36	161	3.6811	17.3349	2.23547	Up	9.8615e-22	3.56448e-20	36	239	3.6811	23.8932	2.69839	Up	3.5137e-37	7.5173e-36	36	208	3.6811	21.0108	2.51292	Up	2.24704e-30	4.5395e-29	36	326	3.6811	31.0204	3.07501	Up	2.1494e-55	5.19174e-54	GO:0022626
Unigene18091_All	GO	702	38	157	2.6181	11.3899	2.12116	Up	5.69752e-20	1.90736e-18	38	203	2.6181	13.674	2.38484	Up	7.64254e-28	1.30589e-26	38	131	2.6181	8.9161	1.76789	Up	4.10434e-13	4.19108e-12	38	246	2.6181	15.7721	2.59078	Up	1.6379e-35	2.72582e-34	GO:0005840	GO:0005829
Unigene18170_All	GO	700	1	21	0.0691	1.5278	4.46663	Up	3.29542e-06	3.65158e-05	1	38	0.0691	2.567	5.21525	Up	1.14278e-10	9.69085e-10	1	26	0.0691	1.7747	4.68275	Up	2.53174e-07	1.59707e-06	1	43	0.0691	2.7648	5.32235	Up	1.19481e-11	8.31007e-11	GO:0006457	GO:0000413	GO:0016020	GO:0003755	GO:0005528
Unigene18353_All	GO	587	2	29	0.1648	2.516	3.93234	Up	1.1793e-07	1.60798e-06	2	26	0.1648	2.0945	3.66782	Up	2.15308e-06	1.23133e-05	2	26	0.1648	2.1163	3.68276	Up	1.89241e-06	1.0705e-05	2	44	0.1648	3.3737	4.35554	Up	7.33358e-11	4.82055e-10	GO:0006825	GO:0043231	GO:0044444
Unigene18387_All	GO	508	25	99	2.3802	9.9249	2.05997	Up	1.10166e-12	2.44034e-11	25	130	2.3802	12.1009	2.34596	Up	5.04214e-18	6.18535e-17	25	89	2.3802	8.3708	1.81428	Up	1.24697e-09	9.84395e-09	25	149	2.3802	13.2012	2.47151	Up	5.15334e-21	5.65723e-20	GO:0005840	GO:0006412	GO:0005829
Unigene18443_All	GO	338	23	68	3.2912	10.2459	1.63836	Up	4.83106e-07	6.05607e-06	23	96	3.2912	13.4305	2.02883	Up	1.21205e-11	1.09442e-10	23	81	3.2912	11.4501	1.79867	Up	8.55804e-09	6.27067e-08	23	74	3.2912	9.8539	1.58208	Up	8.27742e-07	3.80644e-06	GO:0001510	GO:0006412	GO:0005618	GO:0005730	GO:0009506	GO:0003735	GO:0009220	GO:0022627	GO:0009507	GO:0005794	GO:0005886
Unigene18501_All	GO	503	25	62	2.4039	6.2774	1.38479	Up	2.21846e-05	0.000214096	25	157	2.4039	14.7594	2.61819	Up	3.6245e-24	5.54262e-23	25	75	2.4039	7.1241	1.56733	Up	5.10028e-07	3.10209e-06	25	128	2.4039	11.4534	2.25233	Up	1.68145e-16	1.54102e-15	GO:0043232	GO:0043231	GO:0044444
Unigene20544_All	GO	603	15	49	1.2031	4.1384	1.78232	Up	6.11438e-06	6.49597e-05	15	94	1.2031	7.3714	2.61518	Up	5.26634e-15	5.70185e-14	15	61	1.2031	4.8334	2.00628	Up	8.12056e-08	5.414e-07	15	79	1.2031	5.8966	2.29313	Up	6.74928e-11	4.45721e-10	GO:0005730	GO:0003735	GO:0005886	GO:0009055	GO:0005506	GO:0020037	GO:0016705	GO:0022625	GO:0006412	GO:0055114
Unigene20581_All	GO	980	16	51	0.7896	2.6503	1.74696	Up	5.32652e-06	5.71973e-05	16	71	0.7896	3.4259	2.11729	Up	2.24256e-09	1.73058e-08	16	51	0.7896	2.4865	1.65492	Up	1.75935e-05	8.70303e-05	16	68	0.7896	3.123	1.98374	Up	3.40938e-08	1.8132e-07	GO:0005829	GO:0045309	GO:0005739	GO:0009506	GO:0005524	GO:0009737	GO:0019904	GO:0009570	GO:0009742	GO:0005886
Unigene20774_All	GO	743	12	48	0.7811	3.2901	2.07455	Up	7.31976e-07	8.94015e-06	12	96	0.7811	6.1097	2.96752	Up	2.85522e-17	3.40055e-16	12	55	0.7811	3.5368	2.17887	Up	8.13582e-08	5.42344e-07	12	110	0.7811	6.6634	3.09268	Up	9.92712e-20	1.03903e-18	GO:0005758	GO:0005507	GO:0070469	GO:0005886	GO:0009055	GO:0005506	GO:0020037	GO:0022900
Unigene21054_All	GO	527	18	70	1.652	6.7646	2.03379	Up	3.15554e-09	5.11413e-08	18	91	1.652	8.1652	2.30527	Up	8.73526e-13	8.42228e-12	18	98	1.652	8.885	2.42716	Up	1.59439e-14	1.76162e-13	18	138	1.652	11.7858	2.83476	Up	1.69622e-22	1.9632e-21	GO:0005840	GO:0043231
Unigene21149_All	GO	854	3	48	0.1699	2.8625	4.07452	Up	3.1164e-12	6.67681e-11	3	48	0.1699	2.6578	3.96747	Up	1.74878e-11	1.56522e-10	3	53	0.1699	2.9652	4.12537	Up	5.85342e-13	5.9307e-12	3	82	0.1699	4.3216	4.66881	Up	4.6234e-20	4.90346e-19	GO:0015991	GO:0033179	GO:0044464	GO:0015078	GO:0016021
Unigene21313_All	GO	430	7	34	0.7873	4.0269	2.35468	Up	7.14728e-06	7.51346e-05	7	44	0.7873	4.8386	2.6196	Up	1.07132e-07	7.08489e-07	7	39	0.7873	4.3335	2.46055	Up	1.31163e-06	7.5849e-06	7	65	0.7873	6.8036	3.11131	Up	3.08892e-12	2.22734e-11	GO:0046872	GO:0004222	GO:0006508	GO:0005740	GO:0016020
Unigene21444_All	GO	465	8	39	0.8321	4.2714	2.35988	Up	1.40825e-06	1.65123e-05	8	68	0.8321	6.915	3.0549	Up	6.23146e-13	6.06301e-12	8	40	0.8321	4.11	2.30431	Up	2.40696e-06	1.34378e-05	8	59	0.8321	5.7107	2.77884	Up	3.60988e-10	2.25533e-09	GO:0005622
Unigene21741_All	GO	373	29	110	3.7603	15.019	1.99787	Up	1.88101e-13	4.38278e-12	29	339	3.7603	42.9762	3.51462	Up	6.03584e-67	2.0534e-65	29	90	3.7603	11.5285	1.61629	Up	1.78441e-08	1.26994e-07	29	85	3.7603	10.2565	1.44762	Up	7.29568e-07	3.37192e-06	GO:0016491	GO:0005488
Unigene22811_All	GO	1463	24	78	0.7934	2.7152	1.77494	Up	1.14057e-08	1.74622e-07	24	156	0.7934	5.0422	2.66793	Up	1.70866e-24	2.64172e-23	24	95	0.7934	3.1026	1.96736	Up	3.36002e-11	2.99759e-10	24	128	0.7934	3.9378	2.31127	Up	5.60562e-17	5.26128e-16	GO:0005507	GO:0055114	GO:0009651	GO:0009416	GO:0010090	GO:0009409	GO:0000015	GO:0016491	GO:0009737	GO:0000287	GO:0006096	GO:0009570	GO:0005740	GO:0046686	GO:0004634
Unigene22864_All	GO	2309	2135	4761	44.721	105.01	1.2315	Up	1.78331e-255	6.10777e-253	2135	4731	44.721	96.8871	1.11535	Up	2.83918e-208	2.49609e-206	2135	5506	44.721	113.934	1.34917	Up	0	0	2135	7976	44.721	155.472	1.79763	Up	0	0	GO:0015140	GO:0050072	GO:0030145	GO:0006635	GO:0016020	GO:0035725	GO:0005773	GO:0051453	GO:0016558	GO:0031087	GO:0016441	GO:0000287	GO:0017153	GO:0000932	GO:0042803
Unigene22915_All	GO	1773	47	92	1.2821	2.6426	1.04345	Up	3.49866e-05	0.000324411	47	223	1.2821	5.9475	2.21377	Up	6.04374e-28	1.03558e-26	47	404	1.2821	10.8871	3.08604	Up	3.44132e-71	1.40765e-69	47	1256	1.2821	31.8839	4.63625	Up	9.00502e-288	9.04968e-286	GO:0005739	GO:0016020
Unigene23005_All	GO	1142	32	111	1.3553	4.9501	1.86885	Up	1.57621e-12	3.46179e-11	32	158	1.3553	6.5423	2.27119	Up	7.8911e-21	1.07502e-19	32	108	1.3553	4.5185	1.73723	Up	8.05178e-11	6.98347e-10	32	201	1.3553	7.9217	2.5472	Up	9.12092e-29	1.2885e-27	GO:0046914	GO:0046933	GO:0009507	GO:0050896	GO:0005754	GO:0015986	GO:0005524
Unigene23239_All	GO	1020	67	186	3.177	9.2869	1.54753	Up	1.08368e-15	2.93559e-14	67	307	3.177	14.2323	2.16343	Up	7.32516e-37	1.55428e-35	67	230	3.177	10.7738	1.76179	Up	7.8087e-22	1.21546e-20	67	351	3.177	15.4881	2.28542	Up	2.0218e-43	3.9669e-42	GO:0006833	GO:0001510	GO:0009664	GO:0009651	GO:0009507	GO:0005794	GO:0006972	GO:0007030	GO:0006096	GO:0000462	GO:0042256	GO:0046686	GO:0009506	GO:0009266	GO:0000479
Unigene23326_All	GO	661	49	123	3.5854	9.4768	1.40227	Up	1.44766e-09	2.42068e-08	49	209	3.5854	14.9514	2.06007	Up	3.91172e-24	5.97439e-23	49	189	3.5854	13.6615	1.92991	Up	2.06474e-20	3.05375e-19	49	282	3.5854	19.2017	2.42103	Up	1.38859e-37	2.43467e-36	GO:0005773	GO:0003735	GO:0005886	GO:0022625	GO:0009507	GO:0006412
Unigene23340_All	GO	620	57	114	4.4465	9.3642	1.07449	Up	2.3411e-06	2.65848e-05	57	152	4.4465	11.5928	1.38249	Up	7.35808e-11	6.31721e-10	57	192	4.4465	14.7962	1.73448	Up	4.16332e-18	5.54245e-17	57	168	4.4465	12.1958	1.45564	Up	2.29992e-12	1.67084e-11	GO:0005509
Unigene23483_All	GO	692	35	78	2.4462	5.7404	1.23061	Up	1.37625e-05	0.000137842	35	126	2.4462	8.61	1.81547	Up	5.2162e-13	5.09642e-12	35	103	2.4462	7.1117	1.53965	Up	5.89196e-09	4.38259e-08	35	177	2.4462	11.5122	2.23455	Up	4.48588e-22	5.09299e-21	GO:0006165	GO:0004550	GO:0006228	GO:0005524	GO:0006183	GO:0006241
Unigene23626_All	GO	789	14	62	0.8582	4.0019	2.2213	Up	3.83982e-09	6.16195e-08	14	53	0.8582	3.1764	1.88801	Up	1.74786e-06	1.01066e-05	14	52	0.8582	3.149	1.87551	Up	2.25518e-06	1.26359e-05	14	54	0.8582	3.0804	1.84373	Up	2.96172e-06	1.26908e-05	GO:0005975	GO:0016615	GO:0044237	GO:0016616	GO:0055114
Unigene23683_All	GO	745	3	30	0.1948	2.0508	3.39612	Up	3.6589e-07	4.66186e-06	3	53	0.1948	3.364	4.11011	Up	7.60972e-13	7.36312e-12	3	33	0.1948	2.1164	3.44155	Up	1.49038e-07	9.63953e-07	3	68	0.1948	4.1081	4.39841	Up	2.71304e-16	2.46587e-15	GO:0009705	GO:0046961	GO:0006833	GO:0009793	GO:0022626	GO:0006816	GO:0009651	GO:0007033	GO:0042742	GO:0005794	GO:0006972	GO:0007030	GO:0006096	GO:0046686	GO:0009409
Unigene23747_All	GO	577	3	45	0.2515	3.9719	3.9812	Up	2.25634e-11	4.46681e-10	3	48	0.2515	3.9337	3.96726	Up	1.74878e-11	1.56494e-10	3	27	0.2515	2.2358	3.15216	Up	5.41896e-06	2.87973e-05	3	40	0.2515	3.1201	3.63296	Up	6.20514e-09	3.50717e-08	GO:0016740	GO:0043167	GO:0000166	GO:0044281	GO:0044237
Unigene23774_All	GO	324	21	81	3.1348	12.732	2.02201	Up	2.10656e-10	3.82122e-09	21	116	3.1348	16.9297	2.43311	Up	6.98966e-17	8.22282e-16	21	91	3.1348	13.4195	2.09789	Up	1.34229e-11	1.23553e-10	21	107	3.1348	14.8638	2.24536	Up	5.70946e-14	4.59171e-13	GO:0046872	GO:0003735	GO:0022625	GO:0006412	GO:0019843
Unigene23918_All	GO	531	22	66	2.0039	6.33	1.65939	Up	5.6468e-07	7.01225e-06	22	115	2.0039	10.2409	2.35346	Up	3.67964e-16	4.20382e-15	22	88	2.0039	7.9182	1.98236	Up	1.45225e-10	1.23452e-09	22	155	2.0039	13.138	2.71286	Up	5.03602e-24	6.14665e-23	GO:0001510	GO:0005618	GO:0000462	GO:0005730	GO:0003735	GO:0006414	GO:0022627	GO:0005774	GO:0009507	GO:0005794	GO:0005886
Unigene24231_All	GO	508	5	29	0.476	2.9073	2.61065	Up	1.14914e-05	0.000116477	5	35	0.476	3.2579	2.77491	Up	1.11333e-06	6.62098e-06	5	29	0.476	2.7276	2.5186	Up	2.60842e-05	0.000126063	5	32	0.476	2.8352	2.57442	Up	1.15063e-05	4.56156e-05	GO:0044710
Unigene24251_All	GO	933	6	52	0.311	2.8384	3.19009	Up	5.0819e-11	9.80679e-10	6	42	0.311	2.1287	2.77499	Up	8.69792e-08	5.81723e-07	6	53	0.311	2.7141	3.12549	Up	1.30343e-10	1.11297e-09	6	124	0.311	5.9818	4.26559	Up	3.21306e-28	4.47259e-27	GO:0003824
Unigene25408_All	GO	1236	16	65	0.6261	2.6783	2.09685	Up	5.94006e-09	9.35154e-08	16	128	0.6261	4.897	2.96743	Up	1.40459e-22	2.03861e-21	16	90	0.6261	3.4791	2.47425	Up	1.01959e-13	1.07846e-12	16	118	0.6261	4.2969	2.77883	Up	4.5981e-19	4.68663e-18	GO:0003743	GO:0006413	GO:0012501	GO:0003746	GO:0006452	GO:0008612	GO:0045905	GO:0009617	GO:0043022	GO:0010089	GO:0045901	GO:0005737	GO:0006950
Unigene25539_All	GO	1528	52	116	1.646	3.8663	1.23199	Up	1.06791e-07	1.46384e-06	52	251	1.646	7.7676	2.2385	Up	1.12918e-31	2.12565e-30	52	189	1.646	5.9099	1.84417	Up	2.73258e-19	3.83878e-18	52	256	1.646	7.5406	2.19571	Up	1.25418e-30	1.85497e-29	GO:0005737	GO:0050896	GO:1901363	GO:0097159
Unigene25830_All	GO	700	8	68	0.5528	4.9473	3.16181	Up	6.29406e-14	1.52682e-12	8	135	0.5528	9.1195	4.04413	Up	1.50635e-30	2.75941e-29	8	72	0.5528	4.9144	3.15219	Up	4.42566e-14	4.7749e-13	8	127	0.5528	8.1658	3.88476	Up	3.97088e-27	5.35998e-26	GO:0006810	GO:0016020
Unigene25864_All	GO	1203	18	102	0.7237	4.3181	2.57693	Up	1.22771e-16	3.51018e-15	18	101	0.7237	3.97	2.45568	Up	5.08294e-15	5.50693e-14	18	90	0.7237	3.5745	2.30428	Up	9.94614e-13	9.92932e-12	18	147	0.7237	5.4997	2.92589	Up	1.30229e-24	1.6252e-23	GO:0006979	GO:0005829	GO:0044710	GO:0032440	GO:0030029	GO:0016043	GO:0046686	GO:0005634	GO:0005886	GO:0006865
Unigene26016_All	GO	1640	32	230	0.9437	7.1423	2.91999	Up	1.22059e-40	7.5291e-39	32	193	0.9437	5.5648	2.55993	Up	1.11055e-28	1.93536e-27	32	202	0.9437	5.885	2.64064	Up	3.78468e-31	7.82441e-30	32	452	0.9437	12.4047	3.71641	Up	7.01788e-90	2.51261e-88	GO:0043231	GO:0044444	GO:0005576	GO:0016787
Unigene26126_All	GO	607	7	32	0.5578	2.6848	2.26699	Up	2.10738e-05	0.000204423	7	49	0.5578	3.8172	2.77469	Up	6.88118e-09	5.09694e-08	7	32	0.5578	2.5188	2.17492	Up	4.9649e-05	0.000229394	7	42	0.5578	3.1142	2.48104	Up	7.5178e-07	3.47036e-06	GO:0022626	GO:0005794	GO:0009506	GO:0051604	GO:0005634	GO:0009651
Unigene26172_All	GO	817	22	63	1.3024	3.9271	1.59229	Up	2.10092e-06	2.40301e-05	22	132	1.3024	7.6399	2.55238	Up	5.21284e-20	6.85777e-19	22	89	1.3024	5.2048	1.99867	Up	9.06018e-11	7.82113e-10	22	129	1.3024	7.1065	2.44797	Up	3.39384e-18	3.3394e-17	GO:0009846	GO:0005773	GO:0019722	GO:0009612	GO:0005886	GO:0005509	GO:0010099	GO:0005634
Unigene26174_All	GO	907	45	141	2.3996	7.9171	1.72218	Up	4.9445e-14	1.20481e-12	45	222	2.3996	11.574	2.27002	Up	1.19111e-28	2.07427e-27	45	173	2.3996	9.1134	1.9252	Up	9.4502e-19	1.29421e-17	45	297	2.3996	14.7381	2.61868	Up	4.77712e-43	9.31755e-42	GO:0005730	GO:0003735	GO:0005886	GO:0003723	GO:0005618	GO:0022627	GO:0009507	GO:0006412
Unigene26258_All	GO	665	58	143	4.2184	10.9514	1.37635	Up	1.24023e-10	2.29477e-09	58	285	4.2184	20.2656	2.26427	Up	3.08812e-36	6.48241e-35	58	218	4.2184	15.663	1.89259	Up	9.41766e-23	1.51244e-21	58	315	4.2184	21.3196	2.33741	Up	3.67516e-40	6.77281e-39	GO:0005840	GO:0043231	GO:0016020	GO:0071944
Unigene26358_All	GO	489	5	38	0.4945	3.9576	3.00058	Up	5.71898e-08	8.09066e-07	5	48	0.4945	4.6416	3.23058	Up	6.3867e-10	5.1388e-09	5	58	0.4945	5.6671	3.51857	Up	1.25133e-12	1.23874e-11	5	77	0.4945	7.0872	3.84117	Up	8.42856e-17	7.83644e-16	GO:0005751	GO:0009060	GO:0006123
Unigene26574_All	GO	1257	240	843	9.2345	34.1546	1.88697	Up	3.51824e-86	4.19253e-84	240	1194	9.2345	44.9165	2.28214	Up	7.76824e-148	5.16377e-146	240	1163	9.2345	44.2063	2.25915	Up	3.36882e-143	2.55371e-141	240	3043	9.2345	108.958	3.56059	Up	0	0	GO:0004553	GO:0006073	GO:0048046	GO:0005618	GO:0016762
Unigene26687_All	GO	515	15	62	1.4087	6.1311	2.12178	Up	1.04295e-08	1.60329e-07	15	84	1.4087	7.7127	2.45287	Up	1.06125e-12	1.01743e-11	15	54	1.4087	5.0099	1.83042	Up	2.11522e-06	1.19096e-05	15	97	1.4087	8.4773	2.58924	Up	7.64314e-15	6.46438e-14	GO:0005730	GO:0022626	GO:0003735	GO:0005886	GO:0009507	GO:0006412	GO:0019843
Unigene26849_All	GO	616	2	23	0.157	1.9015	3.5983	Up	5.8706e-06	6.25733e-05	2	47	0.157	3.6079	4.52232	Up	3.80032e-12	3.53829e-11	2	22	0.157	1.7064	3.44212	Up	2.20986e-05	0.00010781	2	44	0.157	3.2149	4.35594	Up	7.33358e-11	4.82119e-10	GO:0005840
Unigene26983_All	GO	482	28	69	2.8096	7.2905	1.37565	Up	8.39138e-06	8.73506e-05	28	157	2.8096	15.4024	2.45472	Up	1.44328e-22	2.0929e-21	28	113	2.8096	11.2014	1.99524	Up	2.77594e-13	2.8635e-12	28	179	2.8096	16.7146	2.57267	Up	4.74744e-26	6.20821e-25	GO:0005730	GO:0003735	GO:0005886	GO:0003723	GO:0022627	GO:0006412
Unigene27869_All	GO	237	42	88	8.5711	18.91	1.1416	Up	1.34484e-05	0.000134806	42	137	8.5711	27.3344	1.67317	Up	1.13349e-12	1.0852e-11	42	184	8.5711	37.0945	2.11365	Up	3.18616e-22	5.02568e-21	42	227	8.5711	43.1091	2.33044	Up	2.85318e-29	4.07842e-28	GO:0008152	GO:0003824
Unigene31576_All	GO	910	53	600	2.8169	33.5789	3.57537	Up	7.61906e-125	1.23562e-122	53	280	2.8169	14.5497	2.36881	Up	1.55256e-37	3.34199e-36	53	336	2.8169	17.6416	2.6468	Up	6.4613e-51	1.98713e-49	53	1024	2.8169	50.6465	4.16828	Up	1.70567e-219	1.35805e-217	GO:0008233	GO:0005829	GO:0009651	GO:0052546	GO:0005515	GO:0005773	GO:0005783	GO:0052541
Unigene3580_All	GO	785	33	161	2.0332	10.4451	2.361	Up	4.00806e-23	1.55057e-21	33	149	2.0332	8.9754	2.14222	Up	1.89241e-18	2.36164e-17	33	144	2.0332	8.7646	2.10794	Up	1.18819e-17	1.54284e-16	33	175	2.0332	10.0337	2.30303	Up	1.33212e-22	1.55014e-21	GO:0005576	GO:0006952	GO:0009405
Unigene9577_All	GO	965	12	42	0.6014	2.2166	1.88195	Up	1.43334e-05	0.000143296	12	80	0.6014	3.9201	2.70449	Up	2.13646e-13	2.12679e-12	12	60	0.6014	2.9707	2.30441	Up	6.48432e-09	4.80016e-08	12	158	0.6014	7.3692	3.61511	Up	1.13184e-31	1.71664e-30	GO:0016791	GO:0044237	GO:0009536
Unigene9608_All	GO	1007	78	222	3.7463	11.2274	1.58349	Up	5.097e-19	1.63374e-17	78	300	3.7463	14.0873	1.91086	Up	6.33994e-31	1.16968e-29	78	287	3.7463	13.6173	1.8619	Up	7.36338e-29	1.41546e-27	78	353	3.7463	15.7774	2.07432	Up	7.22968e-39	1.29657e-37	GO:0044767	GO:0044446	GO:0048513	GO:0009653	GO:0022626	GO:0016020	GO:0005634
Unigene9692_All	GO	871	7	33	0.3887	1.9295	2.3115	Up	1.23005e-05	0.000124061	7	43	0.3887	2.3345	2.58638	Up	1.84056e-07	1.18806e-06	7	37	0.3887	2.0297	2.38454	Up	3.7772e-06	2.05485e-05	7	56	0.3887	2.8937	2.89619	Up	4.47124e-10	2.77524e-09	GO:0016679	GO:0070469	GO:0051536	GO:0005739	GO:0055114
Unigene9707_All	GO	751	30	94	1.9321	6.3745	1.72214	Up	8.17228e-10	1.39607e-08	30	179	1.9321	11.2707	2.54434	Up	1.55569e-26	2.56443e-25	30	139	1.9321	8.8433	2.19442	Up	6.73018e-18	8.84558e-17	30	196	1.9321	11.7465	2.60399	Up	9.44886e-29	1.33254e-27	GO:0001510	GO:0006412	GO:0009955	GO:0003723	GO:0048569	GO:0005730	GO:0009506	GO:0006364	GO:0003735	GO:0009507	GO:0022625	GO:0005886
Unigene9772_All	GO	715	33	88	2.2323	6.2681	1.4895	Up	8.89898e-08	1.22739e-06	33	182	2.2323	12.0366	2.43083	Up	1.18554e-25	1.89628e-24	33	116	2.2323	7.7516	1.79596	Up	5.36186e-12	5.10406e-11	33	185	2.2323	11.6455	2.38317	Up	9.72018e-25	1.21888e-23	GO:0022626	GO:0005773	GO:0003735	GO:0005886	GO:0003723	GO:0005618	GO:0015935	GO:0009507	GO:0006412
[truncated: 6 more columns]
