# Supplementary material for: Transcriptomic profiling of the salt-stress response in the halophyte Halogeton glomeratus
Source: BMC Genomics. 2015 Mar 11;16(1):169. doi: 10.1186/s12864-015-1373-z (PMC4363069; doi:10.1186/s12864-015-1373-z)
Supplement: Additional file 17: — KEGG analysis of differentially expressed genes between 72 h and 0 h (level3). [file 12864_2015_1373_MOESM17_ESM.zip]

Archive with 251 entries (250 files):
- Additional file 5. KEGG analysis of differentially expressed genes between 72 h and 0 h (level3)/
- Additional file 5. KEGG analysis of differentially expressed genes between 72 h and 0 h (level3)/map00010.html
- Additional file 5. KEGG analysis of differentially expressed genes between 72 h and 0 h (level3)/map00010.png
- Additional file 5. KEGG analysis of differentially expressed genes between 72 h and 0 h (level3)/map00020.html
- Additional file 5. KEGG analysis of differentially expressed genes between 72 h and 0 h (level3)/map00020.png
- Additional file 5. KEGG analysis of differentially expressed genes between 72 h and 0 h (level3)/map00030.html
- Additional file 5. KEGG analysis of differentially expressed genes between 72 h and 0 h (level3)/map00030.png
- Additional file 5. KEGG analysis of differentially expressed genes between 72 h and 0 h (level3)/map00040.html
- Additional file 5. KEGG analysis of differentially expressed genes between 72 h and 0 h (level3)/map00040.png
- Additional file 5. KEGG analysis of differentially expressed genes between 72 h and 0 h (level3)/map00051.html
- Additional file 5. KEGG analysis of differentially expressed genes between 72 h and 0 h (level3)/map00051.png
- Additional file 5. KEGG analysis of differentially expressed genes between 72 h and 0 h (level3)/map00052.html
- Additional file 5. KEGG analysis of differentially expressed genes between 72 h and 0 h (level3)/map00052.png
- Additional file 5. KEGG analysis of differentially expressed genes between 72 h and 0 h (level3)/map00053.html
- Additional file 5. KEGG analysis of differentially expressed genes between 72 h and 0 h (level3)/map00053.png
- Additional file 5. KEGG analysis of differentially expressed genes between 72 h and 0 h (level3)/map00061.html
- Additional file 5. KEGG analysis of differentially expressed genes between 72 h and 0 h (level3)/map00061.png
- Additional file 5. KEGG analysis of differentially expressed genes between 72 h and 0 h (level3)/map00062.html
- Additional file 5. KEGG analysis of differentially expressed genes between 72 h and 0 h (level3)/map00062.png
- Additional file 5. KEGG analysis of differentially expressed genes between 72 h and 0 h (level3)/map00071.html
- Additional file 5. KEGG analysis of differentially expressed genes between 72 h and 0 h (level3)/map00071.png
- Additional file 5. KEGG analysis of differentially expressed genes between 72 h and 0 h (level3)/map00072.html
- Additional file 5. KEGG analysis of differentially expressed genes between 72 h and 0 h (level3)/map00072.png
- Additional file 5. KEGG analysis of differentially expressed genes between 72 h and 0 h (level3)/map00073.html
- Additional file 5. KEGG analysis of differentially expressed genes between 72 h and 0 h (level3)/map00073.png
- Additional file 5. KEGG analysis of differentially expressed genes between 72 h and 0 h (level3)/map00100.html
- Additional file 5. KEGG analysis of differentially expressed genes between 72 h and 0 h (level3)/map00100.png
- Additional file 5. KEGG analysis of differentially expressed genes between 72 h and 0 h (level3)/map00130.html
- Additional file 5. KEGG analysis of differentially expressed genes between 72 h and 0 h (level3)/map00130.png
- Additional file 5. KEGG analysis of differentially expressed genes between 72 h and 0 h (level3)/map00190.html
- Additional file 5. KEGG analysis of differentially expressed genes between 72 h and 0 h (level3)/map00190.png
- Additional file 5. KEGG analysis of differentially expressed genes between 72 h and 0 h (level3)/map00195.html
- Additional file 5. KEGG analysis of differentially expressed genes between 72 h and 0 h (level3)/map00195.png
- Additional file 5. KEGG analysis of differentially expressed genes between 72 h and 0 h (level3)/map00196.html
- Additional file 5. KEGG analysis of differentially expressed genes between 72 h and 0 h (level3)/map00196.png
- Additional file 5. KEGG analysis of differentially expressed genes between 72 h and 0 h (level3)/map00230.html
- Additional file 5. KEGG analysis of differentially expressed genes between 72 h and 0 h (level3)/map00230.png
- Additional file 5. KEGG analysis of differentially expressed genes between 72 h and 0 h (level3)/map00232.html
- Additional file 5. KEGG analysis of differentially expressed genes between 72 h and 0 h (level3)/map00232.png
- Additional file 5. KEGG analysis of differentially expressed genes between 72 h and 0 h (level3)/map00240.html
- Additional file 5. KEGG analysis of differentially expressed genes between 72 h and 0 h (level3)/map00240.png
- Additional file 5. KEGG analysis of differentially expressed genes between 72 h and 0 h (level3)/map00250.html
- Additional file 5. KEGG analysis of differentially expressed genes between 72 h and 0 h (level3)/map00250.png
- Additional file 5. KEGG analysis of differentially expressed genes between 72 h and 0 h (level3)/map00260.html
- Additional file 5. KEGG analysis of differentially expressed genes between 72 h and 0 h (level3)/map00260.png
- Additional file 5. KEGG analysis of differentially expressed genes between 72 h and 0 h (level3)/map00270.html
- Additional file 5. KEGG analysis of differentially expressed genes between 72 h and 0 h (level3)/map00270.png
- Additional file 5. KEGG analysis of differentially expressed genes between 72 h and 0 h (level3)/map00280.html
- Additional file 5. KEGG analysis of differentially expressed genes between 72 h and 0 h (level3)/map00280.png
- Additional file 5. KEGG analysis of differentially expressed genes between 72 h and 0 h (level3)/map00290.html
- Additional file 5. KEGG analysis of differentially expressed genes between 72 h and 0 h (level3)/map00290.png
- Additional file 5. KEGG analysis of differentially expressed genes between 72 h and 0 h (level3)/map00300.html
- Additional file 5. KEGG analysis of differentially expressed genes between 72 h and 0 h (level3)/map00300.png
- Additional file 5. KEGG analysis of differentially expressed genes between 72 h and 0 h (level3)/map00310.html
- Additional file 5. KEGG analysis of differentially expressed genes between 72 h and 0 h (level3)/map00310.png
- Additional file 5. KEGG analysis of differentially expressed genes between 72 h and 0 h (level3)/map00330.html
- Additional file 5. KEGG analysis of differentially expressed genes between 72 h and 0 h (level3)/map00330.png
- Additional file 5. KEGG analysis of differentially expressed genes between 72 h and 0 h (level3)/map00340.html
- Additional file 5. KEGG analysis of differentially expressed genes between 72 h and 0 h (level3)/map00340.png
- Additional file 5. KEGG analysis of differentially expressed genes between 72 h and 0 h (level3)/map00350.html
- Additional file 5. KEGG analysis of differentially expressed genes between 72 h and 0 h (level3)/map00350.png
- Additional file 5. KEGG analysis of differentially expressed genes between 72 h and 0 h (level3)/map00360.html
- Additional file 5. KEGG analysis of differentially expressed genes between 72 h and 0 h (level3)/map00360.png
- Additional file 5. KEGG analysis of differentially expressed genes between 72 h and 0 h (level3)/map00380.html
- Additional file 5. KEGG analysis of differentially expressed genes between 72 h and 0 h (level3)/map00380.png
- Additional file 5. KEGG analysis of differentially expressed genes between 72 h and 0 h (level3)/map00400.html
- Additional file 5. KEGG analysis of differentially expressed genes between 72 h and 0 h (level3)/map00400.png
- Additional file 5. KEGG analysis of differentially expressed genes between 72 h and 0 h (level3)/map00402.html
- Additional file 5. KEGG analysis of differentially expressed genes between 72 h and 0 h (level3)/map00402.png
- Additional file 5. KEGG analysis of differentially expressed genes between 72 h and 0 h (level3)/map00410.html
- Additional file 5. KEGG analysis of differentially expressed genes between 72 h and 0 h (level3)/map00410.png
- Additional file 5. KEGG analysis of differentially expressed genes between 72 h and 0 h (level3)/map00430.html
- Additional file 5. KEGG analysis of differentially expressed genes between 72 h and 0 h (level3)/map00430.png
- Additional file 5. KEGG analysis of differentially expressed genes between 72 h and 0 h (level3)/map00450.html
- Additional file 5. KEGG analysis of differentially expressed genes between 72 h and 0 h (level3)/map00450.png
- Additional file 5. KEGG analysis of differentially expressed genes between 72 h and 0 h (level3)/map00460.html
- Additional file 5. KEGG analysis of differentially expressed genes between 72 h and 0 h (level3)/map00460.png
- Additional file 5. KEGG analysis of differentially expressed genes between 72 h and 0 h (level3)/map00480.html
- Additional file 5. KEGG analysis of differentially expressed genes between 72 h and 0 h (level3)/map00480.png
- Additional file 5. KEGG analysis of differentially expressed genes between 72 h and 0 h (level3)/map00500.html
- Additional file 5. KEGG analysis of differentially expressed genes between 72 h and 0 h (level3)/map00500.png
- Additional file 5. KEGG analysis of differentially expressed genes between 72 h and 0 h (level3)/map00510.html
- Additional file 5. KEGG analysis of differentially expressed genes between 72 h and 0 h (level3)/map00510.png
- Additional file 5. KEGG analysis of differentially expressed genes between 72 h and 0 h (level3)/map00511.html
- Additional file 5. KEGG analysis of differentially expressed genes between 72 h and 0 h (level3)/map00511.png
- Additional file 5. KEGG analysis of differentially expressed genes between 72 h and 0 h (level3)/map00514.html
- Additional file 5. KEGG analysis of differentially expressed genes between 72 h and 0 h (level3)/map00514.png
- Additional file 5. KEGG analysis of differentially expressed genes between 72 h and 0 h (level3)/map00520.html
- Additional file 5. KEGG analysis of differentially expressed genes between 72 h and 0 h (level3)/map00520.png
- Additional file 5. KEGG analysis of differentially expressed genes between 72 h and 0 h (level3)/map00531.html
- Additional file 5. KEGG analysis of differentially expressed genes between 72 h and 0 h (level3)/map00531.png
- Additional file 5. KEGG analysis of differentially expressed genes between 72 h and 0 h (level3)/map00561.html
- Additional file 5. KEGG analysis of differentially expressed genes between 72 h and 0 h (level3)/map00561.png
- Additional file 5. KEGG analysis of differentially expressed genes between 72 h and 0 h (level3)/map00562.html
- Additional file 5. KEGG analysis of differentially expressed genes between 72 h and 0 h (level3)/map00562.png
- Additional file 5. KEGG analysis of differentially expressed genes between 72 h and 0 h (level3)/map00563.html
- Additional file 5. KEGG analysis of differentially expressed genes between 72 h and 0 h (level3)/map00563.png
- Additional file 5. KEGG analysis of differentially expressed genes between 72 h and 0 h (level3)/map00564.html
- Additional file 5. KEGG analysis of differentially expressed genes between 72 h and 0 h (level3)/map00564.png
- Additional file 5. KEGG analysis of differentially expressed genes between 72 h and 0 h (level3)/map00565.html
- Additional file 5. KEGG analysis of differentially expressed genes between 72 h and 0 h (level3)/map00565.png
- Additional file 5. KEGG analysis of differentially expressed genes between 72 h and 0 h (level3)/map00590.html
- Additional file 5. KEGG analysis of differentially expressed genes between 72 h and 0 h (level3)/map00590.png
- Additional file 5. KEGG analysis of differentially expressed genes between 72 h and 0 h (level3)/map00591.html
- Additional file 5. KEGG analysis of differentially expressed genes between 72 h and 0 h (level3)/map00591.png
- Additional file 5. KEGG analysis of differentially expressed genes between 72 h and 0 h (level3)/map00592.html
- Additional file 5. KEGG analysis of differentially expressed genes between 72 h and 0 h (level3)/map00592.png
- Additional file 5. KEGG analysis of differentially expressed genes between 72 h and 0 h (level3)/map00600.html
- Additional file 5. KEGG analysis of differentially expressed genes between 72 h and 0 h (level3)/map00600.png
- Additional file 5. KEGG analysis of differentially expressed genes between 72 h and 0 h (level3)/map00603.html
- Additional file 5. KEGG analysis of differentially expressed genes between 72 h and 0 h (level3)/map00603.png
- Additional file 5. KEGG analysis of differentially expressed genes between 72 h and 0 h (level3)/map00604.html
- Additional file 5. KEGG analysis of differentially expressed genes between 72 h and 0 h (level3)/map00604.png
- Additional file 5. KEGG analysis of differentially expressed genes between 72 h and 0 h (level3)/map00620.html
- Additional file 5. KEGG analysis of differentially expressed genes between 72 h and 0 h (level3)/map00620.png
- Additional file 5. KEGG analysis of differentially expressed genes between 72 h and 0 h (level3)/map00630.html
- Additional file 5. KEGG analysis of differentially expressed genes between 72 h and 0 h (level3)/map00630.png
- Additional file 5. KEGG analysis of differentially expressed genes between 72 h and 0 h (level3)/map00640.html
- Additional file 5. KEGG analysis of differentially expressed genes between 72 h and 0 h (level3)/map00640.png
- Additional file 5. KEGG analysis of differentially expressed genes between 72 h and 0 h (level3)/map00650.html
- Additional file 5. KEGG analysis of differentially expressed genes between 72 h and 0 h (level3)/map00650.png
- Additional file 5. KEGG analysis of differentially expressed genes between 72 h and 0 h (level3)/map00660.html
- Additional file 5. KEGG analysis of differentially expressed genes between 72 h and 0 h (level3)/map00660.png
- Additional file 5. KEGG analysis of differentially expressed genes between 72 h and 0 h (level3)/map00670.html
- Additional file 5. KEGG analysis of differentially expressed genes between 72 h and 0 h (level3)/map00670.png
- Additional file 5. KEGG analysis of differentially expressed genes between 72 h and 0 h (level3)/map00710.html
- Additional file 5. KEGG analysis of differentially expressed genes between 72 h and 0 h (level3)/map00710.png
- Additional file 5. KEGG analysis of differentially expressed genes between 72 h and 0 h (level3)/map00730.html
- Additional file 5. KEGG analysis of differentially expressed genes between 72 h and 0 h (level3)/map00730.png
- Additional file 5. KEGG analysis of differentially expressed genes between 72 h and 0 h (level3)/map00740.html
- Additional file 5. KEGG analysis of differentially expressed genes between 72 h and 0 h (level3)/map00740.png
- Additional file 5. KEGG analysis of differentially expressed genes between 72 h and 0 h (level3)/map00750.html
- Additional file 5. KEGG analysis of differentially expressed genes between 72 h and 0 h (level3)/map00750.png
- Additional file 5. KEGG analysis of differentially expressed genes between 72 h and 0 h (level3)/map00760.html
- Additional file 5. KEGG analysis of differentially expressed genes between 72 h and 0 h (level3)/map00760.png
- Additional file 5. KEGG analysis of differentially expressed genes between 72 h and 0 h (level3)/map00770.html
- Additional file 5. KEGG analysis of differentially expressed genes between 72 h and 0 h (level3)/map00770.png
- Additional file 5. KEGG analysis of differentially expressed genes between 72 h and 0 h (level3)/map00790.html
- Additional file 5. KEGG analysis of differentially expressed genes between 72 h and 0 h (level3)/map00790.png
- Additional file 5. KEGG analysis of differentially expressed genes between 72 h and 0 h (level3)/map00860.html
- Additional file 5. KEGG analysis of differentially expressed genes between 72 h and 0 h (level3)/map00860.png
- Additional file 5. KEGG analysis of differentially expressed genes between 72 h and 0 h (level3)/map00900.html
- Additional file 5. KEGG analysis of differentially expressed genes between 72 h and 0 h (level3)/map00900.png
- Additional file 5. KEGG analysis of differentially expressed genes between 72 h and 0 h (level3)/map00901.html
- Additional file 5. KEGG analysis of differentially expressed genes between 72 h and 0 h (level3)/map00901.png
- Additional file 5. KEGG analysis of differentially expressed genes between 72 h and 0 h (level3)/map00902.html
- Additional file 5. KEGG analysis of differentially expressed genes between 72 h and 0 h (level3)/map00902.png
- Additional file 5. KEGG analysis of differentially expressed genes between 72 h and 0 h (level3)/map00903.html
- Additional file 5. KEGG analysis of differentially expressed genes between 72 h and 0 h (level3)/map00903.png
- Additional file 5. KEGG analysis of differentially expressed genes between 72 h and 0 h (level3)/map00904.html
- Additional file 5. KEGG analysis of differentially expressed genes between 72 h and 0 h (level3)/map00904.png
- Additional file 5. KEGG analysis of differentially expressed genes between 72 h and 0 h (level3)/map00905.html
- Additional file 5. KEGG analysis of differentially expressed genes between 72 h and 0 h (level3)/map00905.png
- Additional file 5. KEGG analysis of differentially expressed genes between 72 h and 0 h (level3)/map00906.html
- Additional file 5. KEGG analysis of differentially expressed genes between 72 h and 0 h (level3)/map00906.png
- Additional file 5. KEGG analysis of differentially expressed genes between 72 h and 0 h (level3)/map00908.html
- Additional file 5. KEGG analysis of differentially expressed genes between 72 h and 0 h (level3)/map00908.png
- Additional file 5. KEGG analysis of differentially expressed genes between 72 h and 0 h (level3)/map00909.html
- Additional file 5. KEGG analysis of differentially expressed genes between 72 h and 0 h (level3)/map00909.png
- Additional file 5. KEGG analysis of differentially expressed genes between 72 h and 0 h (level3)/map00910.html
- Additional file 5. KEGG analysis of differentially expressed genes between 72 h and 0 h (level3)/map00910.png
- Additional file 5. KEGG analysis of differentially expressed genes between 72 h and 0 h (level3)/map00920.html
- Additional file 5. KEGG analysis of differentially expressed genes between 72 h and 0 h (level3)/map00920.png
- Additional file 5. KEGG analysis of differentially expressed genes between 72 h and 0 h (level3)/map00940.html
- Additional file 5. KEGG analysis of differentially expressed genes between 72 h and 0 h (level3)/map00940.png
- Additional file 5. KEGG analysis of differentially expressed genes between 72 h and 0 h (level3)/map00941.html
- Additional file 5. KEGG analysis of differentially expressed genes between 72 h and 0 h (level3)/map00941.png
- Additional file 5. KEGG analysis of differentially expressed genes between 72 h and 0 h (level3)/map00942.html
- Additional file 5. KEGG analysis of differentially expressed genes between 72 h and 0 h (level3)/map00942.png
- Additional file 5. KEGG analysis of differentially expressed genes between 72 h and 0 h (level3)/map00943.html
- Additional file 5. KEGG analysis of differentially expressed genes between 72 h and 0 h (level3)/map00943.png
- Additional file 5. KEGG analysis of differentially expressed genes between 72 h and 0 h (level3)/map00944.html
- Additional file 5. KEGG analysis of differentially expressed genes between 72 h and 0 h (level3)/map00944.png
- Additional file 5. KEGG analysis of differentially expressed genes between 72 h and 0 h (level3)/map00945.html
- Additional file 5. KEGG analysis of differentially expressed genes between 72 h and 0 h (level3)/map00945.png
- Additional file 5. KEGG analysis of differentially expressed genes between 72 h and 0 h (level3)/map00950.html
- Additional file 5. KEGG analysis of differentially expressed genes between 72 h and 0 h (level3)/map00950.png
- Additional file 5. KEGG analysis of differentially expressed genes between 72 h and 0 h (level3)/map00960.html
- Additional file 5. KEGG analysis of differentially expressed genes between 72 h and 0 h (level3)/map00960.png
- Additional file 5. KEGG analysis of differentially expressed genes between 72 h and 0 h (level3)/map00965.html
- Additional file 5. KEGG analysis of differentially expressed genes between 72 h and 0 h (level3)/map00965.png
- Additional file 5. KEGG analysis of differentially expressed genes between 72 h and 0 h (level3)/map00966.html
- Additional file 5. KEGG analysis of differentially expressed genes between 72 h and 0 h (level3)/map00966.png
- Additional file 5. KEGG analysis of differentially expressed genes between 72 h and 0 h (level3)/map00970.html
- Additional file 5. KEGG analysis of differentially expressed genes between 72 h and 0 h (level3)/map00970.png
- Additional file 5. KEGG analysis of differentially expressed genes between 72 h and 0 h (level3)/map01040.html
- Additional file 5. KEGG analysis of differentially expressed genes between 72 h and 0 h (level3)/map01040.png
- Additional file 5. KEGG analysis of differentially expressed genes between 72 h and 0 h (level3)/map01100.png
- Additional file 5. KEGG analysis of differentially expressed genes between 72 h and 0 h (level3)/map01110.png
- Additional file 5. KEGG analysis of differentially expressed genes between 72 h and 0 h (level3)/map02010.html
- Additional file 5. KEGG analysis of differentially expressed genes between 72 h and 0 h (level3)/map02010.png
- Additional file 5. KEGG analysis of differentially expressed genes between 72 h and 0 h (level3)/map03008.html
- Additional file 5. KEGG analysis of differentially expressed genes between 72 h and 0 h (level3)/map03008.png
- Additional file 5. KEGG analysis of differentially expressed genes between 72 h and 0 h (level3)/map03010.html
- Additional file 5. KEGG analysis of differentially expressed genes between 72 h and 0 h (level3)/map03010.png
- Additional file 5. KEGG analysis of differentially expressed genes between 72 h and 0 h (level3)/map03013.html
- Additional file 5. KEGG analysis of differentially expressed genes between 72 h and 0 h (level3)/map03013.png
- Additional file 5. KEGG analysis of differentially expressed genes between 72 h and 0 h (level3)/map03015.html
- Additional file 5. KEGG analysis of differentially expressed genes between 72 h and 0 h (level3)/map03015.png
- Additional file 5. KEGG analysis of differentially expressed genes between 72 h and 0 h (level3)/map03018.html
- Additional file 5. KEGG analysis of differentially expressed genes between 72 h and 0 h (level3)/map03018.png
- Additional file 5. KEGG analysis of differentially expressed genes between 72 h and 0 h (level3)/map03020.html
- Additional file 5. KEGG analysis of differentially expressed genes between 72 h and 0 h (level3)/map03020.png
- Additional file 5. KEGG analysis of differentially expressed genes between 72 h and 0 h (level3)/map03022.html
- Additional file 5. KEGG analysis of differentially expressed genes between 72 h and 0 h (level3)/map03022.png
- Additional file 5. KEGG analysis of differentially expressed genes between 72 h and 0 h (level3)/map03030.html
- Additional file 5. KEGG analysis of differentially expressed genes between 72 h and 0 h (level3)/map03030.png
- Additional file 5. KEGG analysis of differentially expressed genes between 72 h and 0 h (level3)/map03040.html
- Additional file 5. KEGG analysis of differentially expressed genes between 72 h and 0 h (level3)/map03040.png
- Additional file 5. KEGG analysis of differentially expressed genes between 72 h and 0 h (level3)/map03050.html
- Additional file 5. KEGG analysis of differentially expressed genes between 72 h and 0 h (level3)/map03050.png
- Additional file 5. KEGG analysis of differentially expressed genes between 72 h and 0 h (level3)/map03060.html
- Additional file 5. KEGG analysis of differentially expressed genes between 72 h and 0 h (level3)/map03060.png
- Additional file 5. KEGG analysis of differentially expressed genes between 72 h and 0 h (level3)/map03410.html
- Additional file 5. KEGG analysis of differentially expressed genes between 72 h and 0 h (level3)/map03410.png
- Additional file 5. KEGG analysis of differentially expressed genes between 72 h and 0 h (level3)/map03420.html
- Additional file 5. KEGG analysis of differentially expressed genes between 72 h and 0 h (level3)/map03420.png
- Additional file 5. KEGG analysis of differentially expressed genes between 72 h and 0 h (level3)/map03430.html
- Additional file 5. KEGG analysis of differentially expressed genes between 72 h and 0 h (level3)/map03430.png
- Additional file 5. KEGG analysis of differentially expressed genes between 72 h and 0 h (level3)/map03440.html
- Additional file 5. KEGG analysis of differentially expressed genes between 72 h and 0 h (level3)/map03440.png
- Additional file 5. KEGG analysis of differentially expressed genes between 72 h and 0 h (level3)/map03450.html
- Additional file 5. KEGG analysis of differentially expressed genes between 72 h and 0 h (level3)/map03450.png
- Additional file 5. KEGG analysis of differentially expressed genes between 72 h and 0 h (level3)/map04070.html
- Additional file 5. KEGG analysis of differentially expressed genes between 72 h and 0 h (level3)/map04070.png
- Additional file 5. KEGG analysis of differentially expressed genes between 72 h and 0 h (level3)/map04075.html
- Additional file 5. KEGG analysis of differentially expressed genes between 72 h and 0 h (level3)/map04075.png
- Additional file 5. KEGG analysis of differentially expressed genes between 72 h and 0 h (level3)/map04120.html
- Additional file 5. KEGG analysis of differentially expressed genes between 72 h and 0 h (level3)/map04120.png
- Additional file 5. KEGG analysis of differentially expressed genes between 72 h and 0 h (level3)/map04122.html
- Additional file 5. KEGG analysis of differentially expressed genes between 72 h and 0 h (level3)/map04122.png
- Additional file 5. KEGG analysis of differentially expressed genes between 72 h and 0 h (level3)/map04130.html
- Additional file 5. KEGG analysis of differentially expressed genes between 72 h and 0 h (level3)/map04130.png
- Additional file 5. KEGG analysis of differentially expressed genes between 72 h and 0 h (level3)/map04140.html
- Additional file 5. KEGG analysis of differentially expressed genes between 72 h and 0 h (level3)/map04140.png
- Additional file 5. KEGG analysis of differentially expressed genes between 72 h and 0 h (level3)/map04141.html
- Additional file 5. KEGG analysis of differentially expressed genes between 72 h and 0 h (level3)/map04141.png
- Additional file 5. KEGG analysis of differentially expressed genes between 72 h and 0 h (level3)/map04144.html
- Additional file 5. KEGG analysis of differentially expressed genes between 72 h and 0 h (level3)/map04144.png
- Additional file 5. KEGG analysis of differentially expressed genes between 72 h and 0 h (level3)/map04145.html
- Additional file 5. KEGG analysis of differentially expressed genes between 72 h and 0 h (level3)/map04145.png
- Additional file 5. KEGG analysis of differentially expressed genes between 72 h and 0 h (level3)/map04146.html
- Additional file 5. KEGG analysis of differentially expressed genes between 72 h and 0 h (level3)/map04146.png
- Additional file 5. KEGG analysis of differentially expressed genes between 72 h and 0 h (level3)/map04626.html
- Additional file 5. KEGG analysis of differentially expressed genes between 72 h and 0 h (level3)/map04626.png
- Additional file 5. KEGG analysis of differentially expressed genes between 72 h and 0 h (level3)/map04650.html
- Additional file 5. KEGG analysis of differentially expressed genes between 72 h and 0 h (level3)/map04650.png
- Additional file 5. KEGG analysis of differentially expressed genes between 72 h and 0 h (level3)/map04710.html
- Additional file 5. KEGG analysis of differentially expressed genes between 72 h and 0 h (level3)/map04710.png
- Additional file 5. KEGG analysis of differentially expressed genes between 72 h and 0 h (level3)/map04712.html
- Additional file 5. KEGG analysis of differentially expressed genes between 72 h and 0 h (level3)/map04712.png
